# Supplementary material for: Does Resistance Indicate Malposition? A Standardized Comparison of Pedicle Screw Placement
Source: Bioengineering (Basel). 2025 Nov 16;12(11):1254. doi: 10.3390/bioengineering12111254 (PMC12650537; doi:10.3390/bioengineering12111254)
Supplement: Supplementary file 1 [file bioengineering-12-01254-s001.zip]

Archive with 1 entries (1 files):
- bioengineering-3970579-supplementary.xlsx
