# Supplementary material for: Does Resistance Indicate Malposition? A Standardized Comparison of Pedicle Screw Placement
Source: Bioengineering (Basel). 2025 Nov 16;12(11):1254. doi: 10.3390/bioengineering12111254 (PMC12650537; doi:10.3390/bioengineering12111254)
Supplement: Supplementary file 1 [file bioengineering-12-01254-s001.zip › bioengineering-3970579-supplementary.xlsx]

## Sheet: Abbreviations & annotations
Abbreviations	Annotations
lateral (l)	excluded
medial (m)	remarks
superolateral (sl)
superior (s)
correct (c)
cadaver (C)
thoracic vertebrae (T8–T18)
lumbar vertebrae (L1–L5)

## Sheet: Cadaver data
Cadaver-ID	Sex	Age in yr	Mass in kg	Height in m	BMI in kg m-2
C1	♂	87	99	1.72	33.5
C2	♂	51	61	1.74	20.1
C3	♂	83	81	1.72	27.4
C4	♂	84	66	1.74	21.8
C5	♀	81	82	1.89	23

## Sheet: C1-T8
Parameter	Value	Screw Size		Parameter	Value	Screw Size		Parameter	Value	Screw Size		Parameter	Value	Screw Size		Parameter	Value	Screw Size		Parameter	Value	Screw Size
Cadaver	C1-T8	6x45		Cadaver	C1-T8	6x45		Cadaver	C1-T8	6x45		Cadaver	C1-T8	6x45		Cadaver	C1-T8	6x45		Cadaver	C1-T8	6x45
Procedural phase	Drilling			Procedural phase	Tapping			Procedural phase	Screw insertion			Procedural phase	Drilling			Procedural phase	Tapping			Procedural phase	Screw insertion
Side	Left			Side	Left			Side	Left			Side	Right			Side	Right			Side	Right
Remarks				Remarks				Remarks				Remarks				Remarks				Remarks
Target RPM in 1/min	25			Target RPM in 1/min	25			Target RPM in 1/min	25			Target RPM in 1/min	25			Target RPM in 1/min	25			Target RPM in 1/min	25
Insertion depth in mm	40			Insertion depth in mm	40			Insertion depth in mm	40			Insertion depth in mm	40			Insertion depth in mm	40			Insertion depth in mm	40
Distance offset in mm	1.168			Distance offset in mm	6.211			Distance offset in mm	7.138			Distance offset in mm	4.556			Distance offset in mm	6.362			Distance offset in mm	7.03
Time in ms	Feed rate(t)	Distance(t)	Torque(t)	Time in ms	Feed rate(t)	Distance(t)	Torque(t)	Time in ms	Feed rate(t)	Distance(t)	Torque(t)	Time in ms	Feed rate(t)	Distance(t)	Torque(t)	Time in ms	Feed rate(t)	Distance(t)	Torque(t)	Time in ms	Feed rate(t)	Distance(t)	Torque(t)
0	0	0.01	0	0	0.01	0.66	0	0	0	0.01	0	0	0	0	0	0	0	0.49	0	0	0	0	0
10	0	0.06	0	10	0.01	0.68	0	10	0.01	0.01	0	10	0	-0.01	0	10	0	0.66	0	10	0.01	0	0
20	0	0.1	0	20	0.01	0.72	0	20	0.01	-0.01	0	20	0	0	0	20	0	0.81	0	20	0.01	-0.01	0
30	0	0.12	0	30	0.02	0.76	0	30	0.01	0.01	0	30	0	0.01	0	30	0.01	0.85	0	30	0.01	0.01	0
40	0	0.12	0	40	0.02	0.79	0	40	0.02	0.01	0	40	0	0	0	40	0.01	0.84	0	40	0.01	0	0
50	0	0.14	0	50	0.02	0.83	0	50	0.02	0.01	0	50	0	-0.01	0	50	0.01	0.84	0	50	0.01	0.01	0
60	0	0.15	0	60	0.03	0.88	0	60	0.02	0.01	0	60	0	0	-0.01	60	0.01	0.89	0	60	0.01	0.07	0
70	0	0.14	0	70	0.03	0.92	0	70	0.02	0.01	0	70	0	0.01	-0.02	70	0.01	0.96	0	70	0.01	0.21	0
80	0	0.14	0	80	0.03	0.95	0	80	0.03	0.02	0	80	0	0	-0.03	80	0.01	1.06	0	80	0.02	0.35	0
90	1.2	0.14	0	90	-42.13	0.99	0	90	-9.29	0.01	0.01	90	0	0	-0.03	90	-9.21	1.17	0	90	-5.71	0.45	0
100	1.25	0.15	0	100	-39.36	1.01	0	100	-8.78	0.02	0.01	100	0	-0.01	-0.03	100	-7.91	1.27	0	100	-4.72	0.51	0
110	1.25	0.15	0	110	-34.73	1.05	0	110	-7.87	0.01	0.01	110	0.01	0.01	-0.03	110	-6.12	1.33	0	110	-3.34	0.56	0
120	1.2	0.14	0	120	-28.83	1.08	0	120	-6.66	0.03	0.02	120	0.01	0	-0.03	120	-4.03	1.33	0	120	-1.72	0.56	0
130	1.08	0.12	0	130	-22.2	1.08	0	130	-5.29	0.02	0.02	130	0.01	0	-0.03	130	-1.83	1.33	0	130	0.01	0.57	0
140	0.92	0.15	0	140	-15.39	1.07	0	140	-3.85	0.02	0.03	140	0	-0.01	-0.03	140	0.31	1.31	0	140	1.68	0.55	0
150	0.74	0.15	0.01	150	-8.96	1.07	0	150	-2.47	0.02	0.03	150	0	0	-0.03	150	2.22	1.33	0	150	3.15	0.56	0.01
160	0.57	0.16	0.02	160	-3.45	1.08	0	160	-1.26	0.04	0.03	160	0	0.01	-0.02	160	3.72	1.34	0.01	160	4.28	0.57	0.01
170	0.44	0.2	0.02	170	0.63	1.08	0	170	-0.32	0.06	0.03	170	0	0	-0.02	170	4.67	1.33	0.01	170	4.96	0.57	0.01
180	0.37	0.24	0.02	180	2.75	1.08	0	180	0.25	0.07	0.03	180	-0.01	0	-0.02	180	4.93	1.34	0.01	180	5.1	0.56	0.02
190	0.4	0.28	0.02	190	2.42	1.07	0	190	0.31	0.07	0.03	190	-0.01	0	-0.02	190	4.4	1.36	0.01	190	4.66	0.56	0.02
200	0.51	0.28	0.06	200	2.05	1.08	0.04	200	0.36	0.06	0.03	200	-0.01	0.01	0	200	3.87	1.38	0.02	200	4.04	0.57	0.02
210	0.68	0.28	0.06	210	1.68	1.08	0.04	210	0.41	0.08	0.02	210	0	0	0	210	3.35	1.41	0.02	210	3.31	0.56	0.02
220	0.87	0.28	0.05	220	1.32	1.08	0.04	220	0.47	0.07	0.02	220	0.01	0	0	220	2.81	1.44	0.02	220	2.54	0.57	0.02
230	1.06	0.3	0.05	230	0.99	1.08	0.04	230	0.5	0.07	0.02	230	0.01	-0.01	0	230	2.32	1.48	0.02	230	1.79	0.55	0.02
240	1.24	0.3	0.04	240	0.7	1.08	0.04	240	0.52	0.07	0.02	240	0.01	0	0	240	1.95	1.56	0.02	240	1.13	0.58	0.02
250	1.38	0.3	0.04	250	0.49	1.12	0.04	250	0.54	0.11	0.02	250	0.01	0	0	250	1.76	1.62	0.02	250	0.63	0.59	0.02
260	1.44	0.29	0.03	260	0.36	1.14	0.04	260	0.59	0.18	0.02	260	0	0	0	260	1.79	1.7	0.02	260	0.35	0.61	0.02
270	1.45	0.3	0.02	270	0.31	1.15	0.04	270	0.71	0.25	0.02	270	-0.01	-0.01	-0.01	270	2.05	1.79	0.02	270	0.24	0.63	0.02
280	1.39	0.3	0.02	280	0.33	1.15	0.05	280	0.9	0.32	0.02	280	-0.02	0	-0.01	280	2.51	1.88	0.02	280	0.25	0.66	0.01
290	1.27	0.3	0.03	290	0.4	1.16	0.06	290	1.18	0.37	0.02	290	-0.03	0.01	-0.01	290	3.12	1.96	0.02	290	0.36	0.68	0.01
300	1.11	0.3	0.03	300	0.5	1.18	0.06	300	1.52	0.39	0.03	300	-0.03	0	-0.01	300	3.8	2.02	0.01	300	0.54	0.72	0.01
310	0.9	0.29	0.04	310	0.64	1.2	0.06	310	1.89	0.39	0.03	310	-0.03	-0.01	-0.02	310	4.47	2.09	0.01	310	0.77	0.78	0.01
320	0.69	0.3	0.04	320	0.79	1.24	0.06	320	2.27	0.4	0.03	320	-0.03	0	-0.02	320	5.13	2.17	0.01	320	1.07	0.84	0.01
330	0.5	0.3	0.04	330	0.95	1.27	0.07	330	2.61	0.39	0.03	330	-0.02	0.01	-0.02	330	5.74	2.27	0.01	330	1.42	0.89	0.01
340	0.32	0.3	0.04	340	1.15	1.32	0.07	340	2.89	0.42	0.03	340	-0.01	0	-0.02	340	6.28	2.33	0.01	340	1.81	0.94	0.02
350	0.19	0.29	0.04	350	1.36	1.35	0.08	350	3.09	0.44	0.03	350	0.01	0	-0.02	350	6.71	2.35	0.01	350	2.23	0.98	0.02
360	0.1	0.3	0.04	360	1.56	1.34	0.08	360	3.2	0.47	0.03	360	0.01	-0.01	-0.02	360	6.97	2.35	0.01	360	2.66	1.02	0.02
370	0.06	0.3	0.04	370	1.73	1.33	0.08	370	3.19	0.48	0.03	370	0.02	0	-0.02	370	7.05	2.36	0.01	370	3.05	1.04	0.02
380	0.04	0.3	0.06	380	1.87	1.34	0.09	380	3.08	0.49	0.04	380	0.03	0	-0.02	380	6.96	2.39	0.01	380	3.38	1.03	0.02
390	0.02	0.3	0.07	390	1.96	1.35	0.09	390	2.87	0.5	0.04	390	0.03	0	0	390	6.73	2.45	0.01	390	3.61	1.03	0.03
400	0	0.29	0.08	400	1.99	1.35	0.13	400	2.61	0.5	0.03	400	0.02	-0.02	0.03	400	6.39	2.5	0.01	400	3.7	1.02	0.04
410	-0.01	0.3	0.07	410	1.96	1.34	0.13	410	2.3	0.5	0.03	410	0.01	0	0.02	410	5.99	2.56	0.01	410	3.69	1.06	0.04
420	0	0.3	0.06	420	1.85	1.33	0.12	420	1.97	0.49	0.03	420	0	0	0.02	420	5.56	2.59	0.01	420	3.56	1.09	0.04
430	0	0.3	0.06	430	1.68	1.35	0.12	430	1.66	0.5	0.03	430	-0.01	0	0.01	430	5.11	2.59	0.01	430	3.36	1.1	0.04
440	0	0.29	0.06	440	1.49	1.35	0.11	440	1.39	0.51	0.03	440	-0.01	0	0	440	4.66	2.59	0	440	3.08	1.1	0.04
450	0	0.3	0.06	450	1.27	1.35	0.11	450	1.18	0.51	0.03	450	-0.01	0	-0.01	450	4.22	2.57	0	450	2.76	1.12	0.04
460	0.01	0.3	0.05	460	1.03	1.35	0.11	460	1.02	0.52	0.03	460	-0.01	0.01	-0.02	460	3.82	2.6	-0.01	460	2.43	1.15	0.04
470	0.01	0.3	0.04	470	0.81	1.4	0.11	470	0.91	0.55	0.03	470	0	0	-0.02	470	3.47	2.64	-0.01	470	2.12	1.16	0.04
480	0.02	0.3	0.04	480	0.66	1.45	0.11	480	0.87	0.62	0.04	480	0.01	0	-0.02	480	3.17	2.68	-0.01	480	1.87	1.19	0.03
490	0.01	0.28	0.04	490	0.61	1.48	0.12	490	0.89	0.66	0.04	490	0.01	0	-0.02	490	2.9	2.68	-0.01	490	1.72	1.24	0.03
500	0	0.31	0.03	500	0.64	1.5	0.12	500	0.95	0.68	0.04	500	0.02	0	-0.02	500	2.67	2.69	0	500	1.66	1.26	0.03
510	0	0.3	0.03	510	0.77	1.51	0.12	510	1.06	0.67	0.04	510	0.02	0	-0.02	510	2.47	2.7	0	510	1.66	1.26	0.03
520	0	0.3	0.03	520	0.97	1.54	0.12	520	1.2	0.68	0.04	520	0.03	0	-0.02	520	2.31	2.72	0	520	1.7	1.25	0.03
530	0	0.29	0.03	530	1.21	1.54	0.12	530	1.36	0.69	0.05	530	0.01	-0.02	-0.02	530	2.17	2.75	0.01	530	1.75	1.25	0.03
540	0	0.3	0.03	540	1.45	1.54	0.12	540	1.53	0.69	0.05	540	0	0	-0.02	540	2.07	2.81	0.01	540	1.8	1.26	0.03
550	0	0.3	0.03	550	1.64	1.54	0.12	550	1.67	0.69	0.07	550	-0.01	0	-0.02	550	2.02	2.88	0.02	550	1.8	1.26	0.04
560	0	0.3	0.03	560	1.75	1.52	0.12	560	1.77	0.71	0.07	560	-0.01	0	-0.02	560	2.04	2.9	0.02	560	1.77	1.29	0.04
570	0	0.29	0.03	570	1.79	1.54	0.12	570	1.83	0.75	0.08	570	-0.02	-0.01	-0.01	570	2.1	2.89	0.02	570	1.71	1.33	0.04
580	0	0.29	0.03	580	1.76	1.54	0.12	580	1.84	0.77	0.08	580	-0.03	0	-0.01	580	2.19	2.89	0.02	580	1.65	1.39	0.04
590	-0.01	0.3	0.03	590	1.65	1.54	0.13	590	1.81	0.78	0.09	590	-0.03	0.01	-0.01	590	2.3	2.9	0.03	590	1.59	1.4	0.04
600	0	0.3	0.03	600	1.47	1.54	0.15	600	1.74	0.78	0.06	600	-0.02	0.01	-0.02	600	2.38	2.9	0.05	600	1.57	1.4	0.04
610	0	0.3	0.03	610	1.25	1.55	0.15	610	1.65	0.81	0.06	610	-0.01	-0.01	-0.02	610	2.4	2.9	0.05	610	1.56	1.39	0.04
620	0	0.29	0.03	620	1.01	1.55	0.15	620	1.57	0.82	0.06	620	0	-0.01	-0.02	620	2.35	2.89	0.05	620	1.55	1.4	0.04
630	-0.01	0.3	0.03	630	0.79	1.59	0.15	630	1.49	0.82	0.06	630	0.01	0	-0.02	630	2.21	2.92	0.05	630	1.54	1.41	0.04
640	0	0.3	0.03	640	0.64	1.66	0.14	640	1.41	0.82	0.06	640	0.02	0	-0.02	640	2.03	2.94	0.05	640	1.54	1.42	0.04
650	0	0.3	0.03	650	0.61	1.71	0.14	650	1.34	0.81	0.06	650	0.03	0	-0.02	650	1.83	2.94	0.05	650	1.55	1.45	0.04
660	0.01	0.3	0.03	660	0.71	1.77	0.14	660	1.28	0.82	0.06	660	0.02	-0.02	-0.02	660	1.62	2.95	0.05	660	1.57	1.48	0.04
670	0	0.29	0.03	670	0.95	1.81	0.14	670	1.22	0.82	0.06	670	0.01	0	-0.02	670	1.41	2.95	0.05	670	1.6	1.5	0.04
680	0	0.3	0.02	680	1.29	1.86	0.14	680	1.15	0.82	0.07	680	0	0	-0.02	680	1.24	3.02	0.05	680	1.62	1.51	0.04
690	0.01	0.3	0.02	690	1.69	1.88	0.14	690	1.04	0.81	0.08	690	-0.01	0	-0.02	690	1.12	3.05	0.05	690	1.61	1.5	0.04
700	0.01	0.3	0.02	700	2.12	1.89	0.14	700	0.9	0.82	0.08	700	-0.02	-0.01	-0.02	700	1.06	3.04	0.05	700	1.56	1.5	0.05
710	0.01	0.29	0.02	710	2.55	1.92	0.14	710	0.75	0.83	0.08	710	-0.03	0	-0.02	710	1.06	3.04	0.05	710	1.49	1.52	0.05
720	0.01	0.3	0.02	720	2.93	1.94	0.14	720	0.6	0.82	0.08	720	-0.03	0.01	-0.02	720	1.11	3.05	0.05	720	1.42	1.53	0.05
730	0.01	0.3	0.02	730	3.23	1.97	0.14	730	0.45	0.82	0.09	730	-0.02	0.01	-0.02	730	1.2	3.07	0.05	730	1.35	1.54	0.05
740	0.01	0.3	0.05	740	3.44	2	0.14	740	0.31	0.82	0.11	740	-0.01	0	-0.02	740	1.31	3.07	0.05	740	1.28	1.55	0.05
750	0.01	0.3	0.05	750	3.55	2.04	0.14	750	0.21	0.82	0.13	750	0	-0.01	-0.02	750	1.4	3.09	0.05	750	1.25	1.58	0.06
760	0	0.29	0.08	760	3.58	2.07	0.14	760	0.15	0.82	0.15	760	0.01	0.01	-0.02	760	1.45	3.11	0.05	760	1.23	1.59	0.06
770	0	0.3	0.08	770	3.54	2.09	0.14	770	0.11	0.83	0.17	770	0.03	0	-0.02	770	1.51	3.18	0.05	770	1.23	1.59	0.06
780	0	0.3	0.08	780	3.42	2.1	0.14	780	0.08	0.82	0.19	780	0.04	0	-0.02	780	1.58	3.23	0.05	780	1.21	1.59	0.06
790	0	0.3	0.08	790	3.24	2.09	0.14	790	0.06	0.83	0.19	790	0.03	-0.02	-0.01	790	1.68	3.29	0.06	790	1.19	1.64	0.06
800	0	0.29	0.03	800	3.03	2.12	0.17	800	0.07	0.83	0.23	800	0.02	0.01	-0.02	800	1.82	3.3	0.12	800	1.18	1.67	0.06
810	-0.01	0.3	0.02	810	2.8	2.12	0.17	810	0.08	0.83	0.23	810	0.01	0	-0.02	810	1.98	3.31	0.11	810	1.2	1.67	0.06
820	-0.01	0.3	0.02	820	2.57	2.12	0.17	820	0.08	0.83	0.23	820	0	0	-0.02	820	2.15	3.32	0.11	820	1.22	1.66	0.05
830	0	0.3	0.02	830	2.35	2.12	0.17	830	0.08	0.82	0.23	830	-0.02	-0.01	-0.02	830	2.31	3.32	0.1	830	1.24	1.67	0.05
840	0	0.3	0.02	840	2.14	2.14	0.16	840	0.08	0.83	0.23	840	-0.03	0	-0.02	840	2.44	3.33	0.1	840	1.27	1.68	0.04
850	-0.01	0.29	0.02	850	1.94	2.16	0.16	850	0.08	0.83	0.23	850	-0.03	0	-0.02	850	2.53	3.36	0.09	850	1.29	1.68	0.04
860	-0.01	0.3	0.02	860	1.75	2.16	0.16	860	0.08	0.84	0.23	860	-0.03	0.01	-0.02	860	2.61	3.43	0.08	860	1.28	1.67	0.04
870	-0.01	0.3	0.02	870	1.56	2.17	0.16	870	0.08	0.83	0.23	870	-0.02	0	-0.02	870	2.69	3.48	0.08	870	1.24	1.67	0.04
880	-0.01	0.3	0.02	880	1.38	2.18	0.16	880	0.09	0.85	0.24	880	-0.01	0	-0.02	880	2.74	3.49	0.09	880	1.15	1.68	0.05
890	-0.01	0.29	0.02	890	1.23	2.22	0.16	890	0.11	0.85	0.25	890	0.01	0	-0.02	890	2.73	3.49	0.09	890	1.04	1.69	0.05
900	-0.01	0.3	0.02	900	1.13	2.24	0.15	900	0.13	0.85	0.26	900	0.02	0	-0.02	900	2.67	3.5	0.09	900	0.95	1.74	0.05
910	0	0.3	0.02	910	1.07	2.24	0.15	910	0.14	0.84	0.26	910	0.04	0	-0.02	910	2.59	3.51	0.09	910	0.9	1.79	0.05
920	0.01	0.3	0.02	920	1.05	2.23	0.15	920	0.14	0.84	0.27	920	0.04	-0.01	-0.02	920	2.49	3.51	0.09	920	0.91	1.84	0.05
930	0.01	0.29	0.02	930	1.05	2.23	0.15	930	0.15	0.85	0.28	930	0.03	0	-0.02	930	2.35	3.5	0.09	930	0.98	1.85	0.05
940	0.01	0.29	0.03	940	1.07	2.24	0.15	940	0.15	0.84	0.28	940	0.03	0	-0.02	940	2.19	3.5	0.09	940	1.09	1.85	0.06
950	0	0.3	0.04	950	1.09	2.26	0.15	950	0.15	0.84	0.28	950	0.02	0	-0.02	950	2.02	3.51	0.09	950	1.24	1.85	0.06
960	0.01	0.3	0.05	960	1.11	2.29	0.15	960	0.14	0.84	0.28	960	0	-0.01	-0.02	960	1.83	3.51	0.1	960	1.4	1.87	0.06
970	0.01	0.3	0.06	970	1.15	2.33	0.15	970	0.12	0.84	0.29	970	-0.02	0	-0.02	970	1.64	3.52	0.1	970	1.57	1.88	0.06
980	0	0.29	0.06	980	1.19	2.37	0.15	980	0.11	0.85	0.29	980	-0.03	0.01	-0.02	980	1.44	3.53	0.11	980	1.72	1.87	0.06
990	0	0.3	0.06	990	1.27	2.4	0.15	990	0.09	0.84	0.29	990	-0.03	0	-0.02	990	1.24	3.57	0.11	990	1.82	1.86	0.07
1000	0.01	0.31	0.01	1000	1.36	2.41	0.12	1000	0.07	0.84	0.29	1000	-0.02	-0.01	-0.02	1000	1.07	3.6	0.11	1000	1.84	1.87	0.12
1010	0.01	0.3	0.01	1010	1.46	2.41	0.12	1010	0.04	0.84	0.29	1010	-0.02	0	-0.02	1010	0.94	3.61	0.11	1010	1.78	1.88	0.12
1020	0.01	0.3	0.01	1020	1.55	2.39	0.12	1020	0.03	0.85	0.29	1020	-0.01	0.01	-0.02	1020	0.85	3.61	0.11	1020	1.66	1.88	0.11
1030	0.01	0.29	0.01	1030	1.64	2.42	0.12	1030	0.01	0.84	0.29	1030	0	0	-0.02	1030	0.81	3.61	0.11	1030	1.47	1.87	0.11
1040	0.01	0.3	0	1040	1.71	2.43	0.12	1040	0.01	0.84	0.29	1040	0.02	0	-0.02	1040	0.84	3.62	0.11	1040	1.24	1.88	0.11
1050	0.01	0.3	0	1050	1.76	2.46	0.12	1050	0	0.83	0.29	1050	0.02	-0.01	-0.03	1050	0.92	3.61	0.11	1050	0.99	1.89	0.11
1060	0	0.3	-0.01	1060	1.8	2.5	0.12	1060	-0.01	0.85	0.29	1060	0.02	0	-0.04	1060	1	3.61	0.11	1060	0.78	1.94	0.11
1070	0	0.29	-0.01	1070	1.85	2.55	0.11	1070	0	0.85	0.29	1070	0.02	0	-0.04	1070	1.04	3.59	0.11	1070	0.64	1.98	0.11
1080	0	0.3	-0.01	1080	1.91	2.58	0.11	1080	0.01	0.85	0.29	1080	0.02	0	-0.04	1080	1.04	3.62	0.11	1080	0.58	1.99	0.11
1090	0	0.3	0	1090	1.96	2.59	0.1	1090	0.01	0.84	0.3	1090	0.01	-0.01	-0.04	1090	1	3.63	0.12	1090	0.62	2	0.11
1100	0	0.3	0	1100	2.01	2.61	0.09	1100	0.01	0.84	0.32	1100	0	0	-0.04	1100	0.92	3.63	0.13	1100	0.72	2.01	0.11
1110	0	0.3	0	1110	2.04	2.62	0.09	1110	0.01	0.84	0.34	1110	-0.01	0.01	-0.04	1110	0.81	3.63	0.14	1110	0.88	2.03	0.12
1120	-0.01	0.29	0	1120	2.08	2.65	0.09	1120	0.01	0.84	0.35	1120	0	0.01	-0.04	1120	0.7	3.65	0.15	1120	1.06	2.06	0.12
1130	-0.01	0.3	0	1130	2.14	2.68	0.09	1130	0.01	0.84	0.36	1130	-0.01	-0.01	-0.04	1130	0.6	3.68	0.15	1130	1.28	2.11	0.12
1140	-0.01	0.3	0	1140	2.21	2.69	0.09	1140	0.01	0.84	0.36	1140	0	0	-0.04	1140	0.54	3.7	0.15	1140	1.52	2.16	0.12
1150	-0.01	0.3	0	1150	2.28	2.71	0.09	1150	0.01	0.85	0.36	1150	0	0.01	-0.04	1150	0.53	3.71	0.16	1150	1.78	2.21	0.13
1160	-0.01	0.29	0	1160	2.33	2.72	0.09	1160	0.01	0.85	0.36	1160	0.01	0	-0.03	1160	0.56	3.71	0.16	1160	2.05	2.26	0.13
1170	-0.01	0.3	0	1170	2.35	2.74	0.09	1170	0.02	0.85	0.36	1170	0.02	0	-0.03	1170	0.64	3.75	0.16	1170	2.33	2.3	0.13
1180	0	0.31	0.01	1180	2.33	2.74	0.09	1180	0.02	0.84	0.36	1180	0.02	-0.01	-0.02	1180	0.78	3.76	0.16	1180	2.59	2.32	0.14
1190	0.01	0.3	0.01	1190	2.26	2.74	0.09	1190	0.01	0.84	0.37	1190	0.02	0.01	-0.02	1190	0.94	3.77	0.17	1190	2.83	2.32	0.16
1200	0.01	0.3	0.03	1200	2.12	2.74	0.1	1200	0.01	0.85	0.38	1200	0.02	0	-0.02	1200	1.1	3.78	0.21	1200	3.02	2.33	0.19
1210	0.01	0.29	0.03	1210	1.94	2.74	0.1	1210	0.01	0.84	0.38	1210	0.01	0	-0.03	1210	1.25	3.8	0.21	1210	3.15	2.35	0.19
1220	0.01	0.3	0.02	1220	1.74	2.75	0.09	1220	0.01	0.84	0.39	1220	0	-0.01	-0.03	1220	1.38	3.82	0.21	1220	3.2	2.38	0.18
1230	0.01	0.3	0.02	1230	1.53	2.74	0.09	1230	0	0.84	0.39	1230	-0.02	0	-0.03	1230	1.48	3.84	0.21	1230	3.2	2.39	0.17
1240	0	0.29	0.02	1240	1.32	2.74	0.08	1240	-0.01	0.84	0.4	1240	-0.03	0.01	-0.03	1240	1.54	3.84	0.2	1240	3.13	2.4	0.16
1250	0	0.29	0.02	1250	1.11	2.73	0.07	1250	-0.01	0.85	0.4	1250	-0.03	0	-0.03	1250	1.58	3.86	0.2	1250	3.02	2.41	0.16
1260	-0.01	0.3	0.01	1260	0.92	2.75	0.06	1260	-0.01	0.85	0.4	1260	-0.03	0	-0.03	1260	1.6	3.9	0.2	1260	2.84	2.43	0.16
1270	-0.01	0.31	0.01	1270	0.74	2.75	0.06	1270	-0.01	0.84	0.41	1270	-0.02	0	-0.03	1270	1.62	3.92	0.2	1270	2.61	2.43	0.16
1280	0	0.3	0.01	1280	0.57	2.75	0.06	1280	-0.02	0.84	0.43	1280	-0.02	0.01	-0.03	1280	1.65	3.94	0.2	1280	2.36	2.45	0.16
1290	0	0.29	0.01	1290	0.41	2.74	0.06	1290	-0.01	0.85	0.43	1290	0	0	-0.03	1290	1.67	3.97	0.2	1290	2.11	2.47	0.16
1300	-0.01	0.29	0.01	1300	0.28	2.74	0.06	1300	0.04	0.93	0.44	1300	0.01	0	-0.03	1300	1.73	4.02	0.2	1300	1.9	2.51	0.16
1310	-0.01	0.3	0.01	1310	0.18	2.75	0.06	1310	0.2	1.06	0.44	1310	0.01	-0.01	-0.03	1310	1.83	4.07	0.2	1310	1.75	2.54	0.16
1320	-0.01	0.3	0	1320	0.12	2.74	0.07	1320	0.54	1.24	0.44	1320	0.02	0	-0.03	1320	1.99	4.13	0.2	1320	1.65	2.53	0.17
1330	-0.01	0.3	0	1330	0.07	2.74	0.08	1330	1.06	1.34	0.44	1330	0.02	0	-0.03	1330	2.21	4.19	0.2	1330	1.59	2.54	0.18
1340	-0.01	0.29	0	1340	0.04	2.74	0.08	1340	1.74	1.4	0.44	1340	0.02	0	-0.02	1340	2.49	4.27	0.2	1340	1.58	2.56	0.19
1350	-0.01	0.3	0	1350	0.02	2.74	0.08	1350	2.51	1.39	0.44	1350	0.01	-0.01	-0.02	1350	2.87	4.4	0.2	1350	1.61	2.59	0.19
1360	0	0.3	0	1360	0.01	2.75	0.08	1360	3.29	1.39	0.44	1360	0	0	-0.01	1360	3.33	4.46	0.2	1360	1.66	2.63	0.19
1370	0.01	0.3	0	1370	0.01	2.75	0.08	1370	4.02	1.39	0.44	1370	-0.01	0.01	0	1370	3.82	4.46	0.2	1370	1.75	2.69	0.19
1380	0.01	0.29	0	1380	0.01	2.74	0.08	1380	4.63	1.4	0.44	1380	-0.01	0	0	1380	4.26	4.46	0.2	1380	1.88	2.77	0.19
1390	0	0.29	0	1390	0	2.72	0.1	1390	5.08	1.39	0.43	1390	-0.02	-0.01	0	1390	4.63	4.47	0.2	1390	2.08	2.84	0.2
1400	0	0.3	0.03	1400	-0.01	2.75	0.12	1400	5.29	1.39	0.37	1400	-0.02	0	-0.03	1400	4.88	4.47	0.32	1400	2.33	2.85	0.21
1410	0	0.3	0.02	1410	-0.01	2.75	0.12	1410	5.23	1.39	0.37	1410	-0.02	0.01	-0.03	1410	5	4.48	0.32	1410	2.6	2.86	0.21
1420	0	0.3	0.02	1420	-0.01	2.74	0.12	1420	4.91	1.39	0.37	1420	-0.01	0	-0.03	1420	4.94	4.46	0.32	1420	2.84	2.85	0.21
1430	-0.01	0.29	0.01	1430	-0.02	2.74	0.12	1430	4.4	1.4	0.37	1430	0	-0.01	-0.03	1430	4.7	4.46	0.32	1430	3.05	2.88	0.21
1440	-0.01	0.3	0	1440	-0.02	2.74	0.12	1440	3.74	1.4	0.37	1440	0	-0.01	-0.03	1440	4.3	4.47	0.32	1440	3.2	2.89	0.21
1450	-0.01	0.3	0	1450	-0.02	2.75	0.12	1450	2.99	1.39	0.37	1450	0.01	0.01	-0.03	1450	3.78	4.47	0.32	1450	3.29	2.91	0.21
1460	0	0.3	0	1460	-0.01	2.75	0.12	1460	2.21	1.39	0.37	1460	0.01	0	-0.03	1460	3.16	4.47	0.32	1460	3.32	2.96	0.21
1470	0	0.29	0	1470	0	2.75	0.12	1470	1.48	1.4	0.37	1470	0.01	0	-0.03	1470	2.51	4.46	0.32	1470	3.3	3.02	0.21
1480	-0.01	0.29	0	1480	0.03	2.78	0.14	1480	0.86	1.39	0.37	1480	0	-0.02	-0.03	1480	1.89	4.49	0.32	1480	3.25	3.05	0.22
1490	-0.01	0.3	0	1490	0.11	2.85	0.16	1490	0.41	1.39	0.37	1490	0	0	-0.03	1490	1.36	4.54	0.33	1490	3.16	3.07	0.22
1500	-0.01	0.3	0.01	1500	0.26	2.91	0.18	1500	0.15	1.39	0.37	1500	-0.01	0.01	-0.03	1500	0.98	4.6	0.33	1500	3.04	3.06	0.22
1510	-0.01	0.3	0.02	1510	0.48	2.94	0.19	1510	0.04	1.39	0.37	1510	-0.01	0	-0.03	1510	0.77	4.62	0.34	1510	2.89	3.08	0.22
1520	-0.01	0.29	0.02	1520	0.74	2.94	0.2	1520	0.01	1.4	0.37	1520	-0.01	-0.01	-0.03	1520	0.73	4.63	0.35	1520	2.76	3.12	0.23
1530	-0.01	0.3	0.02	1530	1.02	2.94	0.21	1530	0.01	1.39	0.37	1530	-0.02	0	-0.03	1530	0.83	4.64	0.35	1530	2.67	3.17	0.23
1540	0	0.31	0.02	1540	1.33	2.97	0.21	1540	0	1.39	0.37	1540	-0.01	0.01	-0.03	1540	1.03	4.65	0.36	1540	2.63	3.21	0.23
1550	0.01	0.3	0.03	1550	1.62	2.98	0.22	1550	-0.01	1.39	0.37	1550	0	0	-0.02	1550	1.27	4.66	0.36	1550	2.64	3.24	0.24
1560	0.01	0.29	0.05	1560	1.88	3	0.22	1560	-0.01	1.4	0.37	1560	0.01	0	-0.02	1560	1.49	4.66	0.36	1560	2.69	3.26	0.24
1570	0.01	0.29	0.05	1570	2.09	3.02	0.23	1570	-0.01	1.39	0.37	1570	0.01	0	-0.02	1570	1.69	4.73	0.36	1570	2.76	3.26	0.24
1580	0.01	0.3	0.06	1580	2.25	3.05	0.24	1580	-0.01	1.39	0.37	1580	0.02	0.01	-0.02	1580	1.9	4.8	0.37	1580	2.8	3.26	0.24
1590	0.01	0.3	0.06	1590	2.35	3.07	0.25	1590	-0.01	1.38	0.37	1590	0.03	0	-0.02	1590	2.1	4.84	0.37	1590	2.78	3.26	0.24
1600	0.01	0.3	0.03	1600	2.37	3.07	0.28	1600	-0.01	1.4	0.37	1600	0.03	0	-0.03	1600	2.28	4.86	0.37	1600	2.71	3.3	0.24
1610	0	0.29	0.02	1610	2.33	3.07	0.28	1610	-0.01	1.4	0.37	1610	0.02	-0.02	-0.03	1610	2.42	4.87	0.37	1610	2.61	3.34	0.24
1620	0	0.3	0.01	1620	2.21	3.06	0.28	1620	0	1.39	0.36	1620	0	0.01	-0.03	1620	2.53	4.88	0.37	1620	2.52	3.39	0.24
1630	0	0.31	0.01	1630	2.06	3.11	0.28	1630	0	1.39	0.33	1630	-0.01	0	-0.03	1630	2.61	4.88	0.37	1630	2.44	3.42	0.23
1640	0.01	0.3	0.01	1640	1.92	3.15	0.28	1640	0	1.39	0.33	1640	-0.01	0	-0.03	1640	2.64	4.89	0.37	1640	2.39	3.44	0.23
1650	0.01	0.29	0.01	1650	1.79	3.18	0.28	1650	-0.01	1.4	0.33	1650	-0.02	-0.01	-0.03	1650	2.63	4.91	0.38	1650	2.37	3.46	0.23
1660	0	0.29	0	1660	1.7	3.19	0.28	1660	-0.01	1.39	0.33	1660	-0.03	0	-0.04	1660	2.6	4.96	0.39	1660	2.37	3.46	0.23
1670	0	0.3	0	1670	1.66	3.2	0.28	1670	-0.01	1.39	0.33	1670	-0.04	0.01	-0.04	1670	2.57	5	0.4	1670	2.35	3.46	0.23
1680	0	0.3	0	1680	1.66	3.21	0.28	1680	-0.01	1.38	0.33	1680	-0.02	0.01	-0.04	1680	2.55	5.03	0.4	1680	2.32	3.48	0.23
1690	0	0.3	0	1690	1.68	3.21	0.28	1690	-0.01	1.39	0.33	1690	-0.01	-0.01	-0.04	1690	2.53	5.03	0.41	1690	2.29	3.52	0.23
1700	-0.01	0.29	0	1700	1.69	3.22	0.28	1700	-0.01	1.4	0.33	1700	0	-0.01	-0.04	1700	2.47	5.05	0.41	1700	2.28	3.57	0.23
1710	-0.01	0.3	0	1710	1.69	3.23	0.28	1710	0	1.4	0.35	1710	0.01	0.01	-0.03	1710	2.4	5.07	0.41	1710	2.29	3.59	0.24
1720	0	0.31	0	1720	1.7	3.3	0.28	1720	0.01	1.39	0.38	1720	0.02	0	-0.03	1720	2.32	5.08	0.42	1720	2.3	3.6	0.24
1730	0	0.3	0	1730	1.75	3.38	0.28	1730	0.01	1.38	0.38	1730	0.03	0	-0.03	1730	2.24	5.12	0.42	1730	2.31	3.63	0.24
1740	0.01	0.29	0	1740	1.84	3.41	0.29	1740	0.01	1.39	0.38	1740	0.02	-0.02	-0.03	1740	2.18	5.13	0.42	1740	2.31	3.64	0.25
1750	0	0.29	0	1750	1.96	3.42	0.29	1750	0.01	1.39	0.38	1750	0.01	0	-0.02	1750	2.15	5.17	0.42	1750	2.3	3.65	0.27
1760	0	0.3	0	1760	2.1	3.45	0.29	1760	0.01	1.39	0.38	1760	0.01	0	-0.02	1760	2.17	5.19	0.42	1760	2.27	3.68	0.27
1770	0.01	0.3	0	1770	2.29	3.5	0.29	1770	0.01	1.39	0.38	1770	0	0	-0.02	1770	2.2	5.21	0.42	1770	2.26	3.74	0.28
1780	0.01	0.3	0	1780	2.5	3.56	0.29	1780	0	1.38	0.38	1780	-0.02	-0.01	-0.02	1780	2.23	5.22	0.42	1780	2.27	3.78	0.28
1790	0	0.29	0	1790	2.75	3.63	0.29	1790	-0.01	1.4	0.38	1790	-0.03	0	-0.02	1790	2.24	5.24	0.42	1790	2.33	3.81	0.28
1800	0	0.3	-0.01	1800	3.1	3.81	0.28	1800	-0.01	1.39	0.37	1800	-0.04	0.01	-0.02	1800	2.24	5.28	0.44	1800	2.41	3.82	0.3
1810	0.01	0.31	-0.01	1810	3.59	3.99	0.28	1810	-0.02	1.39	0.37	1810	-0.03	0.01	-0.02	1810	2.25	5.32	0.44	1810	2.5	3.84	0.3
1820	0.02	0.31	-0.01	1820	4.23	4.11	0.28	1820	-0.03	1.38	0.37	1820	-0.02	0	-0.02	1820	2.26	5.35	0.45	1820	2.58	3.86	0.3
1830	0.02	0.3	-0.01	1830	4.97	4.17	0.28	1830	-0.03	1.39	0.37	1830	-0.01	0	-0.02	1830	2.27	5.36	0.46	1830	2.63	3.86	0.3
1840	0.01	0.29	-0.01	1840	5.72	4.17	0.28	1840	-0.03	1.39	0.37	1840	0.01	0	-0.02	1840	2.31	5.39	0.47	1840	2.64	3.89	0.3
1850	0.01	0.3	-0.01	1850	6.39	4.16	0.28	1850	-0.02	1.39	0.38	1850	0.02	0	-0.02	1850	2.36	5.4	0.47	1850	2.63	3.93	0.3
1860	0.01	0.3	-0.01	1860	6.92	4.17	0.28	1860	-0.02	1.38	0.38	1860	0.03	0	-0.02	1860	2.4	5.41	0.47	1860	2.61	3.98	0.3
1870	0.01	0.3	-0.01	1870	7.27	4.18	0.28	1870	-0.02	1.39	0.38	1870	0.03	-0.02	-0.02	1870	2.41	5.41	0.47	1870	2.6	4.01	0.3
1880	0	0.29	-0.01	1880	7.38	4.18	0.28	1880	-0.01	1.39	0.38	1880	0.02	0.01	-0.02	1880	2.39	5.44	0.47	1880	2.61	4.03	0.31
1890	0	0.3	0.01	1890	7.24	4.17	0.28	1890	0	1.39	0.38	1890	0.01	0	-0.02	1890	2.36	5.49	0.48	1890	2.6	4.02	0.31
1900	0	0.31	0.05	1900	6.83	4.16	0.28	1900	0.01	1.39	0.39	1900	0.01	0	-0.02	1900	2.33	5.53	0.48	1900	2.57	4.04	0.31
1910	0.01	0.31	0.08	1910	6.22	4.19	0.28	1910	0	1.38	0.4	1910	-0.01	-0.01	-0.02	1910	2.31	5.55	0.48	1910	2.52	4.06	0.31
1920	0.01	0.3	0.08	1920	5.46	4.21	0.3	1920	0	1.39	0.42	1920	-0.02	0	-0.02	1920	2.31	5.58	0.48	1920	2.48	4.09	0.31
1930	0	0.29	0.08	1930	4.57	4.2	0.31	1930	0	1.39	0.42	1930	-0.03	0.01	-0.02	1930	2.32	5.62	0.48	1930	2.43	4.13	0.31
1940	0	0.3	0.09	1940	3.63	4.21	0.32	1940	0	1.39	0.42	1940	-0.02	0.01	-0.02	1940	2.36	5.63	0.48	1940	2.4	4.17	0.32
1950	0.01	0.3	0.09	1950	2.76	4.27	0.33	1950	-0.01	1.38	0.42	1950	-0.02	-0.01	-0.02	1950	2.39	5.64	0.47	1950	2.4	4.2	0.33
1960	0.01	0.3	0.09	1960	2.04	4.33	0.34	1960	-0.01	1.39	0.42	1960	-0.01	0	-0.02	1960	2.42	5.65	0.47	1960	2.42	4.22	0.34
1970	0	0.29	0.09	1970	1.53	4.35	0.35	1970	-0.01	1.4	0.42	1970	0.01	0	-0.02	1970	2.45	5.68	0.47	1970	2.45	4.22	0.36
1980	0	0.3	0.09	1980	1.23	4.35	0.36	1980	0	1.39	0.42	1980	0.02	0	-0.02	1980	2.48	5.72	0.47	1980	2.45	4.22	0.37
1990	0	0.31	0.1	1990	1.17	4.34	0.36	1990	0	1.39	0.42	1990	0.03	0	-0.02	1990	2.52	5.75	0.47	1990	2.43	4.25	0.38
2000	0.01	0.3	0.1	2000	1.26	4.35	0.36	2000	-0.01	1.37	0.45	2000	0.04	-0.01	0	2000	2.55	5.78	0.5	2000	2.4	4.27	0.39
2010	0.03	0.33	0.1	2010	1.41	4.36	0.36	2010	-0.01	1.39	0.46	2010	0.04	0	0	2010	2.56	5.79	0.5	2010	2.36	4.31	0.39
2020	0.07	0.36	0.1	2020	1.56	4.36	0.36	2020	-0.01	1.39	0.46	2020	0.03	0	0	2020	2.55	5.82	0.5	2020	2.32	4.33	0.39
2030	0.16	0.41	0.09	2030	1.65	4.38	0.36	2030	-0.01	1.39	0.46	2030	0.02	0	0	2030	2.53	5.84	0.5	2030	2.3	4.38	0.39
2040	0.32	0.45	0.08	2040	1.7	4.4	0.36	2040	-0.01	1.38	0.46	2040	0.01	-0.01	0	2040	2.5	5.87	0.51	2040	2.29	4.4	0.39
2050	0.52	0.48	0.06	2050	1.72	4.46	0.36	2050	-0.02	1.39	0.46	2050	-0.01	0	0	2050	2.47	5.89	0.51	2050	2.3	4.4	0.39
2060	0.77	0.49	0.05	2060	1.74	4.51	0.36	2060	-0.01	1.4	0.46	2060	-0.02	0.01	-0.01	2060	2.45	5.93	0.51	2060	2.29	4.41	0.39
2070	1.04	0.5	0.05	2070	1.77	4.56	0.36	2070	0	1.39	0.47	2070	-0.02	0	-0.01	2070	2.46	5.97	0.51	2070	2.27	4.43	0.4
2080	1.32	0.51	0.05	2080	1.83	4.59	0.35	2080	0	1.39	0.47	2080	-0.03	0	-0.01	2080	2.49	5.98	0.52	2080	2.24	4.46	0.4
2090	1.57	0.51	0.05	2090	1.93	4.62	0.35	2090	-0.01	1.37	0.47	2090	-0.03	0	-0.01	2090	2.52	5.99	0.52	2090	2.23	4.5	0.4
2100	1.77	0.5	0.04	2100	2.08	4.64	0.36	2100	-0.01	1.39	0.48	2100	-0.02	0.01	-0.01	2100	2.52	5.98	0.52	2100	2.23	4.53	0.4
2110	1.9	0.53	0.03	2110	2.24	4.65	0.36	2110	0	1.39	0.48	2110	-0.01	0	-0.01	2110	2.5	6	0.52	2110	2.25	4.54	0.4
2120	1.99	0.59	0.01	2120	2.41	4.66	0.36	2120	0	1.39	0.48	2120	0	0	0	2120	2.47	6.05	0.52	2120	2.27	4.56	0.4
2130	2.08	0.68	0.01	2130	2.57	4.67	0.37	2130	0	1.39	0.47	2130	0.01	-0.01	0.01	2130	2.42	6.08	0.52	2130	2.29	4.56	0.4
2140	2.21	0.8	0.01	2140	2.73	4.71	0.38	2140	0	1.39	0.47	2140	0.01	0	0.01	2140	2.37	6.11	0.52	2140	2.27	4.57	0.4
2150	2.44	0.95	0.01	2150	2.85	4.76	0.38	2150	0.01	1.4	0.46	2150	0.02	0	0.01	2150	2.32	6.13	0.52	2150	2.22	4.56	0.4
2160	2.86	1.15	0.01	2160	2.93	4.79	0.39	2160	0.02	1.39	0.46	2160	0.02	0	0.01	2160	2.29	6.15	0.52	2160	2.14	4.61	0.4
2170	3.5	1.34	0.01	2170	2.94	4.81	0.39	2170	0.02	1.39	0.46	2170	0.01	-0.02	0.01	2170	2.26	6.16	0.52	2170	2.06	4.65	0.4
2180	4.39	1.51	0.01	2180	2.88	4.8	0.39	2180	0.01	1.37	0.46	2180	0	0	0.01	2180	2.22	6.16	0.52	2180	1.99	4.67	0.4
2190	5.54	1.7	0.01	2190	2.79	4.84	0.39	2190	0	1.39	0.46	2190	-0.01	0.01	0.01	2190	2.18	6.17	0.52	2190	1.94	4.68	0.4
2200	6.91	1.89	0.05	2200	2.67	4.86	0.4	2200	0	1.4	0.42	2200	-0.01	0	0.02	2200	2.14	6.22	0.53	2200	1.9	4.7	0.41
2210	8.47	2.09	0.05	2210	2.54	4.88	0.42	2210	0.01	1.39	0.42	2210	-0.01	-0.01	0.02	2210	2.13	6.27	0.53	2210	1.87	4.7	0.41
2220	10.15	2.28	0.04	2220	2.44	4.9	0.43	2220	0	1.39	0.43	2220	-0.02	0	0.02	2220	2.16	6.32	0.53	2220	1.84	4.7	0.41
2230	11.88	2.54	0.04	2230	2.37	4.94	0.44	2230	0	1.39	0.43	2230	-0.02	0.01	0.01	2230	2.2	6.33	0.53	2230	1.79	4.7	0.41
2240	13.64	2.87	0.03	2240	2.35	4.99	0.44	2240	0.01	1.39	0.43	2240	-0.01	0.01	0.01	2240	2.25	6.34	0.54	2240	1.72	4.71	0.41
2250	15.4	3.23	0.02	2250	2.37	5	0.45	2250	0.01	1.39	0.43	2250	0.01	0	0	2250	2.31	6.35	0.54	2250	1.64	4.72	0.41
2260	17.15	3.53	0.01	2260	2.4	5.02	0.45	2260	0.01	1.39	0.43	2260	0.01	-0.01	0	2260	2.35	6.36	0.54	2260	1.55	4.72	0.41
2270	18.73	3.65	0.01	2270	2.43	5.02	0.45	2270	0	1.37	0.43	2270	0.02	0	-0.01	2270	2.37	6.38	0.54	2270	1.44	4.72	0.41
2280	20.01	3.65	0.01	2280	2.44	5.04	0.45	2280	-0.01	1.39	0.42	2280	0.02	0	-0.01	2280	2.38	6.41	0.54	2280	1.32	4.71	0.4
2290	20.85	3.63	0.01	2290	2.44	5.07	0.45	2290	-0.01	1.39	0.42	2290	0.02	-0.01	-0.01	2290	2.38	6.47	0.54	2290	1.18	4.73	0.39
2300	21.19	3.66	0.01	2300	2.43	5.11	0.45	2300	-0.01	1.39	0.42	2300	0.01	-0.02	-0.02	2300	2.4	6.51	0.54	2300	1.02	4.73	0.37
2310	21.02	3.66	0.02	2310	2.43	5.15	0.45	2310	-0.01	1.39	0.42	2310	0	0	-0.03	2310	2.45	6.53	0.54	2310	0.86	4.73	0.36
2320	20.3	3.65	0.02	2320	2.43	5.17	0.45	2320	-0.01	1.39	0.42	2320	-0.01	0.01	-0.04	2320	2.48	6.53	0.54	2320	0.7	4.72	0.36
2330	19.03	3.65	0.02	2330	2.46	5.21	0.45	2330	-0.01	1.4	0.42	2330	-0.02	0	-0.04	2330	2.5	6.53	0.54	2330	0.54	4.73	0.36
2340	17.28	3.65	0.02	2340	2.5	5.23	0.45	2340	0	1.39	0.42	2340	-0.03	-0.01	-0.04	2340	2.5	6.55	0.53	2340	0.41	4.74	0.36
2350	15.15	3.66	0.02	2350	2.53	5.24	0.45	2350	0	1.39	0.42	2350	-0.03	0	-0.04	2350	2.47	6.57	0.53	2350	0.32	4.74	0.36
2360	12.76	3.65	0.02	2360	2.54	5.24	0.45	2360	-0.01	1.37	0.42	2360	-0.03	0.01	-0.04	2360	2.43	6.62	0.53	2360	0.27	4.73	0.36
2370	10.26	3.65	0.02	2370	2.53	5.26	0.44	2370	-0.01	1.39	0.42	2370	-0.02	0.01	-0.04	2370	2.4	6.65	0.53	2370	0.22	4.73	0.36
2380	7.84	3.65	0.03	2380	2.52	5.31	0.44	2380	0	1.4	0.42	2380	0	0	-0.04	2380	2.38	6.7	0.53	2380	0.19	4.73	0.36
2390	5.6	3.66	0.04	2390	2.52	5.35	0.43	2390	0	1.39	0.42	2390	0.01	-0.01	-0.04	2390	2.4	6.72	0.52	2390	0.16	4.73	0.36
2400	3.68	3.66	0.04	2400	2.53	5.38	0.39	2400	0	1.39	0.37	2400	0.02	0.01	-0.01	2400	2.43	6.73	0.52	2400	0.13	4.73	0.39
2410	2.15	3.66	0.03	2410	2.53	5.4	0.39	2410	0.01	1.39	0.37	2410	0.03	0	-0.01	2410	2.45	6.73	0.52	2410	0.09	4.71	0.39
2420	1.06	3.65	0.02	2420	2.54	5.42	0.39	2420	0.01	1.39	0.37	2420	0.04	0	-0.01	2420	2.44	6.73	0.52	2420	0.06	4.73	0.38
2430	0.41	3.65	0	2430	2.55	5.44	0.4	2430	0.01	1.39	0.37	2430	0.03	-0.02	-0.01	2430	2.42	6.77	0.53	2430	0.04	4.73	0.38
2440	0.12	3.66	0	2440	2.53	5.45	0.4	2440	0.01	1.39	0.37	2440	0.02	0	-0.01	2440	2.39	6.8	0.53	2440	0.02	4.73	0.37
2450	0.04	3.66	0	2450	2.5	5.47	0.41	2450	0	1.37	0.37	2450	0.01	0.01	-0.01	2450	2.36	6.85	0.54	2450	0.01	4.72	0.37
2460	0.03	3.65	0	2460	2.46	5.49	0.41	2460	-0.01	1.39	0.38	2460	0	0	-0.01	2460	2.35	6.87	0.54	2460	0	4.73	0.36
2470	0.02	3.65	0	2470	2.43	5.55	0.41	2470	-0.01	1.39	0.38	2470	-0.01	-0.01	-0.01	2470	2.37	6.9	0.55	2470	-0.01	4.74	0.35
2480	0	3.66	0	2480	2.42	5.58	0.4	2480	0	1.39	0.38	2480	-0.02	0	-0.01	2480	2.39	6.91	0.55	2480	0	4.74	0.35
2490	0	3.66	0	2490	2.44	5.6	0.4	2490	0	1.39	0.38	2490	-0.03	0.01	-0.01	2490	2.4	6.92	0.55	2490	0.01	4.72	0.35
2500	0	3.66	0	2500	2.46	5.61	0.4	2500	0	1.39	0.38	2500	-0.02	0.01	-0.02	2500	2.39	6.92	0.55	2500	0.01	4.73	0.34
2510	0	3.65	0.01	2510	2.46	5.62	0.39	2510	0.01	1.4	0.4	2510	0	0	-0.02	2510	2.35	6.94	0.56	2510	0.02	4.73	0.34
2520	-0.02	3.63	0.02	2520	2.46	5.64	0.39	2520	0.02	1.39	0.41	2520	0	0	-0.02	2520	2.3	7	0.56	2520	0.03	4.73	0.34
2530	-0.03	3.66	0.02	2530	2.44	5.66	0.39	2530	0.02	1.39	0.41	2530	0.02	0.01	-0.02	2530	2.28	7.04	0.56	2530	0.04	4.73	0.34
2540	-0.03	3.66	0.02	2540	2.41	5.69	0.39	2540	0.01	1.37	0.41	2540	0.03	0	-0.02	2540	2.28	7.06	0.56	2540	0.03	4.71	0.34
2550	-0.03	3.66	0.02	2550	2.38	5.72	0.39	2550	-0.01	1.39	0.41	2550	0.04	0	-0.02	2550	2.3	7.08	0.56	2550	0.02	4.73	0.34
2560	-0.03	3.65	0.02	2560	2.37	5.76	0.39	2560	0	1.4	0.41	2560	0.03	-0.02	-0.02	2560	2.33	7.09	0.56	2560	0.01	4.74	0.34
2570	-0.02	3.66	0.03	2570	2.37	5.78	0.39	2570	0	1.39	0.41	2570	0.02	0	-0.02	2570	2.36	7.12	0.56	2570	0	4.73	0.34
2580	-0.02	3.66	0.04	2580	2.38	5.79	0.39	2580	0	1.39	0.41	2580	0.01	0	-0.02	2580	2.39	7.16	0.56	2580	-0.01	4.73	0.34
2590	-0.01	3.65	0.04	2590	2.37	5.8	0.39	2590	0	1.39	0.41	2590	-0.01	0	-0.01	2590	2.43	7.2	0.56	2590	-0.01	4.73	0.34
2600	0	3.65	0.04	2600	2.34	5.8	0.39	2600	0	1.39	0.37	2600	-0.02	-0.01	-0.02	2600	2.47	7.22	0.59	2600	-0.01	4.74	0.36
2610	0	3.64	0.03	2610	2.3	5.84	0.39	2610	0	1.39	0.37	2610	-0.04	0	-0.02	2610	2.52	7.26	0.59	2610	0	4.74	0.36
2620	0	3.66	0.02	2620	2.27	5.87	0.39	2620	0	1.39	0.37	2620	-0.05	0.01	-0.02	2620	2.58	7.26	0.6	2620	0.01	4.73	0.36
2630	0	3.66	0.01	2630	2.23	5.91	0.39	2630	0	1.37	0.37	2630	-0.04	0.01	-0.02	2630	2.61	7.26	0.6	2630	0.02	4.73	0.36
2640	0.01	3.66	0.01	2640	2.21	5.93	0.39	2640	-0.01	1.39	0.38	2640	-0.02	0	-0.02	2640	2.62	7.26	0.6	2640	0.03	4.74	0.35
2650	0.02	3.65	0.01	2650	2.19	5.94	0.39	2650	0	1.4	0.39	2650	-0.01	0	-0.03	2650	2.58	7.26	0.61	2650	0.04	4.73	0.35
2660	0.01	3.65	0.01	2660	2.2	5.96	0.41	2660	0.01	1.39	0.41	2660	0.01	0.01	-0.03	2660	2.48	7.27	0.61	2660	0.05	4.73	0.35
2670	0.02	3.66	0.01	2670	2.2	5.98	0.41	2670	0.01	1.39	0.42	2670	0.03	0	-0.04	2670	2.32	7.27	0.61	2670	0.04	4.71	0.34
2680	0.02	3.65	0	2680	2.19	5.99	0.41	2680	0.02	1.39	0.42	2680	0.04	0	-0.04	2680	2.12	7.28	0.61	2680	0.02	4.73	0.33
2690	0.02	3.65	0	2690	2.17	6	0.41	2690	0.02	1.39	0.42	2690	0.05	-0.01	-0.05	2690	1.87	7.27	0.61	2690	0.01	4.73	0.33
2700	0.01	3.65	0	2700	2.14	6.04	0.42	2700	0.02	1.39	0.42	2700	0.04	0	-0.05	2700	1.61	7.29	0.61	2700	0	4.73	0.33
2710	0	3.66	-0.01	2710	2.13	6.08	0.42	2710	0.01	1.39	0.42	2710	0.03	0	-0.05	2710	1.37	7.3	0.61	2710	-0.01	4.73	0.33
2720	0	3.66	-0.01	2720	2.13	6.11	0.42	2720	0	1.37	0.44	2720	0.03	0	-0.05	2720	1.15	7.3	0.61	2720	-0.03	4.74	0.33
2730	0.01	3.66	0	2730	2.16	6.13	0.42	2730	-0.02	1.39	0.44	2730	0	-0.01	-0.05	2730	0.94	7.3	0.61	2730	-0.03	4.74	0.33
2740	0.01	3.65	0	2740	2.19	6.14	0.42	2740	-0.02	1.4	0.44	2740	-0.02	0	-0.04	2740	0.76	7.31	0.61	2740	-0.01	4.74	0.33
2750	0	3.65	0	2750	2.23	6.16	0.42	2750	-0.01	1.39	0.44	2750	-0.03	0.01	-0.04	2750	0.63	7.33	0.61	2750	0	4.73	0.33
2760	0	3.66	0.01	2760	2.25	6.18	0.42	2760	-0.02	1.39	0.44	2760	-0.03	0	-0.04	2760	0.54	7.32	0.61	2760	0.01	4.73	0.33
2770	0.01	3.66	0.01	2770	2.27	6.21	0.41	2770	-0.02	1.39	0.44	2770	-0.03	-0.01	-0.03	2770	0.49	7.32	0.61	2770	0.02	4.74	0.33
2780	0.01	3.65	0.02	2780	2.28	6.24	0.41	2780	-0.02	1.39	0.44	2780	-0.03	0	-0.03	2780	0.48	7.32	0.61	2780	0.04	4.74	0.33
2790	0	3.65	0.02	2790	2.29	6.25	0.41	2790	-0.01	1.39	0.44	2790	-0.02	0.01	-0.02	2790	0.5	7.34	0.59	2790	0.04	4.73	0.34
2800	0	3.65	0.02	2800	2.31	6.3	0.45	2800	-0.01	1.39	0.5	2800	-0.01	0.01	-0.01	2800	0.53	7.35	0.58	2800	0.04	4.72	0.36
2810	0	3.66	0.02	2810	2.35	6.33	0.46	2810	-0.01	1.38	0.5	2810	0.01	0	-0.01	2810	0.56	7.36	0.58	2810	0.03	4.74	0.36
2820	0.01	3.66	0.02	2820	2.39	6.35	0.47	2820	-0.01	1.39	0.5	2820	0.01	-0.01	-0.01	2820	0.59	7.36	0.6	2820	0.02	4.74	0.36
2830	0.01	3.65	0.02	2830	2.42	6.35	0.48	2830	0	1.4	0.51	2830	0.02	0.01	-0.01	2830	0.61	7.37	0.63	2830	0.01	4.73	0.36
2840	-0.01	3.63	0.02	2840	2.42	6.37	0.49	2840	0.01	1.4	0.51	2840	0.02	0	-0.02	2840	0.64	7.39	0.63	2840	0	4.73	0.36
2850	-0.02	3.66	0.02	2850	2.42	6.41	0.51	2850	0.02	1.39	0.51	2850	0.02	0	-0.02	2850	0.67	7.4	0.63	2850	-0.01	4.74	0.36
2860	-0.03	3.66	0.02	2860	2.43	6.45	0.52	2860	0.02	1.39	0.51	2860	0.01	-0.02	-0.02	2860	0.71	7.41	0.63	2860	-0.02	4.74	0.36
2870	-0.03	3.66	0.02	2870	2.44	6.48	0.53	2870	0.02	1.4	0.51	2870	0	0	-0.02	2870	0.75	7.41	0.63	2870	-0.01	4.74	0.35
2880	-0.03	3.65	0.02	2880	2.47	6.51	0.54	2880	0.03	1.39	0.51	2880	-0.02	0	-0.02	2880	0.79	7.43	0.64	2880	0	4.73	0.35
2890	-0.03	3.65	0.02	2890	2.51	6.54	0.56	2890	0.03	1.39	0.51	2890	-0.02	0	-0.02	2890	0.84	7.45	0.64	2890	0.01	4.73	0.35
2900	-0.02	3.66	0.02	2900	2.56	6.56	0.58	2900	0.02	1.37	0.52	2900	-0.03	0	-0.02	2900	0.89	7.47	0.64	2900	0.02	4.74	0.35
2910	-0.01	3.65	0.02	2910	2.6	6.57	0.6	2910	0.01	1.39	0.52	2910	-0.04	0	-0.02	2910	0.95	7.48	0.64	2910	0.03	4.74	0.35
2920	0	3.65	0.02	2920	2.61	6.58	0.62	2920	0.01	1.4	0.52	2920	-0.03	0.01	-0.02	2920	1.01	7.49	0.64	2920	0.04	4.73	0.35
2930	0.01	3.64	0.02	2930	2.61	6.61	0.62	2930	0.01	1.4	0.52	2930	-0.02	0.01	-0.02	2930	1.08	7.52	0.64	2930	0.03	4.72	0.36
2940	0.01	3.66	0.02	2940	2.61	6.66	0.62	2940	0.01	1.39	0.51	2940	0	0	-0.02	2940	1.15	7.53	0.64	2940	0.02	4.74	0.36
2950	0.02	3.66	0.02	2950	2.62	6.7	0.62	2950	0	1.39	0.51	2950	0.01	-0.01	-0.02	2950	1.22	7.55	0.64	2950	0.01	4.74	0.36
2960	0.03	3.66	0.02	2960	2.63	6.73	0.62	2960	0	1.39	0.49	2960	0.02	0	-0.02	2960	1.29	7.57	0.63	2960	0	4.74	0.36
2970	0.03	3.65	0.03	2970	2.64	6.74	0.62	2970	0	1.39	0.49	2970	0.03	0	-0.02	2970	1.38	7.6	0.63	2970	-0.01	4.73	0.36
2980	0.03	3.65	0.03	2980	2.64	6.74	0.62	2980	-0.01	1.39	0.48	2980	0.04	0	-0.02	2980	1.48	7.63	0.63	2980	-0.02	4.74	0.36
2990	0.03	3.66	0.03	2990	2.64	6.77	0.62	2990	-0.02	1.38	0.48	2990	0.02	-0.02	-0.02	2990	1.58	7.65	0.62	2990	-0.03	4.74	0.36
3000	0.03	3.66	-0.01	3000	2.63	6.8	0.67	3000	-0.02	1.39	0.43	3000	0.01	0.01	-0.02	3000	1.69	7.68	0.63	3000	-0.02	4.74	0.39
3010	0.02	3.65	-0.01	3010	2.61	6.84	0.67	3010	-0.01	1.4	0.43	3010	0	0	-0.02	3010	1.79	7.68	0.63	3010	-0.01	4.73	0.39
3020	0.01	3.65	-0.01	3020	2.59	6.87	0.68	3020	0	1.4	0.44	3020	-0.01	0	-0.02	3020	1.89	7.72	0.63	3020	0	4.73	0.39
3030	0	3.66	-0.01	3030	2.58	6.9	0.69	3030	0.01	1.39	0.45	3030	-0.03	-0.01	-0.02	3030	1.99	7.74	0.63	3030	0.01	4.74	0.39
3040	0	3.66	-0.01	3040	2.59	6.93	0.69	3040	0.01	1.39	0.47	3040	-0.04	0.01	-0.02	3040	2.08	7.76	0.63	3040	0.02	4.73	0.38
3050	0	3.66	-0.01	3050	2.61	6.95	0.69	3050	0.02	1.39	0.47	3050	-0.04	0.01	-0.02	3050	2.14	7.77	0.65	3050	0.03	4.73	0.36
3060	0	3.65	-0.01	3060	2.62	6.96	0.69	3060	0.02	1.39	0.49	3060	-0.03	0.01	-0.02	3060	2.18	7.8	0.65	3060	0.02	4.72	0.36
3070	0	3.65	-0.01	3070	2.63	6.97	0.7	3070	0.02	1.39	0.5	3070	-0.01	0	-0.02	3070	2.21	7.82	0.65	3070	0.01	4.74	0.36
3080	-0.01	3.66	0	3080	2.62	7.01	0.7	3080	0.01	1.38	0.5	3080	0	0	-0.02	3080	2.23	7.84	0.65	3080	0.01	4.74	0.36
3090	-0.01	3.65	0	3090	2.6	7.05	0.7	3090	0	1.39	0.5	3090	0.01	0	-0.02	3090	2.23	7.86	0.66	3090	0	4.73	0.36
3100	-0.01	3.65	0	3100	2.59	7.08	0.71	3100	0	1.4	0.5	3100	0.03	0	-0.02	3100	2.2	7.86	0.66	3100	-0.01	4.73	0.33
3110	-0.02	3.65	0	3110	2.58	7.11	0.71	3110	0.01	1.4	0.5	3110	0.04	0	-0.02	3110	2.16	7.9	0.66	3110	-0.02	4.73	0.31
3120	-0.03	3.65	0.01	3120	2.58	7.12	0.71	3120	0	1.39	0.51	3120	0.04	-0.02	-0.02	3120	2.12	7.92	0.66	3120	-0.03	4.74	0.31
3130	-0.02	3.66	0.02	3130	2.59	7.15	0.71	3130	0	1.38	0.51	3130	0.03	0	-0.02	3130	2.08	7.94	0.66	3130	-0.02	4.74	0.31
3140	-0.01	3.66	0.03	3140	2.6	7.16	0.71	3140	-0.01	1.39	0.51	3140	0.02	0	-0.02	3140	2.04	7.95	0.66	3140	-0.01	4.73	0.31
3150	-0.01	3.66	0.04	3150	2.59	7.19	0.71	3150	0	1.4	0.51	3150	0.01	0	-0.02	3150	2	7.97	0.66	3150	-0.01	4.73	0.31
3160	-0.01	3.64	0.07	3160	2.57	7.21	0.71	3160	0	1.39	0.51	3160	-0.01	-0.01	-0.02	3160	1.98	8.01	0.66	3160	0	4.74	0.31
3170	-0.02	3.66	0.07	3170	2.53	7.24	0.71	3170	0	1.38	0.51	3170	-0.03	0	-0.01	3170	1.98	8.02	0.65	3170	0.01	4.74	0.31
3180	-0.01	3.66	0.07	3180	2.52	7.29	0.71	3180	0	1.39	0.51	3180	-0.04	0.01	-0.01	3180	1.98	8.04	0.65	3180	0.02	4.73	0.31
3190	0	3.66	0.07	3190	2.52	7.32	0.7	3190	0.01	1.4	0.51	3190	-0.02	0.01	-0.01	3190	1.98	8.05	0.65	3190	0.01	4.71	0.31
3200	0	3.65	0.01	3200	2.54	7.34	0.7	3200	0.03	1.4	0.37	3200	-0.02	0	-0.02	3200	1.99	8.07	0.64	3200	0	4.74	0.34
3210	0.01	3.66	0.01	3210	2.56	7.34	0.71	3210	0.04	1.39	0.37	3210	-0.01	0	-0.02	3210	2	8.1	0.64	3210	-0.01	4.74	0.34
3220	0.02	3.66	0.01	3220	2.57	7.36	0.71	3220	0.03	1.39	0.37	3220	0.01	0.01	-0.02	3220	2.02	8.13	0.65	3220	-0.01	4.73	0.33
3230	0.02	3.66	0.01	3230	2.57	7.38	0.72	3230	0.03	1.4	0.37	3230	0.03	0	-0.02	3230	2.03	8.14	0.65	3230	-0.01	4.73	0.33
3240	0.02	3.65	0.01	3240	2.55	7.41	0.73	3240	0.03	1.39	0.37	3240	0.05	0	-0.02	3240	2.04	8.16	0.66	3240	-0.02	4.73	0.32
3250	0.02	3.64	0.01	3250	2.53	7.44	0.73	3250	0.03	1.39	0.37	3250	0.05	-0.01	-0.02	3250	2.06	8.19	0.67	3250	-0.02	4.74	0.3
3260	0.01	3.66	0	3260	2.5	7.46	0.74	3260	0.01	1.38	0.37	3260	0.04	0	-0.02	3260	2.06	8.19	0.67	3260	-0.01	4.74	0.28
3270	0.01	3.66	0	3270	2.48	7.49	0.74	3270	0	1.39	0.41	3270	0.04	0	-0.02	3270	2.06	8.2	0.67	3270	0	4.73	0.27
3280	0.01	3.66	0	3280	2.46	7.51	0.74	3280	0	1.4	0.41	3280	0.03	0	-0.02	3280	2.03	8.21	0.67	3280	0.01	4.73	0.26
3290	0.01	3.65	0	3290	2.43	7.52	0.74	3290	0	1.4	0.41	3290	0.01	-0.01	-0.02	3290	1.98	8.23	0.67	3290	0.02	4.74	0.26
3300	0.01	3.65	0	3300	2.39	7.54	0.74	3300	0	1.39	0.41	3300	-0.01	0	-0.02	3300	1.94	8.25	0.68	3300	0.03	4.74	0.26
3310	0.01	3.66	0	3310	2.34	7.55	0.74	3310	0	1.39	0.41	3310	-0.02	0.01	-0.02	3310	1.88	8.26	0.68	3310	0.04	4.73	0.26
3320	0.01	3.65	0.01	3320	2.3	7.61	0.74	3320	0	1.4	0.41	3320	-0.03	0	-0.02	3320	1.82	8.27	0.69	3320	0.03	4.71	0.26
3330	0.01	3.65	0.01	3330	2.27	7.65	0.74	3330	0	1.39	0.41	3330	-0.03	-0.01	-0.02	3330	1.72	8.26	0.69	3330	0.02	4.74	0.26
3340	0	3.65	0.01	3340	2.27	7.67	0.73	3340	0	1.39	0.41	3340	-0.03	0	-0.02	3340	1.63	8.28	0.68	3340	0.01	4.74	0.26
3350	-0.01	3.65	0.01	3350	2.29	7.68	0.73	3350	0	1.39	0.41	3350	-0.03	0	-0.02	3350	1.53	8.29	0.68	3350	0.01	4.74	0.26
3360	-0.01	3.66	0.01	3360	2.31	7.69	0.73	3360	0	1.4	0.41	3360	-0.02	0	-0.02	3360	1.42	8.29	0.67	3360	-0.01	4.73	0.26
3370	0	3.66	0.01	3370	2.35	7.72	0.73	3370	0	1.4	0.41	3370	-0.01	0	-0.02	3370	1.31	8.3	0.67	3370	-0.02	4.74	0.28
3380	0	3.65	0.01	3380	2.38	7.74	0.73	3380	0.01	1.4	0.41	3380	0	-0.01	-0.01	3380	1.2	8.31	0.67	3380	-0.02	4.74	0.29
3390	0	3.65	0.01	3390	2.41	7.77	0.73	3390	0.01	1.39	0.4	3390	0	0	-0.01	3390	1.11	8.33	0.67	3390	0	4.75	0.29
3400	0	3.66	0.03	3400	2.41	7.78	0.73	3400	0	1.39	0.37	3400	0	0	0	3400	1.04	8.34	0.7	3400	0.01	4.73	0.3
3410	0	3.66	0.03	3410	2.41	7.82	0.74	3410	0	1.4	0.37	3410	0	-0.01	0	3410	0.98	8.34	0.7	3410	0.01	4.73	0.3
3420	0	3.66	0.03	3420	2.4	7.85	0.75	3420	0	1.4	0.37	3420	-0.01	-0.01	0	3420	0.93	8.33	0.71	3420	0.03	4.75	0.3
3430	0	3.65	0.02	3430	2.39	7.86	0.76	3430	0	1.39	0.37	3430	-0.02	0	0	3430	0.9	8.36	0.71	3430	0.04	4.74	0.3
3440	0	3.66	0.02	3440	2.37	7.86	0.77	3440	0	1.39	0.37	3440	-0.02	0.01	-0.01	3440	0.88	8.37	0.72	3440	0.05	4.73	0.29
3450	0.01	3.66	0.01	3450	2.33	7.88	0.77	3450	-0.01	1.4	0.37	3450	-0.02	0	-0.01	3450	0.87	8.38	0.72	3450	0.04	4.71	0.29
3460	0.02	3.66	0.01	3460	2.28	7.91	0.78	3460	0	1.4	0.37	3460	-0.02	0	-0.02	3460	0.86	8.38	0.72	3460	0.02	4.74	0.29
3470	0.02	3.65	0.01	3470	2.24	7.95	0.78	3470	0.01	1.4	0.37	3470	-0.02	0	-0.02	3470	0.86	8.4	0.73	3470	0	4.74	0.29
3480	0	3.64	0.01	3480	2.2	7.97	0.79	3480	0.01	1.39	0.37	3480	-0.01	0.01	-0.02	3480	0.88	8.42	0.72	3480	-0.01	4.74	0.29
3490	-0.01	3.66	0.01	3490	2.17	7.99	0.79	3490	0	1.39	0.37	3490	0.01	0	-0.01	3490	0.91	8.42	0.72	3490	-0.03	4.73	0.29
3500	-0.01	3.66	0.01	3500	2.16	8	0.79	3500	0	1.4	0.37	3500	0.02	0	-0.01	3500	0.94	8.43	0.72	3500	-0.04	4.74	0.29
3510	-0.02	3.66	0.01	3510	2.16	8.03	0.79	3510	0	1.39	0.37	3510	0.02	-0.01	-0.01	3510	0.96	8.43	0.72	3510	-0.05	4.74	0.29
3520	-0.02	3.65	0.01	3520	2.17	8.05	0.79	3520	-0.01	1.39	0.37	3520	0.03	0	-0.02	3520	0.98	8.46	0.72	3520	-0.04	4.74	0.29
3530	-0.03	3.66	0.01	3530	2.17	8.06	0.79	3530	-0.01	1.39	0.37	3530	0.03	0	-0.02	3530	1.02	8.48	0.72	3530	-0.03	4.73	0.29
3540	-0.02	3.66	0.01	3540	2.16	8.07	0.79	3540	-0.02	1.39	0.37	3540	0.03	0	-0.02	3540	1.06	8.5	0.72	3540	-0.02	4.73	0.29
3550	-0.01	3.66	0.01	3550	2.13	8.09	0.79	3550	-0.01	1.4	0.37	3550	0.02	-0.01	-0.02	3550	1.11	8.51	0.72	3550	0	4.74	0.3
3560	0	3.66	0.01	3560	2.12	8.14	0.79	3560	-0.01	1.4	0.37	3560	0	0	-0.02	3560	1.16	8.53	0.72	3560	0.02	4.74	0.31
3570	-0.01	3.64	0.02	3570	2.11	8.16	0.79	3570	-0.01	1.39	0.37	3570	-0.01	0	-0.01	3570	1.24	8.56	0.71	3570	0.03	4.73	0.32
3580	0	3.66	0.02	3580	2.11	8.18	0.79	3580	-0.01	1.39	0.37	3580	-0.01	0	0	3580	1.32	8.58	0.71	3580	0.03	4.72	0.33
3590	0.01	3.66	0.02	3590	2.11	8.19	0.79	3590	-0.01	1.39	0.37	3590	-0.02	0	0	3590	1.4	8.59	0.7	3590	0.03	4.74	0.35
3600	0.01	3.66	0.01	3600	2.11	8.2	0.76	3600	-0.01	1.39	0.49	3600	-0.02	0.01	-0.02	3600	1.47	8.6	0.75	3600	0.02	4.74	0.39
3610	0.02	3.65	0.01	3610	2.11	8.23	0.77	3610	-0.01	1.39	0.49	3610	-0.02	0.01	-0.02	3610	1.55	8.63	0.76	3610	0.01	4.73	0.39
3620	0.02	3.65	0.01	3620	2.1	8.25	0.77	3620	-0.01	1.39	0.49	3620	-0.01	0	-0.02	3620	1.63	8.66	0.76	3620	-0.01	4.73	0.42
3630	0.02	3.66	0.01	3630	2.1	8.29	0.79	3630	-0.01	1.39	0.49	3630	0	0	-0.02	3630	1.71	8.68	0.76	3630	-0.02	4.74	0.47
3640	0.02	3.66	0.01	3640	2.11	8.31	0.8	3640	0	1.4	0.5	3640	0.01	-0.01	-0.02	3640	1.78	8.7	0.76	3640	-0.03	4.74	0.56
3650	0.01	3.65	0.01	3650	2.13	8.34	0.8	3650	0	1.39	0.5	3650	0.01	0.01	-0.03	3650	1.83	8.7	0.76	3650	-0.02	4.74	0.72
3660	0	3.65	0.01	3660	2.17	8.36	0.8	3660	0	1.39	0.51	3660	0.02	0	-0.03	3660	1.88	8.74	0.76	3660	0	4.75	0.95
3670	-0.01	3.66	0.01	3670	2.19	8.36	0.8	3670	-0.01	1.37	0.51	3670	0.02	-0.01	-0.03	3670	1.93	8.77	0.76	3670	0.02	4.75	1.23
3680	0	3.66	0	3680	2.2	8.37	0.8	3680	-0.01	1.4	0.51	3680	0.01	-0.02	-0.03	3680	1.96	8.78	0.76	3680	0.06	4.76	1.54
3690	0	3.66	0	3690	2.18	8.39	0.8	3690	-0.01	1.39	0.52	3690	-0.01	0	-0.03	3690	1.99	8.8	0.76	3690	0.11	4.77	1.86
3700	0	3.65	0.01	3700	2.17	8.43	0.8	3700	-0.01	1.39	0.52	3700	-0.02	0.01	-0.03	3700	2.02	8.83	0.76	3700	0.17	4.78	2.16
3710	0	3.65	0.01	3710	2.17	8.47	0.8	3710	-0.01	1.39	0.52	3710	-0.02	0	-0.03	3710	2.05	8.86	0.76	3710	0.24	4.79	2.43
3720	0.01	3.66	0.01	3720	2.17	8.5	0.8	3720	-0.02	1.39	0.52	3720	-0.03	-0.01	-0.03	3720	2.1	8.88	0.76	3720	0.33	4.83	2.67
3730	0.01	3.66	0.01	3730	2.17	8.51	0.79	3730	-0.01	1.4	0.52	3730	-0.03	0	-0.03	3730	2.13	8.9	0.76	3730	0.44	4.85	2.67
3740	0.01	3.65	0.01	3740	2.18	8.51	0.79	3740	0	1.4	0.52	3740	-0.03	0.01	-0.03	3740	2.16	8.9	0.76	3740	0.58	4.87	2.67
3750	0.01	3.65	0.01	3750	2.2	8.55	0.79	3750	0	1.39	0.52	3750	-0.02	0.01	-0.03	3750	2.18	8.94	0.76	3750	0.75	4.91	2.67
3760	0	3.66	0.01	3760	2.22	8.57	0.79	3760	0	1.37	0.52	3760	0	0	-0.03	3760	2.2	8.96	0.76	3760	0.94	4.95	2.67
3770	0	3.66	0.02	3770	2.23	8.59	0.79	3770	0	1.4	0.52	3770	0.01	-0.01	-0.03	3770	2.21	8.99	0.76	3770	1.16	4.97	2.67
3780	0.01	3.66	0.02	3780	2.25	8.62	0.78	3780	0	1.4	0.52	3780	0.02	0.01	-0.03	3780	2.21	8.99	0.76	3780	1.39	4.99	2.67
3790	0.01	3.65	0.02	3790	2.26	8.65	0.78	3790	0	1.39	0.52	3790	0.03	0	-0.03	3790	2.21	9.02	0.76	3790	1.62	4.99	2.67
3800	-0.01	3.63	0.05	3800	2.29	8.69	0.76	3800	0	1.39	0.69	3800	0.03	0	-0.02	3800	2.2	9.05	0.76	3800	1.82	5.02	1.6
3810	-0.02	3.66	0.05	3810	2.33	8.71	0.76	3810	0	1.39	0.69	3810	0.02	-0.02	-0.02	3810	2.2	9.07	0.76	3810	1.99	5.05	1.6
3820	-0.03	3.66	0.04	3820	2.37	8.72	0.76	3820	0.01	1.4	0.69	3820	0.01	0	-0.03	3820	2.18	9.08	0.76	3820	2.15	5.08	1.6
3830	-0.03	3.66	0.04	3830	2.39	8.73	0.76	3830	0.02	1.39	0.69	3830	-0.01	0	-0.03	3830	2.16	9.09	0.76	3830	2.27	5.11	1.6
3840	-0.04	3.65	0.03	3840	2.4	8.75	0.76	3840	0.01	1.39	0.69	3840	-0.01	0	-0.03	3840	2.13	9.12	0.76	3840	2.36	5.13	1.6
3850	-0.04	3.66	0.03	3850	2.4	8.79	0.76	3850	0	1.37	0.69	3850	-0.03	-0.01	-0.03	3850	2.11	9.14	0.77	3850	2.43	5.17	1.6
3860	-0.03	3.66	0.03	3860	2.39	8.82	0.76	3860	-0.01	1.39	0.69	3860	-0.04	0	-0.03	3860	2.09	9.16	0.77	3860	2.46	5.18	1.6
3870	-0.02	3.66	0.03	3870	2.38	8.85	0.76	3870	-0.01	1.4	0.73	3870	-0.04	0.01	-0.03	3870	2.07	9.18	0.77	3870	2.47	5.19	1.6
3880	-0.01	3.65	0.03	3880	2.38	8.87	0.76	3880	-0.01	1.39	0.73	3880	-0.02	0.01	-0.03	3880	2.03	9.18	0.77	3880	2.45	5.21	1.25
3890	-0.01	3.64	0.02	3890	2.39	8.89	0.73	3890	-0.02	1.39	0.73	3890	0	-0.01	-0.04	3890	2.01	9.22	0.77	3890	2.44	5.26	0.97
3900	-0.01	3.66	0.01	3900	2.41	8.91	0.73	3900	-0.02	1.39	0.73	3900	0.01	0	-0.04	3900	1.98	9.23	0.77	3900	2.45	5.31	0.77
3910	0	3.66	0.01	3910	2.41	8.93	0.73	3910	-0.01	1.4	0.73	3910	0.02	0.01	-0.04	3910	1.95	9.25	0.77	3910	2.49	5.34	0.64
3920	0.01	3.66	0.01	3920	2.4	8.94	0.73	3920	0	1.4	0.73	3920	0.04	0	-0.05	3920	1.92	9.26	0.77	3920	2.52	5.34	0.57
3930	0.01	3.65	0.01	3930	2.37	8.97	0.72	3930	0.02	1.4	0.69	3930	0.05	0	-0.05	3930	1.88	9.28	0.77	3930	2.55	5.35	0.53
3940	0.01	3.65	0.01	3940	2.37	9.01	0.72	3940	0.02	1.38	0.68	3940	0.04	-0.02	-0.05	3940	1.86	9.3	0.77	3940	2.58	5.38	0.52
3950	0.01	3.66	0.01	3950	2.37	9.05	0.7	3950	0.03	1.4	0.65	3950	0.03	0.01	-0.04	3950	1.84	9.32	0.77	3950	2.59	5.39	0.51
3960	0.02	3.66	0.02	3960	2.38	9.07	0.7	3960	0.05	1.41	0.64	3960	0.02	0	-0.03	3960	1.81	9.33	0.77	3960	2.59	5.42	0.51
3970	0.01	3.65	0.03	3970	2.39	9.08	0.69	3970	0.07	1.4	0.64	3970	0.01	0	-0.03	3970	1.78	9.33	0.77	3970	2.56	5.43	0.51
3980	0	3.65	0.03	3980	2.39	9.08	0.68	3980	0.08	1.4	0.64	3980	-0.01	-0.01	-0.03	3980	1.76	9.36	0.77	3980	2.53	5.5	0.51
3990	-0.01	3.66	0.03	3990	2.39	9.12	0.68	3990	0.08	1.4	0.64	3990	-0.03	0	-0.03	3990	1.74	9.38	0.77	3990	2.51	5.54	0.51
4000	0	3.66	0.04	4000	2.38	9.15	0.71	4000	0.09	1.41	1	4000	-0.04	0.01	-0.02	4000	1.72	9.39	0.74	4000	2.51	5.55	0.52
4010	0.01	3.66	0.03	4010	2.37	9.18	0.71	4010	0.1	1.4	1.04	4010	-0.03	0.01	-0.02	4010	1.69	9.4	0.74	4010	2.51	5.56	0.52
4020	0.01	3.65	0.03	4020	2.37	9.2	0.71	4020	0.09	1.4	1.09	4020	-0.02	-0.01	-0.02	4020	1.66	9.41	0.74	4020	2.51	5.58	0.53
4030	0.01	3.65	0.03	4030	2.36	9.21	0.72	4030	0.07	1.38	1.14	4030	-0.01	0	-0.02	4030	1.62	9.43	0.74	4030	2.51	5.6	0.53
4040	0.02	3.66	0.02	4040	2.36	9.25	0.72	4040	0.05	1.4	1.2	4040	0.01	0	-0.03	4040	1.59	9.43	0.74	4040	2.52	5.64	0.53
4050	0.02	3.66	0.01	4050	2.37	9.26	0.72	4050	0.04	1.41	1.27	4050	0.02	0	-0.03	4050	1.54	9.44	0.74	4050	2.53	5.67	0.54
4060	0.02	3.66	0	4060	2.37	9.28	0.73	4060	0.04	1.4	1.35	4060	0.03	0	-0.03	4060	1.48	9.43	0.74	4060	2.54	5.7	0.54
4070	0.01	3.65	0	4070	2.37	9.29	0.73	4070	0.03	1.4	1.44	4070	0.03	-0.01	-0.03	4070	1.4	9.45	0.74	4070	2.58	5.74	0.54
4080	0	3.66	0	4080	2.35	9.32	0.74	4080	0.01	1.4	1.55	4080	0.03	0	-0.03	4080	1.32	9.45	0.74	4080	2.62	5.76	0.54
4090	0	3.66	0	4090	2.34	9.36	0.75	4090	0.01	1.41	1.7	4090	0.02	0	-0.03	4090	1.22	9.45	0.73	4090	2.66	5.77	0.55
4100	0.01	3.66	0	4100	2.32	9.39	0.76	4100	0.01	1.4	1.89	4100	0.02	0	-0.03	4100	1.11	9.45	0.73	4100	2.67	5.77	0.55
4110	0.01	3.65	0	4110	2.32	9.41	0.76	4110	0.01	1.4	2.11	4110	0	-0.01	-0.03	4110	0.98	9.43	0.73	4110	2.65	5.81	0.56
4120	0	3.64	0	4120	2.32	9.43	0.77	4120	0	1.38	2.35	4120	-0.02	0	-0.03	4120	0.85	9.45	0.73	4120	2.62	5.85	0.56
4130	-0.01	3.65	0	4130	2.33	9.44	0.77	4130	-0.01	1.4	2.35	4130	-0.03	0.01	-0.03	4130	0.72	9.46	0.72	4130	2.59	5.89	0.56
4140	-0.01	3.66	0	4140	2.34	9.47	0.77	4140	-0.01	1.4	2.35	4140	-0.03	0	-0.03	4140	0.6	9.45	0.72	4140	2.58	5.92	0.56
4150	-0.02	3.65	0	4150	2.34	9.49	0.77	4150	-0.01	1.4	2.35	4150	-0.03	-0.01	-0.03	4150	0.48	9.45	0.72	4150	2.58	5.95	0.56
4160	-0.02	3.65	0	4160	2.33	9.52	0.77	4160	-0.02	1.4	2.35	4160	-0.03	0	-0.02	4160	0.38	9.45	0.71	4160	2.6	5.97	0.56
4170	-0.02	3.66	0	4170	2.32	9.55	0.77	4170	-0.02	1.4	2.35	4170	-0.02	0.01	-0.01	4170	0.3	9.46	0.7	4170	2.64	5.99	0.56
4180	-0.01	3.66	0.02	4180	2.34	9.59	0.77	4180	-0.01	1.4	2.35	4180	-0.01	0	0.01	4180	0.23	9.46	0.68	4180	2.66	5.99	0.56
4190	0	3.66	0.04	4190	2.38	9.62	0.77	4190	-0.01	1.4	2.35	4190	0.01	0	0.01	4190	0.18	9.45	0.67	4190	2.66	6.01	0.56
4200	0.01	3.66	0.05	4200	2.41	9.62	0.8	4200	-0.01	1.4	4.08	4200	0.01	-0.01	0.01	4200	0.14	9.44	0.66	4200	2.64	6.05	0.58
4210	0	3.64	0.05	4210	2.43	9.64	0.81	4210	-0.02	1.38	4.24	4210	0.02	0	0	4210	0.11	9.46	0.66	4210	2.62	6.09	0.6
4220	0	3.66	0.04	4220	2.43	9.65	0.81	4220	-0.02	1.4	4.39	4220	0.02	0	-0.02	4220	0.1	9.46	0.66	4220	2.61	6.12	0.6
4230	0.01	3.66	0.04	4230	2.43	9.69	0.82	4230	-0.01	1.41	4.53	4230	0.02	0	-0.03	4230	0.09	9.46	0.66	4230	2.6	6.14	0.6
4240	0.02	3.66	0.04	4240	2.44	9.74	0.82	4240	0	1.4	4.68	4240	0.01	-0.01	-0.03	4240	0.08	9.45	0.66	4240	2.59	6.17	0.6
4250	0.02	3.65	0.04	4250	2.45	9.77	0.83	4250	0	1.39	4.83	4250	0.01	0	-0.03	4250	0.07	9.45	0.66	4250	2.59	6.18	0.6
4260	0.01	3.66	0.03	4260	2.47	9.78	0.83	4260	0.01	1.4	4.97	4260	0	0.01	-0.03	4260	0.07	9.46	0.66	4260	2.57	6.2	0.61
4270	0.02	3.66	0.03	4270	2.47	9.78	0.83	4270	0.01	1.41	5.11	4270	0	0	-0.03	4270	0.07	9.46	0.66	4270	2.55	6.22	0.62
4280	0.02	3.66	0.03	4280	2.48	9.82	0.83	4280	0.02	1.4	5.24	4280	-0.01	-0.01	-0.03	4280	0.06	9.46	0.66	4280	2.52	6.27	0.62
4290	0.02	3.65	0.03	4290	2.48	9.84	0.84	4290	0.02	1.4	5.35	4290	-0.01	0	-0.03	4290	0.05	9.45	0.66	4290	2.51	6.31	0.62
4300	0.01	3.65	0.02	4300	2.48	9.86	0.84	4300	0.02	1.39	5.39	4300	-0.01	0	-0.03	4300	0.05	9.47	0.66	4300	2.54	6.34	0.63
4310	0	3.66	0.02	4310	2.47	9.89	0.85	4310	0.01	1.4	5.39	4310	0	0.01	-0.03	4310	0.06	9.47	0.66	4310	2.58	6.36	0.63
4320	0	3.67	0.02	4320	2.45	9.92	0.86	4320	0.02	1.41	5.39	4320	0	0	-0.03	4320	0.07	9.48	0.66	4320	2.62	6.37	0.63
4330	0.02	3.67	0.02	4330	2.44	9.96	0.86	4330	0.03	1.41	5.39	4330	0.01	-0.01	-0.03	4330	0.09	9.47	0.66	4330	2.66	6.4	0.62
4340	0.02	3.65	0.02	4340	2.44	9.98	0.86	4340	0.04	1.41	5.39	4340	0.01	0	-0.03	4340	0.1	9.46	0.65	4340	2.68	6.41	0.62
4350	0.03	3.65	0.02	4350	2.45	9.99	0.86	4350	0.06	1.42	5.39	4350	0.01	0	-0.03	4350	0.11	9.48	0.65	4350	2.68	6.44	0.61
4360	0.03	3.66	0.02	4360	2.45	10	0.86	4360	0.11	1.46	5.39	4360	0.01	0	-0.03	4360	0.14	9.48	0.65	4360	2.67	6.47	0.61
4370	0.04	3.66	0.02	4370	2.45	10.02	0.86	4370	0.17	1.47	5.39	4370	0	-0.02	-0.03	4370	0.16	9.49	0.65	4370	2.65	6.52	0.61
4380	0.03	3.66	0.03	4380	2.44	10.06	0.86	4380	0.26	1.48	5.1	4380	-0.01	0	-0.03	4380	0.17	9.48	0.65	4380	2.65	6.56	0.61
4390	0.02	3.65	0.05	4390	2.42	10.09	0.86	4390	0.36	1.47	4.72	4390	-0.01	0.01	-0.03	4390	0.18	9.48	0.65	4390	2.67	6.59	0.61
4400	0.01	3.66	0.07	4400	2.41	10.12	0.9	4400	0.46	1.49	1.16	4400	-0.01	0	0.01	4400	0.19	9.48	0.64	4400	2.69	6.59	0.64
4410	0.01	3.66	0.07	4410	2.4	10.14	0.9	4410	0.58	1.5	1.16	4410	-0.02	-0.01	0.01	4410	0.19	9.48	0.64	4410	2.7	6.6	0.64
4420	0.01	3.66	0.06	4420	2.42	10.17	0.9	4420	0.7	1.51	1.16	4420	-0.02	0	0	4420	0.19	9.48	0.64	4420	2.7	6.63	0.65
4430	0.01	3.66	0.06	4430	2.43	10.19	0.9	4430	0.81	1.52	1.16	4430	-0.02	0.01	0	4430	0.16	9.47	0.64	4430	2.69	6.66	0.65
4440	0	3.65	0.06	4440	2.44	10.2	0.9	4440	0.91	1.56	1.16	4440	-0.01	0.01	-0.01	4440	0.14	9.48	0.65	4440	2.68	6.69	0.65
4450	0	3.66	0.05	4450	2.44	10.23	0.9	4450	1.02	1.59	1.16	4450	0	0	-0.02	4450	0.12	9.49	0.65	4450	2.66	6.71	0.65
4460	0	3.66	0.03	4460	2.42	10.25	0.9	4460	1.14	1.62	1.16	4460	0	-0.01	-0.03	4460	0.1	9.48	0.65	4460	2.66	6.77	0.65
4470	0	3.66	0.02	4470	2.42	10.29	0.9	4470	1.26	1.64	1.16	4470	0.01	0	-0.03	4470	0.08	9.48	0.65	4470	2.67	6.79	0.65
4480	-0.01	3.65	0.02	4480	2.44	10.33	0.9	4480	1.37	1.64	1.02	4480	0.02	0	-0.02	4480	0.05	9.47	0.65	4480	2.69	6.81	0.65
4490	-0.01	3.66	0.02	4490	2.45	10.35	0.89	4490	1.48	1.67	0.94	4490	0.02	0	-0.02	4490	0.04	9.48	0.65	4490	2.7	6.82	0.65
4500	-0.01	3.66	0.02	4500	2.47	10.36	0.89	4500	1.6	1.69	0.89	4500	0.01	-0.02	-0.02	4500	0.03	9.48	0.65	4500	2.69	6.85	0.65
4510	0	3.66	0.02	4510	2.48	10.37	0.88	4510	1.72	1.71	0.84	4510	0	0	-0.02	4510	0.02	9.48	0.65	4510	2.69	6.89	0.65
4520	0	3.66	0.02	4520	2.49	10.4	0.88	4520	1.81	1.72	0.8	4520	0	0	-0.02	4520	0.01	9.47	0.65	4520	2.69	6.93	0.65
4530	-0.01	3.64	0.02	4530	2.49	10.43	0.88	4530	1.89	1.74	0.76	4530	-0.01	0	-0.02	4530	0	9.48	0.65	4530	2.7	6.96	0.65
4540	-0.02	3.66	0.02	4540	2.49	10.47	0.88	4540	1.96	1.77	0.72	4540	-0.02	-0.01	-0.02	4540	0	9.49	0.65	4540	2.73	6.99	0.64
4550	-0.02	3.66	0.03	4550	2.49	10.49	0.88	4550	2	1.78	0.68	4550	-0.03	0.01	-0.01	4550	0	9.48	0.65	4550	2.77	7.02	0.63
4560	-0.02	3.66	0.03	4560	2.48	10.5	0.87	4560	2.02	1.79	0.66	4560	-0.02	0.01	-0.01	4560	0	9.48	0.65	4560	2.82	7.03	0.63
4570	-0.02	3.65	0.03	4570	2.48	10.54	0.87	4570	2	1.8	0.64	4570	0	0.01	-0.01	4570	0	9.46	0.65	4570	2.85	7.04	0.62
4580	-0.02	3.66	0.03	4580	2.48	10.56	0.87	4580	1.96	1.84	0.63	4580	0.02	0.01	0	4580	-0.01	9.48	0.65	4580	2.84	7.05	0.62
4590	0	3.67	0.03	4590	2.49	10.58	0.86	4590	1.93	1.87	0.63	4590	0.04	0.01	0	4590	-0.01	9.49	0.64	4590	2.82	7.1	0.62
4600	0.01	3.66	0.05	4600	2.48	10.59	0.86	4600	1.91	1.9	0.59	4600	0.07	0.02	0	4600	-0.01	9.49	0.63	4600	2.79	7.15	0.64
4610	0.02	3.66	0.05	4610	2.46	10.61	0.86	4610	1.9	1.91	0.59	4610	0.1	0.02	0	4610	-0.01	9.48	0.63	4610	2.77	7.18	0.66
4620	0.02	3.64	0.05	4620	2.44	10.66	0.87	4620	1.9	1.93	0.59	4620	0.14	0.03	0	4620	0	9.48	0.64	4620	2.75	7.2	0.66
4630	0.02	3.66	0.04	4630	2.42	10.69	0.87	4630	1.93	1.95	0.59	4630	0.17	0.01	0	4630	0	9.48	0.64	4630	2.74	7.23	0.67
4640	0.02	3.66	0.03	4640	2.42	10.72	0.88	4640	1.97	1.96	0.59	4640	0.2	0.04	0	4640	0.01	9.48	0.64	4640	2.73	7.25	0.67
4650	0.02	3.66	0.02	4650	2.42	10.72	0.9	4650	2	1.97	0.59	4650	0.22	0.04	-0.01	4650	0.02	9.48	0.64	4650	2.73	7.25	0.67
4660	0.02	3.65	0.01	4660	2.43	10.73	0.91	4660	2.01	1.98	0.59	4660	0.25	0.04	-0.01	4660	0.01	9.47	0.64	4660	2.7	7.28	0.67
4670	0.02	3.65	0	4670	2.42	10.76	0.92	4670	2	2.01	0.59	4670	0.26	0.03	-0.02	4670	0.01	9.48	0.64	4670	2.66	7.29	0.67
4680	0.02	3.67	0	4680	2.4	10.78	0.93	4680	2	2.04	0.57	4680	0.27	0.04	-0.02	4680	0.02	9.49	0.64	4680	2.62	7.36	0.67
4690	0.02	3.66	0	4690	2.37	10.81	0.93	4690	1.99	2.06	0.56	4690	0.28	0.05	-0.02	4690	0.02	9.48	0.64	4690	2.61	7.39	0.67
4700	0.01	3.66	0	4700	2.35	10.83	0.94	4700	1.97	2.07	0.55	4700	0.29	0.05	-0.02	4700	0.01	9.48	0.64	4700	2.62	7.42	0.67
4710	0	3.65	0	4710	2.33	10.86	0.94	4710	1.93	2.07	0.55	4710	0.3	0.04	-0.02	4710	-0.01	9.46	0.65	4710	2.63	7.43	0.67
4720	-0.01	3.66	0	4720	2.31	10.88	0.95	4720	1.88	2.09	0.54	4720	0.29	0.05	-0.02	4720	-0.01	9.48	0.65	4720	2.65	7.45	0.67
4730	0	3.67	0	4730	2.29	10.89	0.95	4730	1.83	2.1	0.54	4730	0.29	0.05	-0.02	4730	-0.02	9.49	0.65	4730	2.66	7.47	0.67
4740	0.01	3.67	0	4740	2.25	10.89	0.95	4740	1.76	2.11	0.54	4740	0.28	0.05	-0.02	4740	-0.02	9.48	0.64	4740	2.66	7.5	0.67
4750	0.02	3.66	0	4750	2.19	10.89	0.95	4750	1.7	2.13	0.54	4750	0.26	0.05	-0.02	4750	-0.03	9.48	0.64	4750	2.65	7.52	0.67
4760	0.02	3.66	0	4760	2.12	10.92	0.95	4760	1.64	2.16	0.53	4760	0.24	0.04	-0.02	4760	-0.04	9.48	0.64	4760	2.64	7.56	0.66
4770	0.03	3.66	0	4770	2.04	10.94	0.95	4770	1.62	2.19	0.53	4770	0.22	0.06	-0.02	4770	-0.03	9.49	0.64	4770	2.64	7.6	0.65
4780	0.03	3.66	0.01	4780	1.94	10.95	0.95	4780	1.61	2.21	0.53	4780	0.2	0.06	-0.02	4780	-0.02	9.48	0.64	4780	2.66	7.63	0.64
4790	0.03	3.66	0.02	4790	1.84	10.96	0.95	4790	1.61	2.21	0.53	4790	0.19	0.06	-0.02	4790	0	9.48	0.64	4790	2.68	7.65	0.64
4800	0.02	3.65	0.02	4800	1.73	10.95	0.93	4800	1.62	2.22	0.44	4800	0.17	0.05	-0.03	4800	0	9.47	0.65	4800	2.69	7.65	0.65
4810	0.01	3.66	0.01	4810	1.63	10.97	0.93	4810	1.63	2.25	0.45	4810	0.15	0.07	-0.03	4810	0	9.48	0.65	4810	2.68	7.68	0.65
4820	0.01	3.67	0.01	4820	1.53	10.98	0.93	4820	1.64	2.26	0.45	4820	0.15	0.07	-0.03	4820	0.01	9.49	0.65	4820	2.67	7.71	0.65
4830	0.01	3.66	0.01	4830	1.42	10.98	0.93	4830	1.66	2.28	0.47	4830	0.16	0.07	-0.03	4830	0.02	9.49	0.65	4830	2.65	7.74	0.65
4840	0.01	3.66	0.01	4840	1.3	10.98	0.93	4840	1.68	2.3	0.47	4840	0.17	0.07	-0.03	4840	0.02	9.48	0.65	4840	2.62	7.78	0.65
4850	-0.01	3.65	0.01	4850	1.19	10.99	0.93	4850	1.71	2.33	0.48	4850	0.18	0.08	-0.03	4850	0.02	9.47	0.65	4850	2.61	7.81	0.65
4860	-0.01	3.67	0.01	4860	1.09	11.02	0.93	4860	1.76	2.36	0.49	4860	0.2	0.09	-0.03	4860	0.02	9.48	0.65	4860	2.62	7.84	0.65
4870	-0.01	3.66	0.01	4870	1.03	11.04	0.93	4870	1.81	2.36	0.49	4870	0.23	0.08	-0.03	4870	0.02	9.48	0.65	4870	2.64	7.85	0.65
4880	-0.01	3.66	0.01	4880	1	11.04	0.92	4880	1.84	2.37	0.49	4880	0.25	0.08	-0.03	4880	0.01	9.48	0.65	4880	2.65	7.86	0.65
4890	-0.01	3.66	0.01	4890	0.97	11.04	0.92	4890	1.84	2.37	0.49	4890	0.26	0.08	-0.03	4890	0	9.47	0.65	4890	2.64	7.87	0.64
4900	-0.01	3.66	0.01	4900	0.95	11.03	0.92	4900	1.82	2.4	0.49	4900	0.26	0.09	-0.02	4900	-0.01	9.48	0.65	4900	2.61	7.91	0.64
4910	-0.01	3.66	0.01	4910	0.93	11.05	0.91	4910	1.81	2.43	0.49	4910	0.26	0.09	-0.02	4910	0	9.49	0.65	4910	2.59	7.96	0.64
4920	0	3.66	0.01	4920	0.91	11.07	0.91	4920	1.79	2.45	0.49	4920	0.26	0.08	-0.02	4920	0	9.48	0.65	4920	2.58	8	0.63
4930	0.01	3.66	0.01	4930	0.9	11.08	0.91	4930	1.77	2.46	0.49	4930	0.24	0.07	-0.02	4930	0	9.48	0.65	4930	2.59	8.03	0.63
4940	0	3.64	0.01	4940	0.89	11.07	0.9	4940	1.76	2.48	0.49	4940	0.21	0.09	-0.02	4940	-0.01	9.46	0.63	4940	2.61	8.06	0.62
4950	-0.01	3.66	0.01	4950	0.87	11.07	0.9	4950	1.75	2.49	0.49	4950	0.19	0.1	-0.02	4950	-0.01	9.48	0.62	4950	2.65	8.07	0.61
4960	-0.01	3.67	0.02	4960	0.86	11.09	0.89	4960	1.74	2.5	0.49	4960	0.17	0.09	-0.02	4960	-0.01	9.49	0.6	4960	2.68	8.09	0.6
4970	-0.01	3.66	0.02	4970	0.84	11.1	0.89	4970	1.72	2.51	0.49	4970	0.15	0.09	-0.01	4970	-0.02	9.48	0.59	4970	2.7	8.09	0.59
4980	-0.01	3.66	0.02	4980	0.82	11.11	0.89	4980	1.68	2.5	0.49	4980	0.13	0.09	0	4980	-0.02	9.48	0.58	4980	2.7	8.12	0.58
4990	-0.02	3.66	0.02	4990	0.79	11.1	0.88	4990	1.64	2.54	0.49	4990	0.12	0.1	0.01	4990	-0.02	9.48	0.58	4990	2.69	8.17	0.57
5000	-0.01	3.67	0.01	5000	0.75	11.1	0.91	5000	1.61	2.57	0.46	5000	0.12	0.1	0.01	5000	-0.01	9.48	0.68	5000	2.69	8.21	0.56
5010	0	3.66	0.01	5010	0.71	11.12	0.91	5010	1.58	2.59	0.46	5010	0.12	0.09	0.01	5010	0	9.48	0.68	5010	2.69	8.23	0.56
5020	0	3.66	0.01	5020	0.68	11.13	0.92	5020	1.56	2.6	0.47	5020	0.11	0.09	0	5020	0	9.48	0.68	5020	2.69	8.25	0.56
5030	-0.01	3.65	0.01	5030	0.65	11.14	0.92	5030	1.55	2.6	0.47	5030	0.11	0.1	-0.01	5030	0	9.47	0.68	5030	2.67	8.26	0.57
5040	-0.01	3.66	0.01	5040	0.64	11.14	0.92	5040	1.54	2.61	0.48	5040	0.12	0.1	-0.01	5040	0	9.48	0.68	5040	2.65	8.28	0.57
5050	0	3.67	0.01	5050	0.65	11.15	0.92	5050	1.52	2.62	0.48	5050	0.12	0.09	-0.01	5050	0.01	9.49	0.69	5050	2.6	8.3	0.57
5060	0.01	3.67	0.01	5060	0.66	11.16	0.92	5060	1.49	2.64	0.48	5060	0.1	0.08	-0.01	5060	0.01	9.48	0.69	5060	2.54	8.32	0.57
5070	0.01	3.66	0.01	5070	0.67	11.17	0.92	5070	1.45	2.64	0.48	5070	0.09	0.1	-0.01	5070	0.02	9.48	0.69	5070	2.49	8.37	0.57
5080	0.01	3.66	0.01	5080	0.68	11.18	0.92	5080	1.43	2.68	0.48	5080	0.07	0.1	-0.01	5080	0.01	9.47	0.69	5080	2.45	8.42	0.58
5090	0.02	3.67	0.01	5090	0.7	11.2	0.92	5090	1.43	2.71	0.48	5090	0.06	0.1	-0.01	5090	0.01	9.48	0.69	5090	2.46	8.45	0.58
5100	0.02	3.66	0.01	5100	0.75	11.21	0.92	5100	1.45	2.73	0.48	5100	0.05	0.09	-0.01	5100	0.01	9.48	0.69	5100	2.49	8.46	0.58
5110	0.02	3.66	0.01	5110	0.82	11.24	0.92	5110	1.47	2.73	0.48	5110	0.04	0.1	-0.01	5110	0.01	9.48	0.69	5110	2.51	8.45	0.58
5120	0.02	3.65	0.02	5120	0.89	11.25	0.92	5120	1.5	2.75	0.49	5120	0.04	0.11	-0.01	5120	0	9.47	0.69	5120	2.53	8.48	0.58
5130	0.01	3.66	0.02	5130	0.97	11.27	0.92	5130	1.54	2.77	0.49	5130	0.06	0.11	-0.01	5130	-0.01	9.48	0.69	5130	2.54	8.51	0.58
5140	0.01	3.67	0.02	5140	1.06	11.29	0.92	5140	1.59	2.79	0.48	5140	0.07	0.1	0	5140	-0.01	9.49	0.69	5140	2.54	8.53	0.58
5150	0.01	3.67	0.02	5150	1.17	11.32	0.91	5150	1.63	2.81	0.48	5150	0.08	0.1	0	5150	0	9.49	0.69	5150	2.52	8.57	0.58
5160	0.01	3.66	0.02	5160	1.29	11.35	0.91	5160	1.67	2.83	0.48	5160	0.1	0.12	0	5160	0	9.48	0.69	5160	2.52	8.61	0.58
5170	0.01	3.65	0.02	5170	1.42	11.38	0.91	5170	1.72	2.86	0.48	5170	0.12	0.12	0.01	5170	0	9.46	0.68	5170	2.53	8.65	0.58
5180	0	3.66	0.02	5180	1.56	11.4	0.91	5180	1.79	2.89	0.48	5180	0.14	0.12	0.01	5180	0	9.48	0.68	5180	2.55	8.66	0.58
5190	0	3.66	0.02	5190	1.69	11.42	0.9	5190	1.85	2.9	0.48	5190	0.15	0.1	0.01	5190	0	9.49	0.68	5190	2.57	8.66	0.58
5200	0	3.66	0.02	5200	1.84	11.45	0.79	5200	1.89	2.9	0.48	5200	0.16	0.13	0	5200	0.01	9.49	0.71	5200	2.56	8.66	0.61
5210	-0.01	3.65	0.02	5210	1.98	11.48	0.79	5210	1.92	2.92	0.48	5210	0.16	0.13	0	5210	0.01	9.48	0.71	5210	2.54	8.7	0.61
5220	-0.01	3.66	0.02	5220	2.11	11.5	0.79	5220	1.93	2.95	0.49	5220	0.18	0.13	0	5220	0.01	9.48	0.71	5220	2.5	8.73	0.61
5230	-0.01	3.67	0.02	5230	2.22	11.52	0.79	5230	1.94	2.97	0.49	5230	0.18	0.13	-0.01	5230	0.01	9.48	0.71	5230	2.47	8.77	0.62
5240	0	3.66	0.02	5240	2.31	11.54	0.79	5240	1.93	2.98	0.49	5240	0.19	0.14	-0.01	5240	0.01	9.48	0.71	5240	2.44	8.8	0.63
5250	0	3.66	0.02	5250	2.39	11.58	0.79	5250	1.91	2.98	0.49	5250	0.21	0.15	-0.02	5250	0.01	9.48	0.72	5250	2.44	8.84	0.64
5260	-0.02	3.64	0.02	5260	2.45	11.61	0.79	5260	1.88	3.01	0.49	5260	0.24	0.15	-0.02	5260	0.01	9.47	0.72	5260	2.46	8.86	0.64
5270	-0.03	3.66	0.02	5270	2.49	11.63	0.79	5270	1.85	3.01	0.5	5270	0.26	0.14	-0.02	5270	0	9.48	0.72	5270	2.49	8.86	0.66
5280	-0.03	3.66	0.02	5280	2.52	11.64	0.78	5280	1.8	3.01	0.5	5280	0.28	0.14	-0.02	5280	0	9.49	0.72	5280	2.49	8.86	0.68
5290	-0.03	3.66	0.02	5290	2.52	11.66	0.78	5290	1.72	3.01	0.5	5290	0.3	0.15	-0.01	5290	0	9.48	0.72	5290	2.47	8.89	0.68
5300	-0.04	3.66	0.02	5300	2.51	11.69	0.78	5300	1.62	3.02	0.52	5300	0.32	0.15	-0.01	5300	0	9.48	0.72	5300	2.44	8.93	0.68
5310	-0.04	3.65	0.02	5310	2.5	11.72	0.78	5310	1.51	3.04	0.55	5310	0.33	0.15	-0.01	5310	0	9.47	0.72	5310	2.44	8.98	0.68
5320	-0.03	3.67	0.02	5320	2.48	11.74	0.78	5320	1.39	3.05	0.58	5320	0.32	0.13	0	5320	0	9.48	0.72	5320	2.45	9.01	0.68
5330	-0.02	3.67	0.02	5330	2.45	11.76	0.78	5330	1.28	3.05	0.58	5330	0.3	0.16	0	5330	0	9.48	0.72	5330	2.47	9.03	0.68
5340	-0.01	3.65	0.03	5340	2.43	11.77	0.78	5340	1.16	3.06	0.58	5340	0.28	0.16	0	5340	0	9.48	0.72	5340	2.5	9.05	0.68
5350	-0.01	3.64	0.03	5350	2.4	11.81	0.77	5350	1.06	3.06	0.58	5350	0.26	0.16	0.01	5350	-0.01	9.48	0.72	5350	2.53	9.07	0.68
5360	-0.01	3.66	0.04	5360	2.38	11.83	0.76	5360	0.97	3.07	0.58	5360	0.24	0.15	0.02	5360	-0.01	9.48	0.72	5360	2.55	9.08	0.68
5370	-0.01	3.67	0.04	5370	2.35	11.84	0.76	5370	0.89	3.07	0.58	5370	0.21	0.16	0.04	5370	0	9.48	0.72	5370	2.54	9.09	0.68
5380	0	3.67	0.05	5380	2.32	11.86	0.76	5380	0.82	3.07	0.58	5380	0.2	0.18	0.04	5380	0.01	9.48	0.72	5380	2.51	9.13	0.68
5390	0.01	3.66	0.05	5390	2.29	11.87	0.76	5390	0.75	3.07	0.58	5390	0.2	0.18	0.05	5390	0.01	9.48	0.72	5390	2.49	9.18	0.68
5400	0.01	3.66	0.01	5400	2.26	11.92	0.8	5400	0.7	3.1	0.58	5400	0.2	0.17	0.02	5400	0	9.47	0.83	5400	2.49	9.21	0.66
5410	0.02	3.66	0.01	5410	2.24	11.95	0.8	5410	0.67	3.11	0.58	5410	0.2	0.17	-0.02	5410	0	9.48	0.9	5410	2.5	9.23	0.66
5420	0.03	3.66	0.01	5420	2.22	11.96	0.81	5420	0.66	3.11	0.58	5420	0.22	0.18	-0.02	5420	0	9.49	1.01	5420	2.51	9.23	0.66
5430	0.03	3.66	0.01	5430	2.21	11.97	0.81	5430	0.65	3.11	0.58	5430	0.23	0.18	-0.02	5430	0.01	9.49	1.17	5430	2.51	9.26	0.67
5440	0.03	3.65	0.01	5440	2.19	11.98	0.82	5440	0.64	3.12	0.58	5440	0.25	0.18	-0.02	5440	0.01	9.48	1.39	5440	2.5	9.27	0.67
5450	0.02	3.66	0.01	5450	2.18	12.02	0.82	5450	0.65	3.13	0.58	5450	0.25	0.17	-0.02	5450	0.01	9.48	1.65	5450	2.48	9.29	0.69
5460	0.03	3.67	0.01	5460	2.17	12.05	0.83	5460	0.65	3.13	0.58	5460	0.25	0.19	-0.03	5460	0.02	9.49	1.93	5460	2.44	9.33	0.69
5470	0.04	3.67	0.01	5470	2.16	12.07	0.83	5470	0.66	3.14	0.58	5470	0.25	0.19	-0.04	5470	0.02	9.48	2.21	5470	2.41	9.37	0.71
5480	0.04	3.66	0.01	5480	2.17	12.09	0.84	5480	0.66	3.14	0.57	5480	0.25	0.19	-0.05	5480	0.02	9.48	2.47	5480	2.41	9.4	0.72
5490	0.03	3.65	0.01	5490	2.17	12.1	0.84	5490	0.67	3.17	0.57	5490	0.24	0.19	-0.05	5490	0.02	9.48	2.71	5490	2.42	9.42	0.72
5500	0.02	3.66	0.01	5500	2.18	12.14	0.84	5500	0.7	3.18	0.57	5500	0.23	0.2	-0.06	5500	0.02	9.48	2.94	5500	2.43	9.42	0.72
5510	0.02	3.66	0.01	5510	2.19	12.15	0.84	5510	0.73	3.19	0.57	5510	0.22	0.21	-0.06	5510	0.02	9.49	3.15	5510	2.43	9.42	0.73
5520	0.01	3.66	0.01	5520	2.19	12.17	0.84	5520	0.77	3.19	0.57	5520	0.23	0.21	-0.06	5520	0.03	9.5	3.15	5520	2.4	9.45	0.73
5530	0	3.65	0.01	5530	2.19	12.18	0.84	5530	0.8	3.2	0.57	5530	0.24	0.2	-0.05	5530	0.06	9.51	3.15	5530	2.37	9.48	0.73
5540	-0.02	3.66	0.01	5540	2.18	12.2	0.84	5540	0.84	3.22	0.57	5540	0.24	0.21	-0.04	5540	0.1	9.52	3.15	5540	2.34	9.52	0.73
5550	-0.02	3.66	0.02	5550	2.18	12.24	0.84	5550	0.88	3.23	0.57	5550	0.25	0.22	-0.03	5550	0.18	9.58	3.15	5550	2.31	9.56	0.73
5560	-0.01	3.66	0.02	5560	2.17	12.27	0.84	5560	0.91	3.24	0.56	5560	0.27	0.22	-0.02	5560	0.32	9.62	3.15	5560	2.3	9.6	0.73
5570	-0.01	3.66	0.02	5570	2.16	12.29	0.84	5570	0.94	3.25	0.55	5570	0.29	0.22	-0.02	5570	0.5	9.65	3.15	5570	2.33	9.61	0.72
5580	-0.02	3.65	0.02	5580	2.16	12.3	0.84	5580	0.97	3.26	0.54	5580	0.3	0.22	-0.02	5580	0.72	9.67	3.15	5580	2.36	9.62	0.72
5590	-0.02	3.66	0.02	5590	2.16	12.31	0.84	5590	1.02	3.29	0.53	5590	0.3	0.23	-0.02	5590	0.97	9.69	2.99	5590	2.39	9.62	0.72
5600	-0.02	3.66	0.05	5600	2.16	12.35	0.85	5600	1.06	3.29	0.45	5600	0.31	0.23	-0.01	5600	1.24	9.7	0.78	5600	2.4	9.64	0.74
5610	-0.02	3.66	0.05	5610	2.16	12.37	0.85	5610	1.09	3.3	0.45	5610	0.31	0.23	-0.01	5610	1.51	9.72	0.78	5610	2.4	9.68	0.74
5620	-0.02	3.65	0.04	5620	2.15	12.39	0.86	5620	1.11	3.31	0.45	5620	0.3	0.22	-0.01	5620	1.75	9.74	0.79	5620	2.41	9.72	0.74
5630	-0.02	3.66	0.04	5630	2.14	12.41	0.87	5630	1.14	3.34	0.45	5630	0.29	0.24	-0.01	5630	1.95	9.76	0.8	5630	2.42	9.75	0.74
5640	-0.01	3.67	0.03	5640	2.15	12.43	0.88	5640	1.17	3.36	0.45	5640	0.29	0.25	-0.01	5640	2.13	9.81	0.81	5640	2.44	9.78	0.74
5650	0.01	3.66	0.03	5650	2.15	12.45	0.89	5650	1.21	3.38	0.45	5650	0.29	0.25	-0.02	5650	2.28	9.85	0.81	5650	2.46	9.8	0.74
5660	0.01	3.66	0.02	5660	2.15	12.46	0.89	5660	1.25	3.39	0.45	5660	0.28	0.24	-0.02	5660	2.39	9.87	0.81	5660	2.49	9.82	0.74
5670	0	3.64	0.01	5670	2.14	12.48	0.89	5670	1.31	3.41	0.45	5670	0.28	0.25	-0.03	5670	2.45	9.87	0.81	5670	2.5	9.83	0.74
5680	-0.01	3.66	0.01	5680	2.11	12.49	0.89	5680	1.37	3.43	0.44	5680	0.28	0.26	-0.03	5680	2.47	9.89	0.81	5680	2.49	9.84	0.74
5690	0	3.67	0.01	5690	2.08	12.51	0.89	5690	1.44	3.45	0.44	5690	0.29	0.26	-0.03	5690	2.47	9.92	0.81	5690	2.46	9.88	0.74
5700	0	3.66	0	5700	2.05	12.54	0.89	5700	1.51	3.46	0.43	5700	0.29	0.25	-0.03	5700	2.46	9.95	0.81	5700	2.43	9.92	0.74
5710	-0.01	3.65	0	5710	2.01	12.56	0.9	5710	1.56	3.46	0.43	5710	0.29	0.25	-0.03	5710	2.45	9.98	0.81	5710	2.43	9.96	0.74
5720	-0.01	3.66	0	5720	1.96	12.57	0.9	5720	1.62	3.52	0.43	5720	0.29	0.26	-0.03	5720	2.44	10.01	0.81	5720	2.44	9.97	0.74
5730	-0.01	3.66	0	5730	1.91	12.57	0.9	5730	1.69	3.54	0.42	5730	0.29	0.26	-0.02	5730	2.45	10.04	0.81	5730	2.45	9.98	0.74
5740	0	3.66	0	5740	1.87	12.59	0.9	5740	1.75	3.56	0.42	5740	0.28	0.26	-0.02	5740	2.47	10.05	0.81	5740	2.47	10.01	0.74
5750	0	3.66	0	5750	1.82	12.6	0.89	5750	1.81	3.58	0.42	5750	0.27	0.25	-0.02	5750	2.48	10.06	0.81	5750	2.47	10.02	0.74
5760	-0.01	3.65	0	5760	1.77	12.62	0.89	5760	1.88	3.61	0.41	5760	0.25	0.27	-0.02	5760	2.48	10.08	0.81	5760	2.45	10.05	0.74
5770	-0.01	3.66	0	5770	1.71	12.63	0.88	5770	1.95	3.63	0.4	5770	0.24	0.27	-0.02	5770	2.45	10.09	0.81	5770	2.43	10.07	0.74
5780	0	3.67	0.01	5780	1.66	12.65	0.88	5780	2.02	3.65	0.39	5780	0.23	0.27	-0.02	5780	2.43	10.15	0.81	5780	2.39	10.11	0.74
5790	0.01	3.67	0.02	5790	1.62	12.68	0.88	5790	2.08	3.67	0.38	5790	0.21	0.27	-0.02	5790	2.41	10.19	0.81	5790	2.38	10.15	0.74
5800	0.01	3.66	0.03	5800	1.59	12.7	0.94	5800	2.13	3.68	0.39	5800	0.2	0.28	0.04	5800	2.4	10.22	0.86	5800	2.39	10.17	0.75
5810	0.01	3.66	0.03	5810	1.57	12.71	0.95	5810	2.17	3.71	0.39	5810	0.19	0.28	0.04	5810	2.41	10.23	0.88	5810	2.41	10.18	0.75
5820	0.02	3.66	0.03	5820	1.57	12.72	0.95	5820	2.21	3.74	0.41	5820	0.2	0.28	0.03	5820	2.43	10.25	0.89	5820	2.41	10.18	0.76
5830	0.02	3.66	0.03	5830	1.56	12.72	0.95	5830	2.23	3.76	0.42	5830	0.2	0.27	0.03	5830	2.46	10.28	0.9	5830	2.41	10.21	0.77
5840	0.02	3.66	0.03	5840	1.57	12.76	0.95	5840	2.24	3.76	0.43	5840	0.2	0.28	0.01	5840	2.49	10.29	0.91	5840	2.4	10.24	0.77
5850	0.01	3.65	0.02	5850	1.59	12.79	0.95	5850	2.22	3.78	0.43	5850	0.19	0.28	0.01	5850	2.51	10.32	0.91	5850	2.39	10.28	0.77
5860	0	3.66	0.02	5860	1.62	12.82	0.95	5860	2.2	3.81	0.44	5860	0.19	0.28	-0.01	5860	2.52	10.35	0.91	5860	2.38	10.3	0.77
5870	0.01	3.67	0.02	5870	1.68	12.84	0.95	5870	2.16	3.82	0.44	5870	0.19	0.28	-0.01	5870	2.53	10.38	0.91	5870	2.38	10.34	0.77
5880	0.01	3.67	0.02	5880	1.74	12.85	0.95	5880	2.11	3.85	0.44	5880	0.17	0.26	-0.01	5880	2.55	10.42	0.91	5880	2.4	10.36	0.77
5890	0.01	3.66	0.01	5890	1.82	12.88	0.95	5890	2.06	3.86	0.44	5890	0.15	0.28	-0.01	5890	2.57	10.43	0.91	5890	2.42	10.37	0.77
5900	0	3.65	0.01	5900	1.89	12.91	0.95	5900	2.01	3.89	0.44	5900	0.13	0.29	-0.01	5900	2.58	10.44	0.91	5900	2.43	10.37	0.78
5910	0	3.66	0.01	5910	1.96	12.93	0.95	5910	1.98	3.91	0.44	5910	0.12	0.28	-0.01	5910	2.56	10.45	0.92	5910	2.4	10.37	0.78
5920	0	3.66	0.01	5920	2.03	12.95	0.95	5920	1.96	3.93	0.45	5920	0.1	0.28	-0.01	5920	2.54	10.49	0.92	5920	2.37	10.42	0.79
5930	0	3.66	0.01	5930	2.1	12.96	0.94	5930	1.94	3.94	0.45	5930	0.09	0.29	-0.01	5930	2.5	10.52	0.91	5930	2.34	10.46	0.79
5940	-0.01	3.65	0.01	5940	2.16	13.01	0.94	5940	1.93	3.96	0.45	5940	0.08	0.3	-0.01	5940	2.45	10.54	0.91	5940	2.32	10.49	0.79
5950	-0.02	3.66	0.01	5950	2.22	13.04	0.94	5950	1.93	3.99	0.45	5950	0.09	0.3	-0.01	5950	2.41	10.57	0.91	5950	2.3	10.52	0.79
5960	-0.01	3.67	0.01	5960	2.28	13.06	0.93	5960	1.94	4.01	0.45	5960	0.11	0.29	0	5960	2.39	10.59	0.91	5960	2.31	10.54	0.79
5970	0	3.66	0.01	5970	2.33	13.07	0.93	5970	1.96	4.03	0.45	5970	0.11	0.29	0.02	5970	2.38	10.61	0.91	5970	2.32	10.56	0.79
5980	0	3.66	0.01	5980	2.36	13.08	0.92	5980	1.98	4.06	0.45	5980	0.13	0.3	0.03	5980	2.38	10.63	0.91	5980	2.34	10.57	0.79
5990	0	3.65	0.01	5990	2.38	13.12	0.91	5990	2.02	4.09	0.45	5990	0.15	0.3	0.03	5990	2.37	10.64	0.91	5990	2.34	10.58	0.79
6000	-0.01	3.66	0.01	6000	2.4	13.16	0.97	6000	2.06	4.11	0.48	6000	0.16	0.3	0.02	6000	2.34	10.65	0.97	6000	2.33	10.6	0.76
6010	0	3.66	0	6010	2.41	13.18	0.97	6010	2.11	4.13	0.48	6010	0.16	0.28	0	6010	2.31	10.69	0.99	6010	2.32	10.66	0.76
6020	0	3.66	0	6020	2.42	13.2	0.97	6020	2.15	4.15	0.48	6020	0.16	0.31	-0.01	6020	2.29	10.73	0.99	6020	2.34	10.7	0.77
6030	0	3.65	0	6030	2.43	13.2	0.97	6030	2.17	4.16	0.48	6030	0.16	0.31	-0.03	6030	2.28	10.75	0.99	6030	2.38	10.72	0.77
6040	-0.01	3.66	0	6040	2.43	13.25	0.97	6040	2.2	4.2	0.48	6040	0.15	0.31	-0.03	6040	2.28	10.77	0.99	6040	2.42	10.74	0.77
6050	0	3.66	0	6050	2.43	13.27	0.97	6050	2.23	4.23	0.48	6050	0.15	0.3	-0.03	6050	2.28	10.79	0.99	6050	2.47	10.76	0.78
6060	0	3.66	0	6060	2.44	13.3	0.97	6060	2.27	4.26	0.48	6060	0.14	0.31	-0.03	6060	2.28	10.81	1	6060	2.5	10.77	0.78
6070	0	3.66	0	6070	2.44	13.32	0.97	6070	2.3	4.27	0.49	6070	0.13	0.32	-0.03	6070	2.29	10.83	1	6070	2.52	10.8	0.78
6080	-0.01	3.64	0	6080	2.44	13.33	0.97	6080	2.32	4.3	0.49	6080	0.15	0.33	-0.03	6080	2.28	10.86	1	6080	2.52	10.82	0.78
6090	-0.02	3.66	0	6090	2.44	13.38	0.97	6090	2.35	4.33	0.49	6090	0.16	0.31	-0.03	6090	2.28	10.89	1	6090	2.51	10.84	0.78
6100	-0.02	3.66	0	6100	2.45	13.41	0.96	6100	2.38	4.35	0.49	6100	0.17	0.32	-0.03	6100	2.29	10.92	1	6100	2.51	10.91	0.78
6110	-0.02	3.66	0	6110	2.48	13.44	0.96	6110	2.4	4.37	0.49	6110	0.19	0.32	-0.03	6110	2.31	10.95	1	6110	2.53	10.93	0.78
6120	-0.02	3.66	0	6120	2.5	13.45	0.96	6120	2.41	4.38	0.49	6120	0.2	0.32	-0.03	6120	2.35	10.97	1	6120	2.56	10.95	0.78
6130	-0.02	3.66	0	6130	2.52	13.46	0.96	6130	2.42	4.41	0.48	6130	0.21	0.32	-0.03	6130	2.37	10.98	1	6130	2.58	10.95	0.78
6140	-0.01	3.67	0	6140	2.54	13.51	0.96	6140	2.42	4.44	0.48	6140	0.21	0.31	-0.03	6140	2.38	10.97	0.99	6140	2.59	10.98	0.78
6150	0	3.66	0	6150	2.56	13.54	0.96	6150	2.42	4.46	0.48	6150	0.2	0.33	-0.02	6150	2.38	11.02	0.99	6150	2.59	11.01	0.78
6160	0.01	3.66	0	6160	2.58	13.57	0.95	6160	2.4	4.47	0.48	6160	0.19	0.33	-0.02	6160	2.38	11.05	0.99	6160	2.58	11.04	0.78
6170	0.01	3.64	0	6170	2.59	13.58	0.95	6170	2.38	4.49	0.48	6170	0.18	0.32	-0.02	6170	2.37	11.09	0.99	6170	2.58	11.08	0.78
6180	0.01	3.66	0	6180	2.6	13.6	0.95	6180	2.35	4.53	0.48	6180	0.15	0.32	-0.02	6180	2.37	11.11	0.99	6180	2.57	11.1	0.78
6190	0.02	3.67	0	6190	2.6	13.63	0.95	6190	2.31	4.55	0.48	6190	0.13	0.33	-0.02	6190	2.37	11.13	0.99	6190	2.59	11.14	0.78
6200	0.02	3.66	0.01	6200	2.59	13.65	0.98	6200	2.28	4.57	0.49	6200	0.11	0.34	-0.01	6200	2.38	11.16	0.99	6200	2.62	11.15	0.77
6210	0.02	3.66	0.01	6210	2.57	13.67	0.98	6210	2.24	4.58	0.49	6210	0.11	0.34	-0.01	6210	2.39	11.17	0.99	6210	2.64	11.16	0.77
6220	0.02	3.66	0.01	6220	2.54	13.68	0.99	6220	2.21	4.62	0.49	6220	0.11	0.33	-0.01	6220	2.4	11.19	0.99	6220	2.63	11.18	0.77
6230	0.02	3.67	0.01	6230	2.49	13.69	1	6230	2.21	4.65	0.49	6230	0.11	0.34	-0.02	6230	2.39	11.21	1	6230	2.62	11.22	0.77
6240	0.03	3.66	0.01	6240	2.43	13.72	1.01	6240	2.21	4.67	0.49	6240	0.12	0.35	-0.02	6240	2.39	11.25	1	6240	2.61	11.26	0.77
6250	0.02	3.66	0.01	6250	2.35	13.72	1.02	6250	2.23	4.69	0.49	6250	0.14	0.35	-0.02	6250	2.39	11.28	1	6250	2.6	11.29	0.77
6260	0.01	3.65	0.01	6260	2.25	13.73	1.02	6260	2.24	4.69	0.49	6260	0.16	0.34	-0.02	6260	2.4	11.31	1.01	6260	2.6	11.32	0.77
6270	0	3.66	0.01	6270	2.12	13.72	1.03	6270	2.26	4.74	0.49	6270	0.18	0.34	-0.02	6270	2.41	11.32	1.01	6270	2.6	11.32	0.77
6280	0	3.67	0.01	6280	1.97	13.72	1.03	6280	2.29	4.78	0.49	6280	0.19	0.35	-0.02	6280	2.4	11.31	1.01	6280	2.6	11.36	0.77
6290	0.01	3.67	0.01	6290	1.81	13.73	1.03	6290	2.32	4.8	0.49	6290	0.2	0.35	-0.02	6290	2.39	11.35	1.01	6290	2.61	11.36	0.77
6300	0.01	3.66	0.01	6300	1.62	13.73	1.03	6300	2.36	4.81	0.49	6300	0.2	0.35	-0.02	6300	2.37	11.37	1.01	6300	2.59	11.38	0.77
6310	0	3.65	0.01	6310	1.42	13.74	1.03	6310	2.39	4.84	0.48	6310	0.19	0.33	-0.01	6310	2.35	11.41	1.01	6310	2.57	11.41	0.77
6320	0.01	3.67	0.01	6320	1.23	13.73	1.03	6320	2.43	4.87	0.48	6320	0.18	0.35	-0.01	6320	2.32	11.43	1.01	6320	2.54	11.45	0.77
6330	0.01	3.66	0.01	6330	1.04	13.74	1.03	6330	2.46	4.89	0.48	6330	0.17	0.36	0	6330	2.29	11.46	1.01	6330	2.52	11.49	0.76
6340	0	3.66	0.01	6340	0.87	13.74	1.03	6340	2.48	4.91	0.47	6340	0.17	0.36	0	6340	2.29	11.49	1.01	6340	2.51	11.52	0.76
6350	0	3.65	0.01	6350	0.72	13.75	1.03	6350	2.49	4.92	0.46	6350	0.15	0.35	0.02	6350	2.3	11.5	1.01	6350	2.51	11.53	0.76
6360	-0.01	3.66	0.01	6360	0.58	13.75	1.03	6360	2.49	4.96	0.44	6360	0.14	0.36	0.02	6360	2.31	11.51	1.01	6360	2.51	11.53	0.76
6370	0	3.67	0.01	6370	0.47	13.74	1.03	6370	2.48	4.99	0.43	6370	0.13	0.36	0.03	6370	2.31	11.52	1.01	6370	2.5	11.57	0.76
6380	0	3.67	0.02	6380	0.38	13.74	1.02	6380	2.47	5.01	0.43	6380	0.13	0.36	0.03	6380	2.3	11.56	1.01	6380	2.5	11.59	0.76
6390	0.01	3.66	0.02	6390	0.31	13.75	1	6390	2.45	5.02	0.42	6390	0.13	0.35	0.04	6390	2.3	11.59	1.01	6390	2.49	11.62	0.76
6400	0	3.66	0	6400	0.26	13.75	0.98	6400	2.43	5.04	0.4	6400	0.12	0.35	-0.01	6400	2.3	11.62	1	6400	2.49	11.66	0.71
6410	0.01	3.66	-0.01	6410	0.22	13.75	0.98	6410	2.41	5.08	0.4	6410	0.12	0.36	-0.01	6410	2.3	11.64	1.01	6410	2.5	11.7	0.71
6420	0.01	3.66	-0.01	6420	0.19	13.74	0.98	6420	2.39	5.1	0.4	6420	0.11	0.36	-0.01	6420	2.29	11.64	1.01	6420	2.54	11.74	0.71
6430	0.01	3.66	-0.01	6430	0.16	13.74	0.98	6430	2.36	5.12	0.4	6430	0.1	0.36	-0.01	6430	2.3	11.68	1.01	6430	2.59	11.74	0.71
6440	0	3.65	-0.01	6440	0.14	13.75	0.98	6440	2.34	5.14	0.4	6440	0.08	0.34	-0.01	6440	2.31	11.7	1.01	6440	2.62	11.75	0.71
6450	0	3.66	-0.01	6450	0.12	13.75	0.98	6450	2.32	5.17	0.4	6450	0.06	0.36	-0.01	6450	2.31	11.73	1.01	6450	2.62	11.75	0.71
6460	0	3.67	-0.01	6460	0.09	13.75	0.98	6460	2.32	5.2	0.4	6460	0.05	0.36	-0.01	6460	2.3	11.74	1.01	6460	2.61	11.8	0.71
6470	0.01	3.66	-0.01	6470	0.08	13.74	0.98	6470	2.32	5.21	0.4	6470	0.03	0.36	-0.01	6470	2.29	11.78	1.01	6470	2.6	11.83	0.72
6480	0.01	3.66	-0.01	6480	0.06	13.75	0.98	6480	2.33	5.24	0.39	6480	0.02	0.35	-0.01	6480	2.3	11.82	1.01	6480	2.58	11.87	0.72
6490	0	3.65	-0.01	6490	0.06	13.75	0.98	6490	2.33	5.26	0.39	6490	0	0.36	-0.01	6490	2.33	11.84	1.01	6490	2.57	11.9	0.72
6500	-0.01	3.66	-0.01	6500	0.05	13.75	0.98	6500	2.34	5.3	0.39	6500	0	0.37	-0.01	6500	2.36	11.86	1.01	6500	2.58	11.93	0.72
6510	-0.01	3.66	-0.01	6510	0.05	13.75	0.98	6510	2.36	5.32	0.38	6510	0.01	0.37	-0.01	6510	2.39	11.87	1	6510	2.6	11.95	0.72
6520	-0.01	3.66	-0.01	6520	0.05	13.75	0.98	6520	2.38	5.35	0.38	6520	0.02	0.36	-0.01	6520	2.41	11.89	1	6520	2.61	11.97	0.72
6530	-0.02	3.65	0	6530	0.04	13.75	0.98	6530	2.4	5.37	0.38	6530	0.03	0.36	0	6530	2.43	11.91	0.99	6530	2.61	11.97	0.71
6540	-0.02	3.66	0	6540	0.04	13.75	0.98	6540	2.42	5.39	0.37	6540	0.04	0.37	0	6540	2.42	11.93	0.99	6540	2.59	12	0.7
6550	-0.01	3.67	0	6550	0.04	13.75	0.98	6550	2.45	5.43	0.37	6550	0.05	0.36	0.01	6550	2.39	11.96	0.98	6550	2.57	12.05	0.69
6560	-0.01	3.66	0.01	6560	0.04	13.75	0.97	6560	2.48	5.45	0.37	6560	0.06	0.36	0.01	6560	2.35	11.97	0.98	6560	2.57	12.08	0.67
6570	0	3.66	0.01	6570	0.03	13.75	0.97	6570	2.5	5.47	0.37	6570	0.05	0.34	0.02	6570	2.32	12.01	0.98	6570	2.58	12.11	0.67
6580	-0.01	3.64	0.01	6580	0.03	13.75	0.96	6580	2.52	5.49	0.37	6580	0.04	0.36	0.03	6580	2.29	12.02	0.97	6580	2.59	12.13	0.67
6590	-0.01	3.66	0.01	6590	0.03	13.76	0.96	6590	2.54	5.53	0.37	6590	0.03	0.36	0.03	6590	2.24	12.03	0.97	6590	2.61	12.16	0.67
6600	-0.01	3.67	0.1	6600	0.03	13.75	0.98	6600	2.56	5.56	0.36	6600	0.02	0.36	-0.02	6600	2.19	12.03	1	6600	2.63	12.17	0.72
6610	-0.01	3.66	0.1	6610	0.02	13.75	0.99	6610	2.58	5.59	0.36	6610	0.01	0.36	-0.02	6610	2.11	12.05	1	6610	2.63	12.2	0.72
6620	-0.01	3.66	0.09	6620	0.02	13.75	1	6620	2.6	5.61	0.36	6620	0	0.37	-0.02	6620	2.05	12.08	1	6620	2.62	12.22	0.72
6630	-0.01	3.66	0.09	6630	0.02	13.75	1.01	6630	2.61	5.62	0.36	6630	-0.01	0.37	-0.02	6630	1.99	12.1	1	6630	2.6	12.25	0.72
6640	-0.01	3.67	0.08	6640	0.02	13.76	1.01	6640	2.62	5.66	0.36	6640	0	0.37	-0.02	6640	1.94	12.12	1	6640	2.59	12.3	0.72
6650	0	3.66	0.08	6650	0.03	13.75	1.01	6650	2.63	5.68	0.36	6650	0.01	0.36	-0.02	6650	1.89	12.12	1	6650	2.61	12.33	0.73
6660	0	3.66	0.07	6660	0.02	13.75	1.01	6660	2.63	5.7	0.36	6660	0.03	0.37	-0.02	6660	1.85	12.14	1	6660	2.64	12.35	0.73
6670	0	3.64	0.07	6670	0.02	13.75	1.01	6670	2.61	5.72	0.36	6670	0.04	0.37	-0.02	6670	1.81	12.15	1	6670	2.67	12.36	0.73
6680	-0.01	3.66	0.07	6680	0.03	13.76	1.01	6680	2.59	5.74	0.37	6680	0.06	0.37	-0.02	6680	1.77	12.16	1	6680	2.69	12.39	0.74
6690	0	3.67	0.07	6690	0.03	13.76	1.01	6690	2.56	5.77	0.39	6690	0.08	0.37	-0.02	6690	1.71	12.17	1	6690	2.7	12.41	0.75
6700	0	3.67	0.07	6700	0.03	13.76	1.01	6700	2.53	5.79	0.41	6700	0.08	0.36	-0.02	6700	1.64	12.17	1	6700	2.7	12.44	0.75
6710	0.01	3.66	0.07	6710	0.03	13.75	1.01	6710	2.48	5.81	0.42	6710	0.08	0.37	-0.02	6710	1.57	12.2	1	6710	2.68	12.47	0.75
6720	0.01	3.66	0.07	6720	0.03	13.75	1.01	6720	2.43	5.82	0.44	6720	0.07	0.37	-0.02	6720	1.5	12.21	1	6720	2.65	12.48	0.76
6730	0.02	3.67	0.07	6730	0.03	13.76	1.01	6730	2.38	5.86	0.44	6730	0.06	0.36	-0.02	6730	1.43	12.21	0.99	6730	2.64	12.54	0.76
6740	0.02	3.66	0.07	6740	0.04	13.76	1.01	6740	2.33	5.88	0.44	6740	0.04	0.36	-0.02	6740	1.35	12.2	0.99	6740	2.64	12.56	0.76
6750	0.02	3.66	0.07	6750	0.04	13.76	1.01	6750	2.29	5.9	0.44	6750	0.02	0.37	-0.02	6750	1.25	12.2	0.99	6750	2.64	12.57	0.76
6760	0.01	3.65	0.07	6760	0.04	13.76	1.01	6760	2.26	5.93	0.44	6760	0.01	0.38	-0.02	6760	1.16	12.22	0.98	6760	2.62	12.58	0.76
6770	0	3.66	0.07	6770	0.04	13.75	1.01	6770	2.24	5.93	0.44	6770	0	0.37	-0.02	6770	1.07	12.23	0.98	6770	2.6	12.61	0.76
6780	0.01	3.67	0.07	6780	0.04	13.76	1	6780	2.24	5.99	0.44	6780	0	0.36	-0.02	6780	0.98	12.24	0.98	6780	2.58	12.65	0.75
6790	0.01	3.67	0.07	6790	0.04	13.76	1	6790	2.26	6.02	0.44	6790	0	0.37	-0.02	6790	0.89	12.24	0.98	6790	2.57	12.68	0.75
6800	0.01	3.66	0	6800	0.04	13.76	1.1	6800	2.3	6.04	0.43	6800	0.01	0.38	0.02	6800	0.82	12.25	0.98	6800	2.56	12.71	0.77
6810	0.01	3.66	0	6810	0.04	13.76	1.1	6810	2.33	6.06	0.43	6810	0.03	0.37	0.02	6810	0.77	12.26	0.98	6810	2.55	12.72	0.78
6820	0.02	3.67	0	6820	0.04	13.75	1.1	6820	2.38	6.09	0.43	6820	0.04	0.37	0.02	6820	0.74	12.26	0.98	6820	2.56	12.76	0.78
6830	0.02	3.66	0	6830	0.04	13.76	1.11	6830	2.44	6.13	0.43	6830	0.05	0.37	0	6830	0.72	12.27	0.98	6830	2.57	12.78	0.78
6840	0.02	3.66	0	6840	0.04	13.77	1.11	6840	2.52	6.16	0.43	6840	0.06	0.38	0	6840	0.69	12.26	0.99	6840	2.58	12.79	0.79
6850	0.01	3.65	0	6850	0.05	13.76	1.11	6850	2.59	6.19	0.43	6850	0.07	0.38	0	6850	0.69	12.29	0.99	6850	2.57	12.81	0.79
6860	0	3.66	-0.01	6860	0.05	13.76	1.11	6860	2.66	6.21	0.43	6860	0.07	0.38	0	6860	0.7	12.31	0.99	6860	2.55	12.85	0.79
6870	0	3.67	-0.01	6870	0.05	13.75	1.11	6870	2.73	6.24	0.43	6870	0.07	0.37	0	6870	0.72	12.32	0.99	6870	2.55	12.89	0.79
6880	0.01	3.67	-0.01	6880	0.05	13.77	1.12	6880	2.78	6.26	0.41	6880	0.07	0.38	0	6880	0.75	12.33	0.99	6880	2.55	12.93	0.79
6890	0	3.66	-0.01	6890	0.04	13.77	1.12	6890	2.81	6.28	0.41	6890	0.08	0.39	0	6890	0.79	12.33	0.99	6890	2.57	12.95	0.79
6900	0	3.66	0	6900	0.04	13.77	1.12	6900	2.82	6.3	0.41	6900	0.09	0.38	0	6900	0.84	12.36	0.98	6900	2.59	12.96	0.79
6910	-0.01	3.67	0	6910	0.04	13.76	1.12	6910	2.8	6.32	0.41	6910	0.09	0.38	-0.01	6910	0.9	12.38	0.98	6910	2.61	12.99	0.79
6920	-0.01	3.66	0	6920	0.04	13.75	1.12	6920	2.78	6.37	0.41	6920	0.1	0.39	-0.02	6920	0.97	12.39	0.98	6920	2.64	13.02	0.78
6930	-0.01	3.66	0.01	6930	0.04	13.77	1.12	6930	2.74	6.4	0.4	6930	0.11	0.39	-0.02	6930	1.04	12.41	0.98	6930	2.66	13.05	0.78
6940	-0.01	3.66	0.01	6940	0.03	13.77	1.12	6940	2.71	6.42	0.4	6940	0.13	0.39	-0.01	6940	1.12	12.43	0.98	6940	2.67	13.07	0.77
6950	-0.01	3.66	0.01	6950	0.03	13.77	1.12	6950	2.66	6.44	0.39	6950	0.14	0.39	0	6950	1.22	12.46	0.98	6950	2.68	13.1	0.77
6960	0	3.67	0.01	6960	0.03	13.76	1.12	6960	2.62	6.46	0.39	6960	0.15	0.39	0	6960	1.32	12.47	0.98	6960	2.69	13.13	0.76
6970	0.01	3.67	0.01	6970	0.02	13.75	1.12	6970	2.59	6.48	0.39	6970	0.15	0.39	0.01	6970	1.42	12.49	0.97	6970	2.7	13.15	0.75
6980	0.01	3.66	0.01	6980	0.02	13.77	1.12	6980	2.55	6.5	0.39	6980	0.15	0.4	0.01	6980	1.52	12.5	0.97	6980	2.7	13.17	0.75
6990	0	3.65	0.02	6990	0.02	13.77	1.12	6990	2.52	6.52	0.39	6990	0.15	0.4	0.02	6990	1.61	12.53	0.97	6990	2.68	13.18	0.75
7000	0	3.66	0.02	7000	0.02	13.77	1.05	7000	2.49	6.55	0.37	7000	0.14	0.38	-0.01	7000	1.69	12.56	0.97	7000	2.65	13.22	0.78
7010	-0.01	3.66	0.02	7010	0.03	13.77	1.05	7010	2.47	6.59	0.37	7010	0.14	0.4	-0.01	7010	1.77	12.58	0.97	7010	2.63	13.25	0.79
7020	-0.01	3.66	0.01	7020	0.03	13.76	1.06	7020	2.47	6.62	0.37	7020	0.13	0.41	-0.01	7020	1.83	12.6	0.98	7020	2.6	13.29	0.8
7030	-0.02	3.66	0.01	7030	0.03	13.77	1.06	7030	2.49	6.65	0.39	7030	0.13	0.4	-0.01	7030	1.88	12.61	0.98	7030	2.58	13.31	0.8
7040	-0.02	3.66	0.01	7040	0.03	13.77	1.06	7040	2.49	6.65	0.39	7040	0.13	0.4	-0.01	7040	1.94	12.65	0.98	7040	2.57	13.34	0.8
7050	-0.01	3.67	0	7050	0.03	13.77	1.06	7050	2.49	6.67	0.42	7050	0.13	0.41	-0.01	7050	1.99	12.67	0.99	7050	2.57	13.36	0.8
7060	-0.01	3.66	0	7060	0.03	13.77	1.06	7060	2.5	6.71	0.44	7060	0.14	0.42	-0.01	7060	2.04	12.69	0.99	7060	2.59	13.38	0.8
7070	0	3.66	0	7070	0.04	13.76	1.06	7070	2.5	6.74	0.44	7070	0.15	0.41	-0.01	7070	2.07	12.7	0.99	7070	2.59	13.39	0.81
7080	-0.01	3.64	0	7080	0.03	13.77	1.06	7080	2.51	6.77	0.44	7080	0.17	0.41	-0.01	7080	2.08	12.71	1	7080	2.59	13.42	0.81
7090	-0.02	3.66	0	7090	0.04	13.78	1.06	7090	2.53	6.8	0.44	7090	0.17	0.41	-0.01	7090	2.1	12.74	1	7090	2.59	13.46	0.81
7100	-0.01	3.67	0	7100	0.04	13.78	1.06	7100	2.55	6.83	0.44	7100	0.18	0.42	-0.01	7100	2.1	12.75	1	7100	2.59	13.5	0.81
7110	-0.01	3.66	0	7110	0.04	13.77	1.06	7110	2.59	6.86	0.43	7110	0.19	0.42	-0.01	7110	2.08	12.76	1	7110	2.6	13.53	0.82
7120	-0.01	3.66	0	7120	0.04	13.76	1.05	7120	2.61	6.87	0.42	7120	0.19	0.42	-0.01	7120	2.04	12.77	1	7120	2.62	13.55	0.82
7130	-0.01	3.66	0	7130	0.04	13.78	1.05	7130	2.62	6.88	0.42	7130	0.18	0.4	-0.01	7130	1.99	12.78	1	7130	2.62	13.56	0.82
7140	-0.01	3.67	0	7140	0.05	13.78	1.05	7140	2.61	6.9	0.42	7140	0.17	0.42	-0.01	7140	1.91	12.79	1	7140	2.63	13.59	0.82
7150	0	3.66	0	7150	0.05	13.78	1.05	7150	2.58	6.93	0.42	7150	0.16	0.43	-0.01	7150	1.81	12.79	1	7150	2.63	13.61	0.81
7160	0.01	3.66	0.01	7160	0.06	13.77	1.04	7160	2.55	6.97	0.42	7160	0.15	0.42	-0.01	7160	1.69	12.8	1	7160	2.62	13.64	0.81
7170	0	3.65	0.01	7170	0.06	13.76	1.04	7170	2.52	6.99	0.42	7170	0.14	0.42	-0.01	7170	1.55	12.8	1	7170	2.62	13.67	0.81
7180	0	3.66	0.01	7180	0.06	13.78	1.03	7180	2.49	7.01	0.42	7180	0.13	0.43	-0.01	7180	1.42	12.81	1	7180	2.62	13.72	0.81
7190	0.01	3.67	0.01	7190	0.06	13.78	1.01	7190	2.45	7.02	0.41	7190	0.12	0.43	-0.01	7190	1.29	12.82	1	7190	2.64	13.75	0.81
7200	0.02	3.67	0.02	7200	0.06	13.78	0.94	7200	2.43	7.06	0.39	7200	0.13	0.44	-0.01	7200	1.16	12.82	0.98	7200	2.67	13.77	0.81
7210	0.02	3.66	0.02	7210	0.06	13.77	0.94	7210	2.41	7.08	0.39	7210	0.14	0.43	-0.01	7210	1.03	12.82	0.98	7210	2.71	13.79	0.81
7220	0.02	3.65	0.02	7220	0.05	13.76	0.94	7220	2.39	7.1	0.4	7220	0.14	0.43	-0.01	7220	0.91	12.81	0.99	7220	2.72	13.79	0.82
7230	0.02	3.66	0.02	7230	0.04	13.78	0.94	7230	2.37	7.13	0.4	7230	0.15	0.44	-0.01	7230	0.81	12.83	0.99	7230	2.72	13.83	0.82
7240	0.02	3.66	0.02	7240	0.03	13.78	0.94	7240	2.37	7.17	0.41	7240	0.16	0.44	-0.01	7240	0.72	12.83	1	7240	2.72	13.87	0.83
7250	0.02	3.66	0.01	7250	0.02	13.78	0.95	7250	2.4	7.2	0.43	7250	0.16	0.43	-0.01	7250	0.64	12.83	1	7250	2.72	13.89	0.83
7260	0	3.65	0.01	7260	0.01	13.77	0.96	7260	2.44	7.22	0.45	7260	0.15	0.42	-0.01	7260	0.56	12.83	1	7260	2.71	13.93	0.83
7270	-0.01	3.66	0.01	7270	0.01	13.76	0.96	7270	2.48	7.24	0.46	7270	0.15	0.44	-0.01	7270	0.51	12.84	1	7270	2.71	13.96	0.83
7280	0	3.67	0.01	7280	0	13.78	0.96	7280	2.52	7.25	0.47	7280	0.14	0.44	-0.01	7280	0.46	12.85	1	7280	2.72	13.98	0.83
7290	0	3.67	0.01	7290	0	13.79	0.96	7290	2.54	7.28	0.48	7290	0.14	0.44	-0.01	7290	0.42	12.85	1	7290	2.72	13.99	0.82
7300	0	3.66	0.01	7300	0	13.78	0.96	7300	2.56	7.31	0.49	7300	0.13	0.44	-0.01	7300	0.39	12.85	1.01	7300	2.72	14.01	0.82
7310	0	3.65	0.01	7310	0	13.77	0.95	7310	2.56	7.34	0.49	7310	0.12	0.44	-0.01	7310	0.36	12.84	1.01	7310	2.69	14.03	0.82
7320	0	3.66	0.01	7320	0	13.76	0.94	7320	2.55	7.38	0.49	7320	0.11	0.45	-0.01	7320	0.33	12.85	1.01	7320	2.67	14.08	0.82
7330	0	3.66	0.01	7330	0	13.78	0.94	7330	2.55	7.39	0.49	7330	0.13	0.45	-0.01	7330	0.31	12.86	1.01	7330	2.66	14.12	0.82
7340	0	3.66	0.01	7340	0	13.79	0.94	7340	2.55	7.43	0.49	7340	0.14	0.45	-0.01	7340	0.29	12.86	1.01	7340	2.66	14.15	0.81
7350	0	3.65	0.01	7350	0.01	13.78	0.93	7350	2.57	7.46	0.49	7350	0.14	0.45	-0.01	7350	0.27	12.85	1.01	7350	2.66	14.17	0.81
7360	-0.01	3.66	0.01	7360	0.01	13.78	0.93	7360	2.58	7.47	0.49	7360	0.15	0.46	-0.01	7360	0.24	12.83	1	7360	2.68	14.19	0.8
7370	-0.01	3.67	0.01	7370	0.01	13.76	0.93	7370	2.58	7.48	0.49	7370	0.17	0.45	-0.01	7370	0.22	12.86	1	7370	2.7	14.22	0.8
7380	0	3.66	0.01	7380	0.02	13.78	0.93	7380	2.57	7.51	0.48	7380	0.18	0.45	-0.01	7380	0.2	12.86	1	7380	2.71	14.23	0.8
7390	0	3.66	0.01	7390	0.02	13.79	0.92	7390	2.57	7.55	0.48	7390	0.17	0.43	-0.01	7390	0.18	12.86	1	7390	2.71	14.26	0.8
7400	-0.01	3.65	0.03	7400	0.02	13.79	0.96	7400	2.58	7.58	0.48	7400	0.16	0.46	0.02	7400	0.16	12.85	0.99	7400	2.7	14.29	0.78
7410	-0.01	3.66	0.03	7410	0.02	13.77	1.02	7410	2.59	7.61	0.48	7410	0.14	0.46	0.01	7410	0.14	12.86	0.99	7410	2.69	14.33	0.78
7420	-0.01	3.66	0.03	7420	0.02	13.76	1.14	7420	2.6	7.63	0.49	7420	0.13	0.46	0.01	7420	0.13	12.87	0.99	7420	2.7	14.38	0.78
7430	-0.01	3.66	0.02	7430	0.03	13.79	1.31	7430	2.61	7.65	0.5	7430	0.11	0.45	0.01	7430	0.13	12.87	0.99	7430	2.72	14.4	0.78
7440	-0.01	3.66	0.02	7440	0.04	13.81	1.54	7440	2.62	7.67	0.51	7440	0.1	0.46	0	7440	0.13	12.86	1	7440	2.75	14.41	0.78
7450	-0.01	3.66	0.02	7450	0.07	13.81	1.83	7450	2.6	7.69	0.52	7450	0.08	0.47	0	7450	0.12	12.86	1	7450	2.77	14.43	0.78
7460	0	3.67	0.02	7460	0.11	13.81	2.15	7460	2.57	7.71	0.52	7460	0.09	0.47	0	7460	0.13	12.87	1	7460	2.78	14.46	0.78
7470	0.01	3.66	0.01	7470	0.15	13.8	2.48	7470	2.53	7.73	0.53	7470	0.09	0.46	0	7470	0.13	12.87	1.01	7470	2.78	14.49	0.78
7480	0.01	3.66	0.01	7480	0.19	13.81	2.79	7480	2.5	7.79	0.54	7480	0.09	0.45	0	7480	0.13	12.87	1.01	7480	2.78	14.53	0.78
7490	0	3.64	0.01	7490	0.23	13.82	3.08	7490	2.5	7.83	0.54	7490	0.1	0.47	-0.01	7490	0.12	12.87	1.01	7490	2.78	14.56	0.78
7500	-0.01	3.66	0.01	7500	0.27	13.82	3.34	7500	2.51	7.85	0.55	7500	0.1	0.46	-0.01	7500	0.11	12.85	1.01	7500	2.79	14.6	0.78
7510	-0.01	3.67	0.02	7510	0.3	13.81	3.58	7510	2.53	7.85	0.55	7510	0.11	0.46	-0.01	7510	0.1	12.87	1.01	7510	2.82	14.62	0.78
7520	-0.01	3.66	0.02	7520	0.32	13.8	3.8	7520	2.54	7.86	0.55	7520	0.09	0.44	-0.01	7520	0.09	12.87	1.01	7520	2.84	14.63	0.78
7530	-0.01	3.66	0.02	7530	0.32	13.81	3.8	7530	2.55	7.89	0.55	7530	0.08	0.46	-0.01	7530	0.08	12.88	1.01	7530	2.83	14.64	0.77
7540	-0.01	3.66	0.02	7540	0.31	13.82	3.8	7540	2.55	7.92	0.55	7540	0.06	0.47	-0.01	7540	0.07	12.87	1.01	7540	2.79	14.64	0.77
7550	-0.01	3.67	0.02	7550	0.28	13.82	3.8	7550	2.54	7.95	0.55	7550	0.05	0.47	-0.01	7550	0.05	12.86	1.01	7550	2.74	14.68	0.77
7560	0	3.66	0.02	7560	0.27	13.84	3.8	7560	2.54	7.99	0.55	7560	0.04	0.46	0	7560	0.05	12.87	1.01	7560	2.67	14.72	0.77
7570	0	3.66	0.02	7570	0.29	13.88	3.8	7570	2.55	8.03	0.55	7570	0.02	0.47	0	7570	0.05	12.87	1.01	7570	2.61	14.75	0.77
7580	0	3.64	0.02	7580	0.34	13.92	3.8	7580	2.58	8.06	0.55	7580	0.02	0.48	0	7580	0.05	12.87	1.01	7580	2.53	14.76	0.77
7590	-0.01	3.66	0.02	7590	0.45	13.95	3.8	7590	2.61	8.07	0.55	7590	0.03	0.47	0	7590	0.04	12.87	1.01	7590	2.47	14.78	0.77
7600	0	3.67	0.03	7600	0.6	13.98	3.49	7600	2.63	8.08	0.47	7600	0.05	0.47	0.02	7600	0.04	12.87	1.03	7600	2.41	14.8	0.76
7610	0	3.66	0.03	7610	0.81	14.01	3.49	7610	2.63	8.09	0.47	7610	0.06	0.46	0.02	7610	0.04	12.88	1.03	7610	2.36	14.81	0.76
7620	0	3.66	0.03	7620	1.06	14.02	3.49	7620	2.62	8.13	0.48	7620	0.07	0.47	0.01	7620	0.04	12.87	1.04	7620	2.3	14.83	0.76
7630	0.01	3.66	0.03	7630	1.34	14.04	3.49	7630	2.61	8.16	0.48	7630	0.09	0.47	0.01	7630	0.04	12.87	1.04	7630	2.23	14.85	0.76
7640	0.01	3.66	0.02	7640	1.61	14.05	3.49	7640	2.6	8.2	0.49	7640	0.11	0.47	0	7640	0.03	12.86	1.04	7640	2.19	14.9	0.76
7650	0.01	3.66	0.02	7650	1.85	14.08	3.49	7650	2.58	8.21	0.49	7650	0.1	0.45	0	7650	0.03	12.87	1.05	7650	2.19	14.94	0.76
7660	0.01	3.66	0.02	7660	2.05	14.11	3.49	7660	2.57	8.23	0.51	7660	0.09	0.48	0	7660	0.03	12.88	1.05	7660	2.21	14.97	0.76
7670	0	3.65	0.02	7670	2.22	14.14	3.49	7670	2.55	8.25	0.51	7670	0.09	0.48	-0.01	7670	0.04	12.88	1.05	7670	2.25	14.97	0.76
7680	0	3.66	0.02	7680	2.35	14.17	2.99	7680	2.53	8.26	0.51	7680	0.09	0.48	-0.01	7680	0.04	12.87	1.05	7680	2.3	14.99	0.76
7690	0	3.67	0.02	7690	2.43	14.2	2.52	7690	2.48	8.28	0.51	7690	0.08	0.47	-0.01	7690	0.04	12.87	1.05	7690	2.35	15.01	0.76
7700	0.01	3.67	0.01	7700	2.48	14.23	2.1	7700	2.41	8.29	0.51	7700	0.07	0.48	-0.01	7700	0.04	12.88	1.05	7700	2.38	15.03	0.76
7710	0.01	3.66	0.01	7710	2.49	14.25	1.77	7710	2.33	8.33	0.51	7710	0.08	0.49	-0.01	7710	0.05	12.88	1.05	7710	2.41	15.07	0.76
7720	0.01	3.66	0.01	7720	2.49	14.26	1.53	7720	2.28	8.37	0.52	7720	0.09	0.49	-0.01	7720	0.06	12.87	1.05	7720	2.42	15.1	0.76
7730	0.01	3.66	0.01	7730	2.48	14.3	1.37	7730	2.24	8.39	0.52	7730	0.11	0.48	-0.01	7730	0.05	12.87	1.05	7730	2.45	15.14	0.76
7740	0.01	3.66	0.01	7740	2.48	14.33	1.28	7740	2.22	8.41	0.52	7740	0.13	0.48	-0.01	7740	0.05	12.88	1.05	7740	2.49	15.17	0.75
7750	0.01	3.66	0.01	7750	2.49	14.35	1.22	7750	2.2	8.41	0.52	7750	0.15	0.49	-0.01	7750	0.04	12.88	1.05	7750	2.53	15.18	0.75
7760	0	3.65	0.02	7760	2.52	14.37	1.19	7760	2.19	8.43	0.52	7760	0.16	0.49	-0.01	7760	0.04	12.88	1.05	7760	2.55	15.19	0.75
7770	0	3.66	0.02	7770	2.55	14.39	1.17	7770	2.18	8.45	0.52	7770	0.17	0.49	-0.01	7770	0.04	12.88	1.05	7770	2.54	15.19	0.75
7780	0	3.67	0.02	7780	2.58	14.42	1.15	7780	2.15	8.48	0.52	7780	0.17	0.47	-0.01	7780	0.03	12.87	1.05	7780	2.53	15.24	0.75
7790	0.01	3.67	0.02	7790	2.59	14.44	1.14	7790	2.13	8.51	0.52	7790	0.15	0.5	-0.01	7790	0.03	12.88	1.05	7790	2.51	15.27	0.75
7800	0.01	3.66	0.01	7800	2.59	14.46	1.13	7800	2.12	8.52	0.56	7800	0.15	0.5	-0.01	7800	0.03	12.89	1.06	7800	2.49	15.31	0.72
7810	0.01	3.66	0.01	7810	2.56	14.47	1.13	7810	2.12	8.57	0.57	7810	0.14	0.5	-0.01	7810	0.03	12.88	1.06	7810	2.47	15.33	0.72
7820	0.01	3.66	0.01	7820	2.52	14.5	1.13	7820	2.15	8.59	0.58	7820	0.13	0.49	-0.01	7820	0.03	12.88	1.07	7820	2.47	15.35	0.73
7830	0.01	3.66	0.01	7830	2.47	14.54	1.13	7830	2.18	8.61	0.58	7830	0.12	0.5	-0.01	7830	0.03	12.86	1.07	7830	2.47	15.37	0.73
7840	0	3.66	0.01	7840	2.43	14.57	1.13	7840	2.2	8.61	0.58	7840	0.12	0.51	-0.01	7840	0.02	12.88	1.07	7840	2.47	15.38	0.74
7850	0	3.65	0.01	7850	2.4	14.59	1.13	7850	2.21	8.63	0.59	7850	0.13	0.51	-0.01	7850	0.03	12.89	1.08	7850	2.46	15.39	0.74
7860	-0.01	3.66	0.01	7860	2.38	14.6	1.13	7860	2.22	8.66	0.59	7860	0.15	0.5	-0.01	7860	0.04	12.89	1.09	7860	2.41	15.41	0.75
7870	-0.01	3.67	0.01	7870	2.36	14.62	1.13	7870	2.23	8.69	0.59	7870	0.17	0.5	-0.01	7870	0.04	12.88	1.09	7870	2.38	15.47	0.75
7880	0	3.66	0.01	7880	2.35	14.65	1.13	7880	2.24	8.73	0.6	7880	0.18	0.51	-0.01	7880	0.04	12.88	1.1	7880	2.37	15.51	0.75
7890	0	3.66	0.01	7890	2.33	14.66	1.13	7890	2.27	8.75	0.6	7890	0.2	0.51	-0.01	7890	0.05	12.89	1.1	7890	2.37	15.53	0.75
7900	-0.01	3.65	0.01	7900	2.32	14.69	1.13	7900	2.3	8.78	0.6	7900	0.21	0.51	-0.01	7900	0.05	12.88	1.1	7900	2.39	15.54	0.75
7910	-0.01	3.67	0.01	7910	2.3	14.71	1.13	7910	2.34	8.79	0.6	7910	0.21	0.49	-0.01	7910	0.06	12.88	1.1	7910	2.41	15.55	0.74
7920	-0.01	3.66	0.01	7920	2.29	14.74	1.13	7920	2.37	8.81	0.6	7920	0.2	0.52	-0.01	7920	0.06	12.88	1.11	7920	2.43	15.58	0.74
7930	-0.02	3.66	0.01	7930	2.29	14.77	1.13	7930	2.37	8.82	0.6	7930	0.19	0.52	-0.01	7930	0.07	12.89	1.11	7930	2.44	15.59	0.74
7940	-0.02	3.66	0.02	7940	2.28	14.78	1.12	7940	2.36	8.84	0.6	7940	0.19	0.52	-0.01	7940	0.08	12.89	1.11	7940	2.43	15.63	0.74
7950	-0.02	3.66	0.02	7950	2.26	14.79	1.12	7950	2.36	8.89	0.6	7950	0.17	0.52	-0.01	7950	0.08	12.89	1.11	7950	2.42	15.66	0.74
7960	-0.01	3.67	0.02	7960	2.24	14.81	1.12	7960	2.37	8.93	0.6	7960	0.16	0.53	-0.01	7960	0.08	12.89	1.11	7960	2.42	15.7	0.74
7970	0	3.66	0.02	7970	2.22	14.84	1.12	7970	2.38	8.95	0.6	7970	0.15	0.54	-0.01	7970	0.07	12.87	1.11	7970	2.45	15.73	0.74
7980	0.01	3.66	0.02	7980	2.2	14.87	1.11	7980	2.4	8.96	0.6	7980	0.17	0.54	-0.01	7980	0.07	12.89	1.11	7980	2.47	15.75	0.74
7990	-0.01	3.64	0.02	7990	2.19	14.89	1.1	7990	2.4	8.97	0.6	7990	0.18	0.53	0	7990	0.07	12.9	1.11	7990	2.49	15.75	0.73
8000	-0.01	3.66	0.06	8000	2.19	14.92	1.08	8000	2.41	9	0.66	8000	0.19	0.53	0.01	8000	0.08	12.9	1.09	8000	2.49	15.76	0.72
8010	-0.01	3.67	0.06	8010	2.19	14.94	1.08	8010	2.41	9.02	0.67	8010	0.2	0.54	0.01	8010	0.07	12.89	1.09	8010	2.48	15.8	0.72
8020	-0.01	3.66	0.05	8020	2.21	14.95	1.09	8020	2.4	9.05	0.68	8020	0.22	0.54	0.01	8020	0.07	12.89	1.09	8020	2.47	15.83	0.72
8030	-0.01	3.66	0.05	8030	2.23	14.98	1.09	8030	2.38	9.08	0.69	8030	0.23	0.53	0	8030	0.08	12.9	1.09	8030	2.46	15.87	0.72
8040	-0.01	3.66	0.03	8040	2.24	15	1.09	8040	2.37	9.11	0.7	8040	0.22	0.52	-0.01	8040	0.09	12.9	1.1	8040	2.45	15.89	0.72
8050	-0.01	3.67	0.03	8050	2.25	15.03	1.09	8050	2.38	9.14	0.7	8050	0.2	0.54	-0.01	8050	0.09	12.9	1.11	8050	2.45	15.91	0.72
8060	0	3.66	0.02	8060	2.26	15.06	1.1	8060	2.39	9.16	0.7	8060	0.18	0.54	-0.01	8060	0.09	12.89	1.11	8060	2.46	15.93	0.73
8070	0	3.65	0.02	8070	2.28	15.08	1.1	8070	2.41	9.17	0.7	8070	0.16	0.54	-0.01	8070	0.1	12.9	1.11	8070	2.47	15.94	0.73
8080	0	3.65	0.02	8080	2.29	15.11	1.1	8080	2.41	9.18	0.7	8080	0.13	0.54	-0.01	8080	0.1	12.91	1.11	8080	2.45	15.95	0.73
8090	-0.01	3.66	0.02	8090	2.31	15.12	1.11	8090	2.41	9.22	0.7	8090	0.11	0.55	-0.01	8090	0.11	12.9	1.11	8090	2.41	15.96	0.73
8100	0	3.67	0.01	8100	2.32	15.14	1.11	8100	2.41	9.26	0.7	8100	0.1	0.56	-0.01	8100	0.11	12.9	1.11	8100	2.36	16.02	0.73
8110	0.01	3.67	0.01	8110	2.33	15.16	1.11	8110	2.41	9.28	0.7	8110	0.11	0.56	-0.01	8110	0.1	12.9	1.11	8110	2.33	16.06	0.73
8120	0.01	3.66	0.01	8120	2.33	15.19	1.11	8120	2.42	9.31	0.7	8120	0.11	0.54	-0.01	8120	0.11	12.91	1.11	8120	2.31	16.08	0.73
8130	0.01	3.66	0.01	8130	2.33	15.23	1.11	8130	2.44	9.32	0.7	8130	0.13	0.55	-0.01	8130	0.11	12.92	1.11	8130	2.31	16.09	0.73
8140	0.02	3.67	0.01	8140	2.33	15.25	1.11	8140	2.46	9.36	0.7	8140	0.14	0.56	-0.01	8140	0.12	12.91	1.11	8140	2.32	16.1	0.72
8150	0.02	3.66	0.01	8150	2.34	15.27	1.1	8150	2.49	9.38	0.7	8150	0.16	0.56	-0.01	8150	0.12	12.91	1.1	8150	2.32	16.12	0.72
8160	0.02	3.66	0.01	8160	2.34	15.29	1.1	8160	2.5	9.4	0.7	8160	0.18	0.55	-0.01	8160	0.12	12.9	1.1	8160	2.32	16.14	0.72
8170	0.01	3.65	0.01	8170	2.35	15.31	1.1	8170	2.5	9.41	0.7	8170	0.18	0.53	-0.01	8170	0.12	12.92	1.1	8170	2.31	16.17	0.72
8180	0	3.66	0.02	8180	2.36	15.33	1.1	8180	2.49	9.44	0.69	8180	0.17	0.56	-0.01	8180	0.14	12.93	1.1	8180	2.29	16.2	0.72
8190	0.01	3.67	0.03	8190	2.36	15.35	1.1	8190	2.49	9.49	0.69	8190	0.17	0.56	-0.01	8190	0.15	12.93	1.1	8190	2.29	16.24	0.72
8200	0.01	3.67	0.03	8200	2.36	15.38	1.15	8200	2.5	9.52	0.68	8200	0.15	0.56	-0.01	8200	0.16	12.92	1.08	8200	2.31	16.27	0.74
8210	0.01	3.66	0.03	8210	2.35	15.41	1.16	8210	2.51	9.54	0.68	8210	0.13	0.55	-0.01	8210	0.16	12.92	1.08	8210	2.34	16.29	0.74
8220	0.01	3.65	0.02	8220	2.35	15.43	1.18	8220	2.53	9.55	0.68	8220	0.12	0.57	-0.01	8220	0.17	12.93	1.08	8220	2.37	16.29	0.74
8230	0	3.66	0.01	8230	2.35	15.46	1.2	8230	2.54	9.57	0.68	8230	0.1	0.57	-0.01	8230	0.18	12.93	1.08	8230	2.39	16.31	0.74
8240	0	3.66	0	8240	2.35	15.48	1.21	8240	2.54	9.6	0.69	8240	0.11	0.57	-0.01	8240	0.19	12.93	1.09	8240	2.4	16.34	0.74
8250	0	3.66	0	8250	2.35	15.49	1.23	8250	2.53	9.62	0.7	8250	0.11	0.56	-0.02	8250	0.19	12.92	1.09	8250	2.4	16.37	0.74
8260	-0.01	3.65	-0.01	8260	2.34	15.51	1.25	8260	2.52	9.65	0.71	8260	0.12	0.56	-0.02	8260	0.19	12.93	1.09	8260	2.4	16.4	0.74
8270	-0.02	3.66	-0.01	8270	2.32	15.53	1.27	8270	2.5	9.68	0.72	8270	0.12	0.57	-0.02	8270	0.19	12.94	1.09	8270	2.4	16.43	0.74
8280	-0.01	3.67	-0.01	8280	2.31	15.57	1.28	8280	2.51	9.72	0.72	8280	0.13	0.57	-0.02	8280	0.18	12.93	1.09	8280	2.41	16.46	0.73
8290	0	3.66	-0.01	8290	2.3	15.6	1.29	8290	2.52	9.74	0.72	8290	0.14	0.56	-0.02	8290	0.17	12.93	1.09	8290	2.45	16.48	0.73
8300	0.01	3.66	-0.01	8300	2.3	15.62	1.29	8300	2.53	9.76	0.72	8300	0.12	0.55	-0.02	8300	0.14	12.91	1.09	8300	2.47	16.49	0.73
8310	0	3.66	-0.01	8310	2.31	15.64	1.29	8310	2.53	9.77	0.73	8310	0.11	0.57	-0.02	8310	0.12	12.93	1.09	8310	2.47	16.51	0.73
8320	0.01	3.67	-0.01	8320	2.32	15.66	1.29	8320	2.52	9.78	0.73	8320	0.09	0.57	-0.02	8320	0.1	12.94	1.09	8320	2.45	16.51	0.73
8330	0.01	3.66	-0.01	8330	2.34	15.7	1.29	8330	2.51	9.83	0.73	8330	0.08	0.57	-0.01	8330	0.08	12.94	1.09	8330	2.42	16.57	0.72
8340	0.01	3.66	0.01	8340	2.36	15.72	1.29	8340	2.5	9.86	0.73	8340	0.06	0.56	0	8340	0.06	12.93	1.09	8340	2.41	16.61	0.72
8350	0	3.65	0.02	8350	2.39	15.75	1.29	8350	2.51	9.9	0.73	8350	0.05	0.58	0.01	8350	0.03	12.93	1.09	8350	2.41	16.64	0.72
8360	0	3.66	0.02	8360	2.42	15.78	1.29	8360	2.51	9.92	0.72	8360	0.04	0.58	0.01	8360	0.03	12.93	1.09	8360	2.43	16.65	0.72
8370	0	3.66	0.03	8370	2.45	15.8	1.29	8370	2.53	9.94	0.72	8370	0.06	0.59	0.02	8370	0.02	12.93	1.09	8370	2.45	16.67	0.71
8380	0	3.66	0.03	8380	2.49	15.84	1.29	8380	2.55	9.97	0.72	8380	0.08	0.58	0.02	8380	0.02	12.93	1.09	8380	2.47	16.69	0.7
8390	0	3.66	0.03	8390	2.54	15.86	1.29	8390	2.57	9.98	0.71	8390	0.11	0.59	0.02	8390	0.01	12.92	1.09	8390	2.49	16.71	0.69
8400	-0.01	3.64	0.02	8400	2.57	15.87	1.18	8400	2.59	10.01	0.74	8400	0.15	0.61	-0.01	8400	0.01	12.93	1.13	8400	2.49	16.74	0.67
8410	-0.03	3.66	0.02	8410	2.6	15.89	1.19	8410	2.6	10.04	0.74	8410	0.2	0.61	-0.01	8410	0.01	12.94	1.14	8410	2.49	16.77	0.67
8420	-0.03	3.66	0.02	8420	2.61	15.92	1.19	8420	2.61	10.08	0.74	8420	0.25	0.61	-0.01	8420	0.01	12.93	1.15	8420	2.49	16.81	0.68
8430	-0.03	3.66	0.02	8430	2.61	15.96	1.21	8430	2.64	10.12	0.74	8430	0.3	0.6	-0.01	8430	0	12.93	1.17	8430	2.5	16.84	0.68
8440	-0.03	3.66	0.01	8440	2.61	15.99	1.21	8440	2.67	10.14	0.74	8440	0.34	0.62	-0.01	8440	0	12.92	1.19	8440	2.52	16.86	0.69
8450	-0.03	3.66	0.01	8450	2.61	16.02	1.23	8450	2.7	10.16	0.74	8450	0.38	0.62	-0.01	8450	-0.01	12.93	1.23	8450	2.54	16.86	0.7
8460	-0.02	3.67	0.01	8460	2.61	16.03	1.24	8460	2.73	10.18	0.74	8460	0.41	0.62	-0.01	8460	0	12.94	1.28	8460	2.54	16.88	0.7
8470	-0.01	3.66	0.01	8470	2.61	16.05	1.25	8470	2.75	10.21	0.74	8470	0.43	0.62	-0.01	8470	0	12.93	1.37	8470	2.53	16.91	0.71
8480	0	3.66	0	8480	2.61	16.09	1.25	8480	2.76	10.24	0.71	8480	0.44	0.64	-0.01	8480	0	12.93	1.51	8480	2.51	16.94	0.71
8490	-0.01	3.64	0	8490	2.6	16.11	1.24	8490	2.76	10.27	0.7	8490	0.45	0.64	-0.01	8490	-0.01	12.92	1.71	8490	2.49	16.98	0.71
8500	-0.01	3.66	0	8500	2.6	16.15	1.24	8500	2.75	10.3	0.68	8500	0.46	0.65	-0.01	8500	0	12.94	1.98	8500	2.47	17	0.71
8510	0	3.67	0	8510	2.61	16.17	1.24	8510	2.73	10.31	0.68	8510	0.46	0.64	-0.01	8510	0.01	12.94	2.31	8510	2.47	17.03	0.71
8520	0	3.67	0	8520	2.62	16.2	1.24	8520	2.72	10.35	0.68	8520	0.45	0.64	-0.01	8520	0.02	12.93	2.68	8520	2.48	17.05	0.71
8530	0.01	3.66	0.01	8530	2.64	16.24	1.24	8530	2.72	10.38	0.67	8530	0.43	0.65	-0.01	8530	0.02	12.93	2.68	8530	2.5	17.06	0.71
8540	0	3.66	0.01	8540	2.66	16.26	1.24	8540	2.71	10.4	0.67	8540	0.41	0.65	-0.01	8540	0.02	12.93	2.68	8540	2.49	17.08	0.71
8550	0.01	3.67	0.01	8550	2.68	16.28	1.24	8550	2.69	10.41	0.66	8550	0.39	0.65	-0.01	8550	0.02	12.94	2.68	8550	2.47	17.09	0.71
8560	0.01	3.66	0.01	8560	2.7	16.29	1.24	8560	2.66	10.43	0.66	8560	0.36	0.64	-0.01	8560	0.02	12.93	2.68	8560	2.45	17.15	0.71
8570	0.02	3.66	0.01	8570	2.7	16.32	1.24	8570	2.63	10.48	0.66	8570	0.32	0.66	-0.01	8570	0.03	12.93	2.68	8570	2.45	17.19	0.71
8580	0.01	3.65	0.01	8580	2.7	16.37	1.24	8580	2.61	10.51	0.65	8580	0.29	0.66	-0.01	8580	0.04	12.95	2.68	8580	2.45	17.22	0.71
8590	0.01	3.66	0.01	8590	2.7	16.4	1.24	8590	2.6	10.53	0.65	8590	0.26	0.66	-0.01	8590	0.08	13	2.68	8590	2.47	17.22	0.71
8600	0.01	3.67	0.02	8600	2.71	16.43	1.24	8600	2.59	10.55	0.63	8600	0.23	0.65	-0.01	8600	0.17	13.03	5.17	8600	2.48	17.24	0.71
8610	0.02	3.67	0.02	8610	2.72	16.44	1.24	8610	2.59	10.57	0.63	8610	0.21	0.67	-0.01	8610	0.29	13.05	5.39	8610	2.49	17.26	0.71
8620	0.02	3.66	0.01	8620	2.73	16.47	1.24	8620	2.58	10.59	0.63	8620	0.2	0.67	-0.01	8620	0.45	13.06	5.59	8620	2.49	17.28	0.71
8630	0.02	3.65	0	8630	2.74	16.5	1.24	8630	2.56	10.61	0.63	8630	0.2	0.67	-0.01	8630	0.63	13.07	5.77	8630	2.48	17.31	0.71
8640	0.02	3.67	0	8640	2.75	16.53	1.25	8640	2.54	10.64	0.63	8640	0.2	0.66	-0.01	8640	0.85	13.12	5.93	8640	2.47	17.34	0.71
8650	0.02	3.66	0	8650	2.75	16.56	1.25	8650	2.52	10.66	0.63	8650	0.2	0.66	-0.01	8650	1.1	13.15	5.93	8650	2.46	17.38	0.71
8660	0.02	3.66	0	8660	2.76	16.59	1.27	8660	2.5	10.71	0.64	8660	0.21	0.67	-0.01	8660	1.36	13.18	5.93	8660	2.47	17.41	0.71
8670	0.01	3.65	0	8670	2.76	16.6	1.27	8670	2.5	10.74	0.64	8670	0.21	0.67	-0.01	8670	1.61	13.19	5.93	8670	2.49	17.43	0.71
8680	0	3.66	0	8680	2.76	16.64	1.27	8680	2.5	10.76	0.64	8680	0.22	0.67	-0.01	8680	1.84	13.22	5.93	8680	2.5	17.44	0.71
8690	0	3.67	0	8690	2.76	16.67	1.28	8690	2.51	10.77	0.64	8690	0.2	0.65	-0.01	8690	2.05	13.24	5.93	8690	2.5	17.43	0.71
8700	0.01	3.67	0	8700	2.76	16.69	1.28	8700	2.5	10.77	0.64	8700	0.18	0.67	-0.01	8700	2.21	13.25	5.93	8700	2.49	17.48	0.71
8710	0.01	3.66	0	8710	2.75	16.7	1.28	8710	2.5	10.81	0.64	8710	0.16	0.67	-0.01	8710	2.32	13.27	5.93	8710	2.48	17.52	0.71
8720	0	3.66	0	8720	2.73	16.72	1.28	8720	2.5	10.85	0.64	8720	0.14	0.67	-0.01	8720	2.39	13.3	5.73	8720	2.47	17.55	0.71
8730	0	3.66	0.01	8730	2.7	16.77	1.28	8730	2.5	10.89	0.64	8730	0.11	0.66	-0.01	8730	2.43	13.34	5.38	8730	2.46	17.58	0.71
8740	0	3.66	0.01	8740	2.68	16.8	1.28	8740	2.52	10.91	0.64	8740	0.08	0.68	0	8740	2.45	13.38	4.96	8740	2.47	17.61	0.71
8750	0	3.66	0.01	8750	2.67	16.83	1.28	8750	2.53	10.93	0.64	8750	0.06	0.68	0	8750	2.46	13.41	4.48	8750	2.51	17.64	0.7
8760	-0.01	3.66	0.02	8760	2.66	16.84	1.28	8760	2.56	10.97	0.64	8760	0.06	0.68	0	8760	2.46	13.43	3.98	8760	2.54	17.65	0.7
8770	-0.01	3.66	0.02	8770	2.64	16.85	1.28	8770	2.58	10.99	0.62	8770	0.06	0.67	0.01	8770	2.47	13.43	3.49	8770	2.57	17.66	0.7
8780	-0.01	3.67	0.03	8780	2.63	16.9	1.27	8780	2.61	11.01	0.61	8780	0.06	0.67	0.01	8780	2.49	13.45	3.06	8780	2.58	17.69	0.69
8790	0	3.67	0.03	8790	2.63	16.93	1.27	8790	2.62	11.03	0.61	8790	0.07	0.68	0.01	8790	2.49	13.47	2.71	8790	2.58	17.74	0.69
8800	0.01	3.66	0.03	8800	2.63	16.97	1.3	8800	2.63	11.06	0.62	8800	0.08	0.68	-0.01	8800	2.48	13.5	1.58	8800	2.6	17.78	0.68
8810	0	3.65	0.03	8810	2.64	16.99	1.3	8810	2.64	11.1	0.63	8810	0.09	0.67	-0.01	8810	2.47	13.53	1.58	8810	2.63	17.8	0.68
8820	-0.01	3.66	0.03	8820	2.65	17	1.3	8820	2.65	11.13	0.64	8820	0.08	0.66	-0.01	8820	2.44	13.55	1.58	8820	2.66	17.82	0.68
8830	-0.01	3.66	0.02	8830	2.66	17.05	1.31	8830	2.67	11.15	0.64	8830	0.07	0.68	-0.01	8830	2.45	13.61	1.58	8830	2.68	17.83	0.68
8840	-0.01	3.66	0.02	8840	2.69	17.07	1.32	8840	2.68	11.17	0.64	8840	0.06	0.67	-0.01	8840	2.45	13.63	1.58	8840	2.7	17.86	0.68
8850	-0.01	3.65	0.01	8850	2.71	17.09	1.32	8850	2.69	11.19	0.64	8850	0.05	0.67	-0.01	8850	2.45	13.63	1.58	8850	2.7	17.88	0.68
8860	-0.02	3.66	0.01	8860	2.73	17.12	1.32	8860	2.68	11.21	0.64	8860	0.03	0.67	-0.01	8860	2.44	13.64	1.58	8860	2.68	17.9	0.68
8870	-0.01	3.67	0	8870	2.74	17.12	1.32	8870	2.66	11.24	0.64	8870	0.01	0.67	-0.01	8870	2.42	13.66	1.58	8870	2.64	17.93	0.69
8880	-0.01	3.66	0	8880	2.74	17.18	1.31	8880	2.64	11.27	0.64	8880	-0.01	0.68	-0.01	8880	2.4	13.7	1.52	8880	2.6	17.98	0.69
8890	0	3.66	0	8890	2.74	17.21	1.31	8890	2.62	11.31	0.64	8890	-0.01	0.68	-0.01	8890	2.39	13.73	1.48	8890	2.59	18	0.69
8900	-0.01	3.64	0	8900	2.73	17.24	1.31	8900	2.62	11.35	0.64	8900	-0.02	0.67	-0.01	8900	2.4	13.77	1.46	8900	2.58	18.02	0.69
8910	-0.01	3.67	0	8910	2.73	17.25	1.31	8910	2.65	11.39	0.64	8910	-0.02	0.68	-0.01	8910	2.43	13.8	1.44	8910	2.57	18.03	0.69
8920	-0.01	3.67	0	8920	2.72	17.26	1.31	8920	2.69	11.41	0.64	8920	-0.01	0.68	-0.01	8920	2.47	13.82	1.43	8920	2.55	18.04	0.69
8930	0	3.66	0	8930	2.71	17.3	1.3	8930	2.73	11.42	0.64	8930	0	0.68	0	8930	2.51	13.84	1.41	8930	2.54	18.08	0.68
8940	0	3.66	0	8940	2.69	17.34	1.29	8940	2.76	11.44	0.63	8940	0.02	0.67	0	8940	2.54	13.84	1.39	8940	2.52	18.12	0.68
8950	0	3.66	0	8950	2.68	17.37	1.28	8950	2.79	11.49	0.63	8950	0.02	0.67	0.01	8950	2.53	13.86	1.38	8950	2.52	18.16	0.67
8960	0.01	3.67	0	8960	2.67	17.39	1.26	8960	2.83	11.53	0.62	8960	0.02	0.68	0.01	8960	2.51	13.88	1.37	8960	2.52	18.18	0.66
8970	0.02	3.66	0	8970	2.67	17.41	1.25	8970	2.88	11.57	0.62	8970	0.02	0.68	0.02	8970	2.49	13.93	1.37	8970	2.53	18.2	0.66
8980	0.02	3.66	0	8980	2.67	17.44	1.25	8980	2.93	11.59	0.62	8980	0.02	0.67	0.03	8980	2.48	13.98	1.36	8980	2.56	18.23	0.66
8990	0.01	3.65	0	8990	2.68	17.47	1.24	8990	2.97	11.61	0.62	8990	0.01	0.66	0.03	8990	2.48	14	1.36	8990	2.59	18.24	0.66
9000	0	3.66	0	9000	2.67	17.48	1.25	9000	3.01	11.65	0.6	9000	-0.01	0.67	-0.02	9000	2.49	14.01	1.37	9000	2.61	18.26	0.69
9010	0.01	3.67	0	9010	2.66	17.5	1.25	9010	3.04	11.67	0.6	9010	-0.02	0.68	-0.02	9010	2.47	14	1.38	9010	2.61	18.28	0.69
9020	0.01	3.67	0	9020	2.64	17.52	1.25	9020	3.04	11.69	0.6	9020	-0.02	0.68	-0.02	9020	2.47	14.04	1.39	9020	2.6	18.33	0.69
9030	0.01	3.66	0	9030	2.62	17.56	1.26	9030	3.03	11.7	0.61	9030	-0.02	0.67	-0.02	9030	2.45	14.07	1.4	9030	2.6	18.36	0.69
9040	0.01	3.66	-0.01	9040	2.59	17.6	1.26	9040	2.99	11.74	0.61	9040	-0.02	0.67	-0.02	9040	2.42	14.1	1.4	9040	2.6	18.39	0.7
9050	0.01	3.67	-0.02	9050	2.57	17.61	1.26	9050	2.95	11.78	0.62	9050	-0.02	0.68	-0.02	9050	2.4	14.13	1.41	9050	2.6	18.4	0.71
9060	0.02	3.66	-0.03	9060	2.54	17.63	1.26	9060	2.92	11.81	0.62	9060	0	0.68	-0.02	9060	2.4	14.16	1.42	9060	2.6	18.41	0.71
9070	0.01	3.66	-0.04	9070	2.52	17.64	1.26	9070	2.88	11.83	0.63	9070	0.01	0.67	-0.03	9070	2.41	14.19	1.43	9070	2.59	18.45	0.72
9080	0	3.65	-0.04	9080	2.49	17.67	1.26	9080	2.84	11.85	0.64	9080	0.01	0.67	-0.03	9080	2.43	14.2	1.43	9080	2.58	18.47	0.73
9090	-0.01	3.66	-0.04	9090	2.46	17.7	1.26	9090	2.81	11.88	0.65	9090	0.01	0.68	-0.03	9090	2.44	14.2	1.43	9090	2.55	18.49	0.73
9100	0	3.67	-0.04	9100	2.43	17.72	1.26	9100	2.77	11.91	0.65	9100	0.02	0.67	-0.03	9100	2.43	14.21	1.43	9100	2.53	18.52	0.73
9110	0	3.67	-0.04	9110	2.41	17.75	1.26	9110	2.73	11.94	0.65	9110	0.02	0.67	-0.03	9110	2.42	14.25	1.43	9110	2.51	18.56	0.73
9120	0.01	3.66	-0.04	9120	2.39	17.77	1.26	9120	2.7	11.97	0.65	9120	0.01	0.66	-0.03	9120	2.39	14.29	1.43	9120	2.51	18.59	0.73
9130	0.01	3.66	-0.04	9130	2.39	17.8	1.26	9130	2.69	12	0.65	9130	0	0.68	-0.03	9130	2.37	14.33	1.43	9130	2.52	18.61	0.73
9140	0.01	3.67	-0.04	9140	2.38	17.82	1.26	9140	2.71	12.04	0.65	9140	0	0.68	-0.03	9140	2.36	14.35	1.43	9140	2.54	18.62	0.73
9150	0.01	3.66	-0.04	9150	2.38	17.83	1.26	9150	2.74	12.06	0.65	9150	0	0.68	-0.03	9150	2.36	14.36	1.43	9150	2.54	18.63	0.73
9160	0.01	3.66	-0.04	9160	2.36	17.86	1.26	9160	2.77	12.08	0.65	9160	-0.01	0.67	-0.03	9160	2.37	14.38	1.43	9160	2.54	18.67	0.73
9170	0.01	3.66	-0.04	9170	2.36	17.88	1.26	9170	2.79	12.09	0.65	9170	-0.01	0.68	-0.02	9170	2.38	14.39	1.43	9170	2.54	18.71	0.72
9180	0.01	3.66	-0.04	9180	2.35	17.92	1.26	9180	2.78	12.11	0.65	9180	-0.01	0.68	-0.02	9180	2.37	14.41	1.43	9180	2.54	18.74	0.72
9190	0.01	3.67	-0.02	9190	2.35	17.95	1.26	9190	2.77	12.15	0.65	9190	0.01	0.68	-0.02	9190	2.35	14.44	1.43	9190	2.55	18.76	0.72
9200	0.01	3.66	0.01	9200	2.35	17.96	1.27	9200	2.76	12.19	0.67	9200	0.02	0.67	0.05	9200	2.31	14.46	1.4	9200	2.55	18.79	0.71
9210	0.01	3.66	0	9210	2.35	17.98	1.27	9210	2.75	12.22	0.67	9210	0.02	0.67	0.05	9210	2.3	14.52	1.4	9210	2.57	18.82	0.71
9220	0	3.65	0	9220	2.36	17.99	1.27	9220	2.73	12.24	0.68	9220	0.02	0.68	0.04	9220	2.32	14.54	1.4	9220	2.59	18.84	0.71
9230	-0.01	3.67	0	9230	2.36	18.02	1.27	9230	2.71	12.24	0.68	9230	0.02	0.68	0.04	9230	2.33	14.55	1.4	9230	2.6	18.85	0.71
9240	-0.02	3.66	0	9240	2.36	18.06	1.27	9240	2.69	12.28	0.68	9240	0.02	0.67	0.03	9240	2.35	14.55	1.4	9240	2.59	18.87	0.71
9250	-0.02	3.66	0	9250	2.35	18.08	1.27	9250	2.66	12.3	0.68	9250	0	0.66	0.02	9250	2.34	14.56	1.4	9250	2.58	18.91	0.71
9260	-0.03	3.66	0	9260	2.36	18.11	1.28	9260	2.63	12.33	0.68	9260	-0.01	0.68	0.02	9260	2.33	14.6	1.4	9260	2.59	18.96	0.72
9270	-0.04	3.66	0	9270	2.37	18.13	1.28	9270	2.6	12.36	0.68	9270	-0.02	0.68	0.01	9270	2.3	14.63	1.4	9270	2.6	18.98	0.72
9280	-0.03	3.67	0	9280	2.38	18.16	1.28	9280	2.59	12.39	0.7	9280	-0.03	0.67	0.01	9280	2.28	14.66	1.4	9280	2.61	19	0.72
9290	-0.02	3.66	0	9290	2.4	18.18	1.28	9290	2.58	12.43	0.71	9290	-0.03	0.67	0.01	9290	2.26	14.68	1.4	9290	2.62	19.01	0.72
9300	-0.01	3.66	0	9300	2.41	18.19	1.28	9300	2.6	12.46	0.71	9300	-0.03	0.68	0.01	9300	2.27	14.71	1.4	9300	2.62	19.04	0.72
9310	-0.01	3.64	0	9310	2.42	18.22	1.28	9310	2.61	12.47	0.71	9310	-0.03	0.68	0.01	9310	2.28	14.73	1.4	9310	2.62	19.06	0.72
9320	-0.02	3.66	0	9320	2.42	18.24	1.28	9320	2.63	12.49	0.71	9320	-0.01	0.68	0.01	9320	2.29	14.74	1.4	9320	2.6	19.09	0.72
9330	-0.01	3.67	0	9330	2.42	18.28	1.28	9330	2.64	12.5	0.71	9330	0	0.67	0.01	9330	2.28	14.75	1.4	9330	2.58	19.12	0.72
9340	-0.01	3.66	0	9340	2.42	18.31	1.27	9340	2.63	12.54	0.71	9340	0.01	0.67	0.01	9340	2.26	14.77	1.4	9340	2.56	19.15	0.71
9350	0	3.66	0	9350	2.43	18.34	1.27	9350	2.62	12.57	0.71	9350	0.01	0.68	0.01	9350	2.25	14.82	1.4	9350	2.56	19.19	0.71
9360	0	3.66	0.01	9360	2.44	18.35	1.27	9360	2.61	12.6	0.71	9360	0.02	0.68	0.01	9360	2.25	14.86	1.4	9360	2.57	19.21	0.71
9370	0	3.67	0.02	9370	2.45	18.36	1.27	9370	2.6	12.63	0.71	9370	0.02	0.67	0.01	9370	2.26	14.88	1.4	9370	2.57	19.22	0.71
9380	0.01	3.66	0.03	9380	2.45	18.38	1.27	9380	2.61	12.66	0.71	9380	0.01	0.66	0.01	9380	2.28	14.89	1.4	9380	2.57	19.24	0.71
9390	0.01	3.66	0.03	9390	2.44	18.42	1.27	9390	2.62	12.68	0.71	9390	0	0.68	0.01	9390	2.28	14.88	1.4	9390	2.57	19.26	0.71
9400	0	3.65	0.03	9400	2.43	18.45	1.3	9400	2.62	12.69	0.66	9400	-0.01	0.68	-0.03	9400	2.3	14.92	1.38	9400	2.57	19.3	0.72
9410	0	3.66	0.02	9410	2.44	18.49	1.31	9410	2.61	12.72	0.66	9410	-0.01	0.67	-0.03	9410	2.31	14.95	1.38	9410	2.56	19.33	0.72
9420	0	3.67	0.01	9420	2.46	18.51	1.32	9420	2.59	12.74	0.66	9420	-0.02	0.67	-0.03	9420	2.3	14.98	1.39	9420	2.56	19.36	0.72
9430	0.01	3.67	0.01	9430	2.48	18.53	1.33	9430	2.58	12.79	0.66	9430	-0.02	0.68	-0.03	9430	2.29	15	1.39	9430	2.56	19.38	0.73
9440	0.01	3.66	0	9440	2.5	18.56	1.34	9440	2.59	12.83	0.66	9440	-0.02	0.68	-0.03	9440	2.29	15.03	1.39	9440	2.57	19.42	0.73
9450	0.01	3.66	0	9450	2.52	18.58	1.35	9450	2.62	12.86	0.66	9450	-0.01	0.68	-0.03	9450	2.31	15.07	1.39	9450	2.59	19.43	0.73
9460	0.01	3.67	0	9460	2.54	18.61	1.36	9460	2.65	12.87	0.66	9460	0	0.67	-0.03	9460	2.33	15.08	1.39	9460	2.6	19.46	0.73
9470	0.02	3.66	0	9470	2.56	18.63	1.37	9470	2.67	12.88	0.66	9470	0.01	0.67	-0.03	9470	2.34	15.08	1.39	9470	2.6	19.47	0.74
9480	0.02	3.66	0	9480	2.56	18.64	1.37	9480	2.68	12.91	0.66	9480	0.01	0.68	-0.03	9480	2.35	15.1	1.38	9480	2.6	19.51	0.74
9490	0.01	3.65	0	9490	2.56	18.7	1.37	9490	2.69	12.93	0.65	9490	0.02	0.68	-0.03	9490	2.36	15.13	1.38	9490	2.6	19.55	0.74
9500	0	3.66	0	9500	2.57	18.73	1.37	9500	2.68	12.96	0.65	9500	0.03	0.67	-0.03	9500	2.36	15.17	1.38	9500	2.61	19.57	0.74
9510	0.01	3.66	0	9510	2.59	18.74	1.37	9510	2.66	12.99	0.65	9510	0.02	0.66	-0.03	9510	2.36	15.21	1.38	9510	2.62	19.6	0.74
9520	0.01	3.67	0	9520	2.6	18.75	1.37	9520	2.63	13	0.65	9520	0.01	0.68	-0.03	9520	2.37	15.24	1.38	9520	2.63	19.61	0.74
9530	0.01	3.66	0	9530	2.59	18.75	1.37	9530	2.61	13.05	0.65	9530	0	0.68	-0.03	9530	2.39	15.26	1.37	9530	2.64	19.64	0.74
9540	0.01	3.66	0	9540	2.56	18.8	1.37	9540	2.59	13.08	0.64	9540	-0.01	0.67	-0.03	9540	2.43	15.28	1.37	9540	2.64	19.66	0.74
9550	0.01	3.66	0	9550	2.53	18.83	1.37	9550	2.58	13.09	0.64	9550	-0.02	0.67	-0.03	9550	2.48	15.3	1.37	9550	2.62	19.68	0.74
9560	0.01	3.66	0.01	9560	2.5	18.86	1.37	9560	2.56	13.1	0.64	9560	-0.03	0.67	-0.03	9560	2.51	15.32	1.36	9560	2.59	19.71	0.73
9570	0	3.66	0.02	9570	2.47	18.87	1.37	9570	2.53	13.11	0.64	9570	-0.03	0.68	-0.03	9570	2.52	15.34	1.36	9570	2.57	19.73	0.73
9580	-0.01	3.65	0.02	9580	2.44	18.88	1.36	9580	2.49	13.16	0.63	9580	-0.03	0.68	-0.03	9580	2.52	15.36	1.36	9580	2.55	19.78	0.73
9590	-0.01	3.66	0.02	9590	2.41	18.91	1.35	9590	2.46	13.2	0.63	9590	-0.02	0.67	-0.03	9590	2.54	15.42	1.36	9590	2.55	19.81	0.73
9600	-0.01	3.67	0.01	9600	2.38	18.93	1.33	9600	2.46	13.23	0.66	9600	-0.01	0.67	-0.03	9600	2.57	15.46	1.37	9600	2.56	19.83	0.72
9610	0	3.67	0.01	9610	2.33	18.94	1.33	9610	2.47	13.25	0.66	9610	-0.01	0.68	-0.03	9610	2.61	15.48	1.37	9610	2.58	19.84	0.72
9620	0	3.66	0.01	9620	2.29	18.96	1.33	9620	2.49	13.27	0.66	9620	0.01	0.68	-0.03	9620	2.64	15.48	1.37	9620	2.59	19.86	0.72
9630	0	3.65	0.01	9630	2.24	18.99	1.33	9630	2.52	13.29	0.66	9630	0.02	0.67	-0.03	9630	2.66	15.5	1.38	9630	2.6	19.9	0.73
9640	0	3.67	0.01	9640	2.2	19.02	1.34	9640	2.53	13.31	0.66	9640	0.01	0.66	-0.03	9640	2.66	15.52	1.38	9640	2.61	19.94	0.73
9650	0	3.66	0.01	9650	2.17	19.05	1.34	9650	2.54	13.34	0.66	9650	0	0.68	-0.03	9650	2.64	15.55	1.38	9650	2.63	19.96	0.73
9660	0	3.66	0.01	9660	2.15	19.06	1.34	9660	2.54	13.37	0.66	9660	0	0.68	-0.03	9660	2.61	15.58	1.38	9660	2.65	19.99	0.74
9670	0	3.66	0.01	9670	2.13	19.08	1.34	9670	2.56	13.41	0.67	9670	0	0.67	-0.03	9670	2.58	15.61	1.38	9670	2.66	20.01	0.74
9680	-0.01	3.66	0.02	9680	2.13	19.09	1.34	9680	2.59	13.45	0.67	9680	0	0.67	-0.03	9680	2.56	15.63	1.38	9680	2.68	20.04	0.73
9690	0	3.67	0.02	9690	2.15	19.14	1.34	9690	2.62	13.46	0.67	9690	-0.01	0.67	-0.03	9690	2.54	15.66	1.38	9690	2.68	20.05	0.73
9700	0.01	3.67	0.03	9700	2.17	19.17	1.34	9700	2.65	13.47	0.67	9700	-0.01	0.68	-0.03	9700	2.51	15.67	1.38	9700	2.67	20.08	0.73
9710	0.01	3.66	0.03	9710	2.2	19.2	1.34	9710	2.65	13.48	0.67	9710	0	0.68	-0.03	9710	2.47	15.68	1.37	9710	2.65	20.1	0.73
9720	0	3.65	0.03	9720	2.25	19.23	1.34	9720	2.65	13.5	0.67	9720	0.01	0.67	-0.03	9720	2.42	15.7	1.37	9720	2.63	20.15	0.73
9730	-0.01	3.66	0.04	9730	2.31	19.24	1.34	9730	2.62	13.53	0.67	9730	0.01	0.67	-0.02	9730	2.37	15.74	1.37	9730	2.63	20.19	0.72
9740	-0.01	3.66	0.04	9740	2.37	19.26	1.34	9740	2.58	13.57	0.67	9740	0.02	0.68	-0.02	9740	2.34	15.78	1.36	9740	2.63	20.21	0.72
9750	-0.02	3.66	0.04	9750	2.43	19.28	1.34	9750	2.54	13.6	0.67	9750	0.02	0.67	-0.01	9750	2.31	15.8	1.35	9750	2.64	20.22	0.72
9760	-0.02	3.66	0.04	9760	2.46	19.3	1.33	9760	2.49	13.62	0.66	9760	0.03	0.68	-0.01	9760	2.31	15.82	1.34	9760	2.65	20.24	0.72
9770	-0.02	3.66	0.06	9770	2.49	19.33	1.33	9770	2.47	13.65	0.65	9770	0.02	0.65	-0.01	9770	2.31	15.83	1.33	9770	2.66	20.27	0.72
9780	-0.02	3.67	0.06	9780	2.5	19.37	1.33	9780	2.44	13.66	0.65	9780	0.01	0.68	-0.01	9780	2.32	15.85	1.33	9780	2.66	20.29	0.72
9790	-0.01	3.66	0.06	9790	2.52	19.4	1.33	9790	2.41	13.67	0.65	9790	0	0.68	0	9790	2.34	15.88	1.33	9790	2.65	20.32	0.72
9800	-0.01	3.66	0.04	9800	2.53	19.43	1.34	9800	2.37	13.69	0.68	9800	-0.01	0.67	0.04	9800	2.36	15.92	1.34	9800	2.64	20.35	0.71
9810	-0.01	3.64	0.02	9810	2.53	19.44	1.34	9810	2.33	13.71	0.68	9810	-0.02	0.67	0.03	9810	2.37	15.95	1.35	9810	2.64	20.39	0.71
9820	-0.02	3.66	0.01	9820	2.53	19.46	1.34	9820	2.3	13.75	0.68	9820	-0.02	0.68	0.03	9820	2.38	15.96	1.36	9820	2.64	20.42	0.71
9830	-0.01	3.66	0.01	9830	2.52	19.48	1.35	9830	2.29	13.79	0.68	9830	-0.03	0.68	0.02	9830	2.4	16	1.37	9830	2.64	20.43	0.71
9840	-0.01	3.66	0.01	9840	2.52	19.51	1.35	9840	2.29	13.82	0.68	9840	-0.02	0.68	0.02	9840	2.43	16.03	1.37	9840	2.64	20.44	0.71
9850	-0.01	3.66	0.01	9850	2.52	19.56	1.35	9850	2.31	13.83	0.68	9850	-0.01	0.67	0.01	9850	2.46	16.04	1.38	9850	2.62	20.46	0.71
9860	-0.01	3.66	0.01	9860	2.53	19.59	1.36	9860	2.33	13.82	0.68	9860	0	0.67	0.01	9860	2.48	16.05	1.38	9860	2.6	20.5	0.71
9870	0	3.67	0.01	9870	2.55	19.62	1.36	9870	2.34	13.86	0.68	9870	0.01	0.68	0	9870	2.49	16.08	1.38	9870	2.58	20.53	0.71
9880	0.01	3.66	0.01	9880	2.59	19.63	1.36	9880	2.33	13.88	0.68	9880	0.02	0.68	0	9880	2.5	16.12	1.39	9880	2.56	20.57	0.71
9890	0.01	3.66	0.01	9890	2.61	19.64	1.36	9890	2.33	13.92	0.68	9890	0.03	0.67	0	9890	2.5	16.15	1.39	9890	2.55	20.59	0.71
9900	0	3.64	0.01	9900	2.63	19.67	1.38	9900	2.32	13.94	0.68	9900	0.03	0.66	0	9900	2.5	16.17	1.39	9900	2.55	20.6	0.71
9910	0	3.66	0.01	9910	2.63	19.7	1.38	9910	2.32	13.96	0.68	9910	0.02	0.68	-0.01	9910	2.5	16.18	1.4	9910	2.55	20.63	0.71
9920	0.01	3.67	0.01	9920	2.63	19.73	1.38	9920	2.33	14	0.68	9920	0.01	0.68	-0.01	9920	2.5	16.2	1.4	9920	2.56	20.66	0.71
9930	0.01	3.66	0.01	9930	2.62	19.75	1.38	9930	2.35	14.02	0.68	9930	0	0.67	-0.01	9930	2.49	16.22	1.4	9930	2.56	20.68	0.71
9940	0.01	3.66	0.01	9940	2.6	19.77	1.38	9940	2.38	14.04	0.68	9940	-0.01	0.67	-0.01	9940	2.47	16.24	1.4	9940	2.55	20.7	0.71
9950	0	3.66	0.01	9950	2.57	19.81	1.38	9950	2.39	14.04	0.68	9950	-0.02	0.67	-0.01	9950	2.43	16.27	1.4	9950	2.54	20.74	0.7
9960	0.01	3.67	0.01	9960	2.55	19.83	1.38	9960	2.38	14.06	0.66	9960	-0.03	0.68	-0.01	9960	2.4	16.3	1.4	9960	2.55	20.78	0.7
9970	0.01	3.66	0.01	9970	2.54	19.84	1.38	9970	2.37	14.1	0.64	9970	-0.02	0.68	-0.01	9970	2.38	16.34	1.4	9970	2.57	20.81	0.7
9980	0.01	3.66	0.01	9980	2.51	19.86	1.38	9980	2.35	14.14	0.64	9980	-0.02	0.67	-0.01	9980	2.38	16.37	1.4	9980	2.6	20.83	0.69
9990	0	3.65	0.02	9990	2.48	19.88	1.38	9990	2.35	14.17	0.64	9990	-0.01	0.67	0	9990	2.39	16.38	1.4	9990	2.63	20.84	0.69
10000	0	3.66	0.03	10000	2.45	19.93	1.27	10000	2.36	14.19	0.65	10000	-0.01	0.68	0	10000	2.39	16.39	1.35	10000	2.66	20.87	0.67
10010	0	3.67	0.03	10010	2.44	19.97	1.27	10010	2.39	14.21	0.66	10010	0	0.67	0	10010	2.39	16.4	1.36	10010	2.68	20.9	0.67
10020	0.01	3.67	0.03	10020	2.44	19.99	1.27	10020	2.42	14.23	0.66	10020	0.01	0.67	0	10020	2.39	16.44	1.36	10020	2.7	20.93	0.67
10030	0.02	3.66	0.02	10030	2.46	20	1.27	10030	2.44	14.25	0.66	10030	0	0.65	-0.01	10030	2.4	16.48	1.36	10030	2.7	20.96	0.67
10040	0.02	3.66	0.02	10040	2.49	20.01	1.27	10040	2.44	14.28	0.66	10040	-0.01	0.68	-0.01	10040	2.41	16.51	1.37	10040	2.7	20.97	0.67
10050	0.02	3.66	0.02	10050	2.51	20.05	1.27	10050	2.44	14.31	0.66	10050	-0.01	0.68	-0.01	10050	2.42	16.53	1.37	10050	2.7	21.01	0.67
10060	0.02	3.66	0.02	10060	2.53	20.08	1.27	10060	2.46	14.35	0.66	10060	-0.02	0.67	-0.01	10060	2.42	16.54	1.38	10060	2.7	21.04	0.67
10070	0.02	3.66	0.01	10070	2.55	20.12	1.27	10070	2.49	14.39	0.66	10070	-0.03	0.67	-0.01	10070	2.44	16.58	1.38	10070	2.7	21.06	0.67
10080	0.01	3.65	0.01	10080	2.58	20.15	1.25	10080	2.54	14.41	0.66	10080	-0.03	0.68	-0.02	10080	2.45	16.59	1.38	10080	2.68	21.07	0.66
10090	-0.01	3.66	0.01	10090	2.61	20.17	1.24	10090	2.58	14.43	0.67	10090	-0.03	0.68	-0.02	10090	2.45	16.62	1.38	10090	2.65	21.1	0.66
10100	0	3.67	0.01	10100	2.65	20.2	1.23	10100	2.6	14.43	0.67	10100	-0.02	0.68	-0.02	10100	2.44	16.64	1.38	10100	2.63	21.14	0.66
10110	0	3.67	0.01	10110	2.68	20.22	1.22	10110	2.62	14.45	0.68	10110	-0.01	0.67	-0.02	10110	2.44	16.67	1.38	10110	2.61	21.16	0.66
10120	0	3.66	0.01	10120	2.69	20.24	1.22	10120	2.63	14.49	0.68	10120	0	0.67	-0.02	10120	2.44	16.72	1.38	10120	2.59	21.19	0.66
10130	0	3.66	0.01	10130	2.7	20.27	1.21	10130	2.61	14.51	0.68	10130	0.02	0.68	-0.02	10130	2.45	16.74	1.38	10130	2.59	21.21	0.65
10140	0	3.67	0.01	10140	2.71	20.29	1.2	10140	2.58	14.53	0.68	10140	0.03	0.68	-0.02	10140	2.48	16.76	1.38	10140	2.59	21.24	0.65
10150	0	3.66	0.01	10150	2.71	20.34	1.18	10150	2.54	14.55	0.68	10150	0.04	0.67	-0.02	10150	2.51	16.77	1.38	10150	2.59	21.26	0.65
10160	0	3.66	0.01	10160	2.71	20.38	1.17	10160	2.5	14.58	0.68	10160	0.03	0.65	-0.02	10160	2.54	16.8	1.38	10160	2.58	21.27	0.65
10170	0	3.65	0.01	10170	2.71	20.39	1.16	10170	2.46	14.59	0.68	10170	0.02	0.68	-0.02	10170	2.56	16.83	1.38	10170	2.56	21.3	0.65
10180	-0.01	3.67	0.01	10180	2.72	20.41	1.15	10180	2.41	14.61	0.68	10180	0.01	0.68	-0.02	10180	2.57	16.86	1.38	10180	2.52	21.31	0.65
10190	0	3.67	0.01	10190	2.72	20.42	1.15	10190	2.34	14.61	0.68	10190	0	0.67	-0.02	10190	2.58	16.9	1.37	10190	2.5	21.37	0.65
10200	0.01	3.66	0.01	10200	2.71	20.43	1.08	10200	2.26	14.63	0.69	10200	-0.01	0.67	-0.02	10200	2.59	16.92	1.36	10200	2.49	21.4	0.65
10210	0.01	3.66	0.01	10210	2.68	20.47	1.08	10210	2.18	14.67	0.69	10210	-0.03	0.67	-0.02	10210	2.62	16.95	1.36	10210	2.49	21.42	0.65
10220	0	3.65	0.01	10220	2.64	20.5	1.08	10220	2.11	14.7	0.69	10220	-0.04	0.68	-0.02	10220	2.64	16.96	1.36	10220	2.48	21.43	0.65
10230	-0.01	3.66	0.01	10230	2.59	20.53	1.08	10230	2.06	14.71	0.69	10230	-0.03	0.68	-0.02	10230	2.65	16.97	1.36	10230	2.47	21.45	0.65
10240	-0.01	3.66	0.01	10240	2.56	20.56	1.08	10240	2.03	14.72	0.69	10240	-0.02	0.67	-0.02	10240	2.64	17	1.37	10240	2.47	21.48	0.66
10250	-0.01	3.66	0.01	10250	2.54	20.58	1.08	10250	2	14.73	0.7	10250	-0.01	0.67	-0.02	10250	2.6	17.01	1.37	10250	2.47	21.5	0.66
10260	-0.02	3.65	0.01	10260	2.51	20.6	1.08	10260	1.98	14.76	0.7	10260	0	0.68	-0.02	10260	2.57	17.06	1.39	10260	2.47	21.53	0.67
10270	-0.03	3.66	0.01	10270	2.49	20.61	1.08	10270	1.97	14.79	0.7	10270	0.01	0.67	-0.02	10270	2.55	17.1	1.4	10270	2.46	21.55	0.68
10280	-0.02	3.67	0.01	10280	2.46	20.63	1.08	10280	1.97	14.81	0.7	10280	0.03	0.67	-0.02	10280	2.53	17.12	1.41	10280	2.46	21.58	0.68
10290	-0.01	3.67	0.01	10290	2.42	20.66	1.08	10290	1.97	14.84	0.7	10290	0.02	0.66	-0.02	10290	2.51	17.14	1.41	10290	2.46	21.6	0.68
10300	0	3.66	0.01	10300	2.4	20.7	1.07	10300	1.98	14.86	0.7	10300	0.02	0.68	-0.02	10300	2.49	17.13	1.41	10300	2.45	21.62	0.69
10310	-0.01	3.64	0.01	10310	2.38	20.73	1.07	10310	2.02	14.9	0.71	10310	0.01	0.68	-0.02	10310	2.47	17.17	1.41	10310	2.44	21.63	0.69
10320	-0.01	3.66	0.01	10320	2.39	20.75	1.07	10320	2.08	14.93	0.71	10320	0.01	0.67	-0.02	10320	2.45	17.2	1.41	10320	2.4	21.64	0.69
10330	-0.01	3.67	0.01	10330	2.4	20.77	1.07	10330	2.15	14.95	0.71	10330	0	0.67	-0.02	10330	2.44	17.24	1.41	10330	2.38	21.69	0.69
10340	-0.01	3.66	0.01	10340	2.41	20.77	1.07	10340	2.23	14.97	0.71	10340	-0.01	0.68	-0.02	10340	2.44	17.26	1.41	10340	2.36	21.73	0.69
10350	-0.01	3.65	0.01	10350	2.4	20.79	1.07	10350	2.29	14.97	0.71	10350	-0.02	0.68	-0.02	10350	2.45	17.29	1.41	10350	2.36	21.76	0.69
10360	-0.01	3.66	0.01	10360	2.39	20.83	1.06	10360	2.35	15.02	0.71	10360	-0.01	0.68	-0.02	10360	2.47	17.32	1.41	10360	2.37	21.78	0.69
10370	0	3.66	0.01	10370	2.38	20.87	1.06	10370	2.41	15.05	0.71	10370	-0.01	0.67	-0.02	10370	2.5	17.34	1.41	10370	2.39	21.79	0.69
10380	0.01	3.67	0.03	10380	2.37	20.9	1.05	10380	2.45	15.08	0.71	10380	0	0.67	-0.02	10380	2.53	17.35	1.41	10380	2.42	21.82	0.68
10390	0.01	3.66	0.04	10390	2.38	20.92	1.05	10390	2.49	15.09	0.71	10390	0.01	0.68	-0.02	10390	2.55	17.36	1.41	10390	2.45	21.84	0.68
10400	0	3.64	0.04	10400	2.38	20.93	1.09	10400	2.52	15.11	0.76	10400	0.02	0.68	-0.01	10400	2.54	17.39	1.38	10400	2.47	21.86	0.71
10410	-0.01	3.66	0.03	10410	2.39	20.95	1.09	10410	2.53	15.14	0.76	10410	0.03	0.67	-0.01	10410	2.53	17.44	1.38	10410	2.48	21.89	0.71
10420	-0.01	3.67	0.03	10420	2.4	20.97	1.09	10420	2.52	15.16	0.76	10420	0.02	0.66	-0.01	10420	2.52	17.47	1.39	10420	2.49	21.93	0.71
10430	-0.01	3.66	0.02	10430	2.4	20.99	1.09	10430	2.5	15.19	0.76	10430	0.01	0.68	-0.01	10430	2.52	17.5	1.39	10430	2.5	21.95	0.71
10440	-0.01	3.66	0.02	10440	2.4	21.02	1.09	10440	2.47	15.2	0.76	10440	0.01	0.67	-0.01	10440	2.52	17.51	1.4	10440	2.51	21.97	0.72
10450	0	3.66	0.02	10450	2.38	21.03	1.09	10450	2.44	15.23	0.76	10450	0	0.67	-0.01	10450	2.52	17.54	1.4	10450	2.51	21.98	0.72
10460	0.01	3.67	0.02	10460	2.37	21.09	1.1	10460	2.42	15.27	0.76	10460	-0.01	0.67	-0.02	10460	2.53	17.56	1.4	10460	2.49	21.98	0.72
10470	0.02	3.66	0.02	10470	2.36	21.12	1.1	10470	2.4	15.29	0.76	10470	-0.03	0.68	-0.02	10470	2.53	17.57	1.4	10470	2.46	22.02	0.72
10480	0.02	3.66	0.01	10480	2.37	21.13	1.11	10480	2.39	15.31	0.76	10480	-0.03	0.68	-0.01	10480	2.51	17.6	1.4	10480	2.43	22.06	0.72
10490	0.01	3.65	0.01	10490	2.38	21.13	1.11	10490	2.39	15.32	0.76	10490	-0.02	0.68	-0.01	10490	2.48	17.63	1.4	10490	2.4	22.09	0.72
10500	0	3.66	0.01	10500	2.38	21.14	1.11	10500	2.39	15.35	0.75	10500	-0.01	0.67	-0.01	10500	2.48	17.67	1.4	10500	2.38	22.12	0.72
10510	0.01	3.67	0.01	10510	2.37	21.19	1.11	10510	2.39	15.38	0.75	10510	0	0.68	-0.01	10510	2.49	17.7	1.4	10510	2.36	22.14	0.72
10520	0.02	3.67	0.01	10520	2.36	21.23	1.11	10520	2.39	15.4	0.75	10520	0.03	0.69	-0.01	10520	2.5	17.71	1.4	10520	2.37	22.16	0.72
10530	0.02	3.66	0.01	10530	2.36	21.26	1.11	10530	2.38	15.42	0.75	10530	0.06	0.69	-0.01	10530	2.51	17.73	1.4	10530	2.39	22.18	0.72
10540	0.01	3.66	0.01	10540	2.37	21.28	1.11	10540	2.38	15.45	0.75	10540	0.1	0.72	-0.01	10540	2.5	17.74	1.4	10540	2.39	22.19	0.71
10550	0.01	3.67	0.01	10550	2.39	21.29	1.11	10550	2.38	15.47	0.75	10550	0.17	0.74	-0.01	10550	2.49	17.77	1.4	10550	2.39	22.21	0.71
10560	0.01	3.66	0.02	10560	2.42	21.31	1.11	10560	2.38	15.5	0.75	10560	0.28	0.79	0.01	10560	2.48	17.81	1.4	10560	2.39	22.25	0.71
10570	0.01	3.66	0.02	10570	2.43	21.33	1.11	10570	2.37	15.51	0.75	10570	0.41	0.79	0.01	10570	2.46	17.84	1.4	10570	2.39	22.28	0.71
10580	0	3.65	0.02	10580	2.43	21.35	1.11	10580	2.36	15.54	0.75	10580	0.56	0.79	0.01	10580	2.46	17.87	1.39	10580	2.39	22.31	0.71
10590	-0.01	3.66	0.02	10590	2.42	21.38	1.11	10590	2.35	15.56	0.75	10590	0.7	0.78	0.02	10590	2.45	17.87	1.39	10590	2.4	22.32	0.7
10600	-0.01	3.67	0.06	10600	2.41	21.4	1.13	10600	2.36	15.6	0.69	10600	0.84	0.8	0	10600	2.46	17.91	1.35	10600	2.4	22.34	0.69
10610	0	3.67	0.06	10610	2.4	21.44	1.14	10610	2.37	15.63	0.69	10610	0.95	0.8	0	10610	2.47	17.93	1.35	10610	2.4	22.36	0.69
10620	0	3.66	0.05	10620	2.39	21.47	1.15	10620	2.39	15.65	0.69	10620	1.05	0.8	0	10620	2.47	17.95	1.35	10620	2.39	22.39	0.69
10630	0	3.66	0.04	10630	2.38	21.48	1.16	10630	2.42	15.68	0.69	10630	1.11	0.79	0	10630	2.47	17.97	1.35	10630	2.38	22.41	0.69
10640	0	3.66	0.03	10640	2.37	21.49	1.18	10640	2.45	15.69	0.69	10640	1.12	0.82	0	10640	2.45	17.99	1.35	10640	2.35	22.43	0.69
10650	0	3.66	0.03	10650	2.36	21.5	1.19	10650	2.48	15.72	0.69	10650	1.09	0.83	0	10650	2.44	18.04	1.35	10650	2.33	22.46	0.69
10660	0	3.66	0.02	10660	2.35	21.54	1.2	10660	2.51	15.76	0.69	10660	1.05	0.84	0	10660	2.44	18.07	1.36	10660	2.33	22.5	0.69
10670	0	3.65	0.01	10670	2.33	21.58	1.21	10670	2.54	15.78	0.69	10670	0.97	0.83	0	10670	2.45	18.09	1.37	10670	2.34	22.52	0.69
10680	-0.01	3.66	0.01	10680	2.32	21.61	1.21	10680	2.56	15.81	0.68	10680	0.88	0.83	0	10680	2.46	18.09	1.37	10680	2.36	22.53	0.69
10690	0	3.67	0.01	10690	2.32	21.63	1.21	10690	2.58	15.83	0.67	10690	0.78	0.84	0	10690	2.46	18.11	1.37	10690	2.37	22.55	0.69
10700	0	3.67	0.01	10700	2.34	21.64	1.21	10700	2.6	15.87	0.65	10700	0.68	0.84	0	10700	2.46	18.14	1.37	10700	2.38	22.58	0.69
10710	0	3.66	0.01	10710	2.36	21.66	1.21	10710	2.62	15.9	0.64	10710	0.6	0.85	0	10710	2.45	18.17	1.37	10710	2.39	22.62	0.69
10720	0	3.66	0.01	10720	2.37	21.68	1.21	10720	2.64	15.92	0.63	10720	0.53	0.85	0	10720	2.44	18.21	1.37	10720	2.41	22.65	0.68
10730	0	3.66	0.01	10730	2.37	21.7	1.21	10730	2.65	15.94	0.62	10730	0.51	0.88	0	10730	2.44	18.23	1.36	10730	2.43	22.68	0.67
10740	0	3.66	0.01	10740	2.37	21.74	1.21	10740	2.66	15.96	0.62	10740	0.53	0.9	0.01	10740	2.45	18.26	1.35	10740	2.46	22.7	0.67
10750	0	3.66	0.01	10750	2.38	21.77	1.21	10750	2.68	16.01	0.62	10750	0.59	0.92	0.01	10750	2.46	18.28	1.34	10750	2.5	22.72	0.67
10760	-0.01	3.65	0.01	10760	2.39	21.81	1.21	10760	2.69	16.04	0.62	10760	0.64	0.92	0.01	10760	2.47	18.29	1.34	10760	2.54	22.74	0.66
10770	-0.01	3.66	0.01	10770	2.4	21.83	1.21	10770	2.72	16.07	0.62	10770	0.71	0.93	0.01	10770	2.48	18.32	1.34	10770	2.55	22.76	0.66
10780	0	3.67	0.01	10780	2.42	21.85	1.21	10780	2.75	16.09	0.61	10780	0.77	0.94	0.01	10780	2.47	18.34	1.34	10780	2.56	22.78	0.66
10790	0	3.66	0.01	10790	2.45	21.86	1.21	10790	2.77	16.11	0.61	10790	0.84	0.93	0.01	10790	2.48	18.38	1.34	10790	2.53	22.79	0.65
10800	0	3.66	0.01	10800	2.47	21.88	1.24	10800	2.79	16.15	0.54	10800	0.89	0.94	0	10800	2.49	18.41	1.37	10800	2.52	22.84	0.63
10810	-0.01	3.65	0.01	10810	2.48	21.9	1.24	10810	2.8	16.18	0.55	10810	0.93	0.95	0	10810	2.51	18.44	1.37	10810	2.5	22.88	0.63
10820	-0.01	3.66	0.01	10820	2.48	21.95	1.24	10820	2.81	16.2	0.55	10820	0.95	0.97	0	10820	2.52	18.45	1.38	10820	2.49	22.9	0.63
10830	-0.01	3.66	0.01	10830	2.5	21.99	1.24	10830	2.81	16.22	0.56	10830	0.98	0.98	0	10830	2.53	18.47	1.38	10830	2.48	22.91	0.63
10840	-0.01	3.66	0.01	10840	2.52	22.02	1.24	10840	2.8	16.23	0.57	10840	0.99	0.99	0	10840	2.54	18.5	1.38	10840	2.46	22.93	0.64
10850	-0.01	3.65	0.01	10850	2.55	22.03	1.24	10850	2.78	16.27	0.58	10850	0.98	0.98	0	10850	2.55	18.53	1.38	10850	2.46	22.96	0.64
10860	-0.02	3.66	0.01	10860	2.57	22.02	1.24	10860	2.75	16.3	0.59	10860	0.95	1	0	10860	2.56	18.56	1.39	10860	2.45	22.98	0.64
10870	-0.01	3.67	0.01	10870	2.57	22.06	1.25	10870	2.72	16.32	0.6	10870	0.91	1	0	10870	2.56	18.59	1.39	10870	2.44	23.01	0.64
10880	0	3.66	0.01	10880	2.56	22.09	1.25	10880	2.67	16.33	0.6	10880	0.87	1	0	10880	2.56	18.61	1.39	10880	2.44	23.04	0.64
10890	0	3.66	0.01	10890	2.55	22.13	1.25	10890	2.62	16.34	0.62	10890	0.83	1	0	10890	2.58	18.65	1.39	10890	2.45	23.07	0.64
10900	-0.01	3.64	0.01	10900	2.54	22.16	1.25	10900	2.56	16.39	0.63	10900	0.78	1.01	0	10900	2.61	18.68	1.4	10900	2.47	23.1	0.64
10910	-0.01	3.66	0.01	10910	2.52	22.17	1.25	10910	2.51	16.42	0.64	10910	0.74	1.03	0	10910	2.64	18.7	1.4	10910	2.49	23.11	0.64
10920	-0.01	3.67	0	10920	2.52	22.21	1.25	10920	2.46	16.44	0.64	10920	0.72	1.03	0	10920	2.66	18.71	1.4	10920	2.49	23.12	0.64
10930	0	3.66	0	10930	2.52	22.24	1.25	10930	2.42	16.45	0.64	10930	0.71	1.04	0	10930	2.66	18.72	1.4	10930	2.47	23.12	0.64
10940	0	3.66	0	10940	2.53	22.24	1.24	10940	2.39	16.46	0.64	10940	0.69	1.04	0	10940	2.67	18.79	1.4	10940	2.46	23.18	0.64
10950	0	3.66	0	10950	2.53	22.26	1.23	10950	2.36	16.51	0.64	10950	0.68	1.05	0.01	10950	2.68	18.82	1.4	10950	2.44	23.22	0.64
10960	0.01	3.67	0	10960	2.52	22.28	1.23	10960	2.35	16.53	0.64	10960	0.66	1.06	0.02	10960	2.7	18.86	1.4	10960	2.43	23.25	0.64
10970	0.01	3.66	0	10970	2.51	22.33	1.23	10970	2.34	16.55	0.64	10970	0.65	1.05	0.02	10970	2.72	18.86	1.4	10970	2.43	23.27	0.64
10980	0.02	3.66	0	10980	2.51	22.38	1.23	10980	2.34	16.57	0.64	10980	0.62	1.05	0.03	10980	2.73	18.87	1.38	10980	2.44	23.29	0.64
10990	0.01	3.64	0	10990	2.52	22.4	1.23	10990	2.33	16.57	0.64	10990	0.6	1.07	0.03	10990	2.74	18.9	1.38	10990	2.46	23.31	0.64
11000	0	3.66	0.05	11000	2.54	22.41	1.23	11000	2.33	16.62	0.68	11000	0.58	1.07	0.02	11000	2.73	18.93	1.38	11000	2.48	23.32	0.64
11010	0	3.67	0.04	11010	2.56	22.42	1.23	11010	2.34	16.65	0.68	11010	0.57	1.07	0.02	11010	2.71	18.96	1.39	11010	2.49	23.35	0.64
11020	0	3.67	0.04	11020	2.58	22.45	1.23	11020	2.34	16.67	0.68	11020	0.55	1.07	0.02	11020	2.69	18.99	1.4	11020	2.49	23.38	0.64
11030	0	3.66	0.03	11030	2.58	22.47	1.23	11030	2.34	16.69	0.68	11030	0.53	1.09	0.02	11030	2.67	19.02	1.41	11030	2.5	23.42	0.64
11040	0	3.66	0.02	11040	2.57	22.51	1.23	11040	2.34	16.69	0.68	11040	0.52	1.1	0.01	11040	2.66	19.05	1.42	11040	2.52	23.46	0.64
11050	0	3.67	0.02	11050	2.56	22.54	1.23	11050	2.35	16.74	0.69	11050	0.51	1.1	0.01	11050	2.65	19.07	1.42	11050	2.54	23.47	0.64
11060	0	3.66	0.01	11060	2.57	22.57	1.23	11060	2.35	16.77	0.7	11060	0.5	1.1	0.01	11060	2.63	19.08	1.42	11060	2.55	23.48	0.64
11070	0	3.66	0	11070	2.59	22.6	1.23	11070	2.36	16.8	0.7	11070	0.49	1.1	0.01	11070	2.61	19.1	1.42	11070	2.55	23.48	0.64
11080	-0.01	3.65	0	11080	2.61	22.62	1.23	11080	2.38	16.82	0.7	11080	0.49	1.12	0.01	11080	2.59	19.13	1.42	11080	2.54	23.52	0.64
11090	-0.01	3.66	0	11090	2.63	22.63	1.23	11090	2.4	16.82	0.71	11090	0.5	1.12	0.01	11090	2.57	19.17	1.42	11090	2.52	23.55	0.64
11100	0	3.67	0.01	11100	2.63	22.65	1.23	11100	2.42	16.87	0.71	11100	0.52	1.13	0.02	11100	2.54	19.2	1.42	11100	2.49	23.58	0.64
11110	0.01	3.67	0.02	11110	2.63	22.68	1.23	11110	2.44	16.9	0.71	11110	0.53	1.12	0.02	11110	2.53	19.22	1.42	11110	2.46	23.61	0.64
11120	0.01	3.66	0.02	11120	2.63	22.72	1.24	11120	2.46	16.92	0.71	11120	0.54	1.14	0.02	11120	2.52	19.24	1.42	11120	2.44	23.64	0.64
11130	0.01	3.66	0.02	11130	2.62	22.76	1.23	11130	2.47	16.94	0.71	11130	0.55	1.14	0.02	11130	2.53	19.26	1.42	11130	2.45	23.67	0.64
11140	0.01	3.67	0.02	11140	2.62	22.79	1.23	11140	2.49	16.95	0.71	11140	0.55	1.15	0.02	11140	2.53	19.28	1.42	11140	2.46	23.69	0.64
11150	0.02	3.66	0.02	11150	2.62	22.8	1.22	11150	2.5	16.99	0.71	11150	0.55	1.15	0.02	11150	2.53	19.3	1.42	11150	2.48	23.7	0.64
11160	0.02	3.66	0.02	11160	2.63	22.81	1.22	11160	2.51	17.03	0.71	11160	0.56	1.17	0.03	11160	2.52	19.33	1.42	11160	2.48	23.72	0.64
11170	0.01	3.65	0.02	11170	2.63	22.83	1.22	11170	2.52	17.06	0.71	11170	0.56	1.18	0.03	11170	2.5	19.36	1.42	11170	2.49	23.76	0.64
11180	0	3.66	0.02	11180	2.62	22.87	1.22	11180	2.53	17.07	0.71	11180	0.58	1.18	0.04	11180	2.49	19.41	1.42	11180	2.5	23.8	0.64
11190	0	3.67	0.02	11190	2.61	22.91	1.22	11190	2.55	17.1	0.71	11190	0.6	1.19	0.04	11190	2.5	19.44	1.42	11190	2.52	23.83	0.64
11200	0.01	3.67	0.02	11200	2.6	22.95	1.2	11200	2.57	17.13	0.65	11200	0.62	1.19	0.03	11200	2.52	19.45	1.3	11200	2.55	23.85	0.63
11210	0.01	3.66	0.01	11210	2.61	22.97	1.2	11210	2.59	17.16	0.65	11210	0.65	1.21	0.03	11210	2.53	19.46	1.3	11210	2.57	23.85	0.63
11220	0	3.65	0.01	11220	2.62	22.99	1.21	11220	2.61	17.19	0.65	11220	0.68	1.2	0.03	11220	2.54	19.47	1.31	11220	2.59	23.89	0.63
11230	0	3.66	0.01	11230	2.63	23.01	1.21	11230	2.62	17.21	0.65	11230	0.7	1.21	0.03	11230	2.54	19.51	1.32	11230	2.6	23.91	0.63
11240	0	3.66	0.01	11240	2.65	23.03	1.21	11240	2.65	17.24	0.65	11240	0.69	1.19	0.03	11240	2.54	19.55	1.33	11240	2.6	23.94	0.63
11250	-0.01	3.66	0	11250	2.66	23.05	1.21	11250	2.69	17.29	0.65	11250	0.68	1.22	0.03	11250	2.54	19.58	1.33	11250	2.58	23.96	0.63
11260	-0.01	3.66	0	11260	2.66	23.08	1.21	11260	2.72	17.31	0.65	11260	0.66	1.22	0.02	11260	2.54	19.6	1.33	11260	2.56	24	0.63
11270	-0.01	3.66	0	11270	2.65	23.1	1.21	11270	2.76	17.34	0.65	11270	0.64	1.22	0.02	11270	2.54	19.61	1.33	11270	2.56	24.04	0.63
11280	-0.01	3.67	0	11280	2.63	23.16	1.21	11280	2.78	17.36	0.64	11280	0.6	1.22	0.02	11280	2.54	19.65	1.32	11280	2.58	24.06	0.63
11290	-0.01	3.66	0	11290	2.62	23.19	1.21	11290	2.81	17.38	0.63	11290	0.56	1.24	0.02	11290	2.55	19.67	1.32	11290	2.6	24.08	0.63
11300	0	3.66	0	11300	2.63	23.21	1.2	11300	2.84	17.42	0.62	11300	0.53	1.25	0.02	11300	2.55	19.7	1.31	11300	2.62	24.1	0.63
11310	-0.02	3.64	0	11310	2.64	23.22	1.2	11310	2.87	17.46	0.61	11310	0.52	1.27	0.02	11310	2.55	19.72	1.31	11310	2.64	24.13	0.63
11320	-0.02	3.66	0	11320	2.63	23.22	1.2	11320	2.89	17.49	0.61	11320	0.52	1.26	0.02	11320	2.55	19.75	1.31	11320	2.67	24.16	0.62
11330	-0.02	3.67	0	11330	2.62	23.26	1.19	11330	2.92	17.53	0.61	11330	0.53	1.27	0.03	11330	2.56	19.8	1.31	11330	2.68	24.19	0.62
11340	-0.01	3.66	0	11340	2.61	23.3	1.18	11340	2.96	17.55	0.61	11340	0.55	1.28	0.03	11340	2.58	19.82	1.3	11340	2.7	24.22	0.61
11350	-0.01	3.66	0	11350	2.6	23.34	1.17	11350	3	17.59	0.61	11350	0.59	1.29	0.03	11350	2.61	19.84	1.29	11350	2.71	24.23	0.6
11360	-0.01	3.66	0	11360	2.61	23.37	1.16	11360	3.02	17.6	0.61	11360	0.63	1.29	0.03	11360	2.63	19.85	1.28	11360	2.72	24.28	0.58
11370	0	3.67	0	11370	2.62	23.38	1.15	11370	3.02	17.63	0.6	11370	0.65	1.27	0.03	11370	2.65	19.87	1.27	11370	2.73	24.29	0.58
11380	0.02	3.66	0	11380	2.63	23.41	1.14	11380	3.01	17.64	0.6	11380	0.66	1.3	0.03	11380	2.66	19.9	1.25	11380	2.72	24.31	0.56
11390	0.02	3.66	0	11390	2.64	23.42	1.12	11390	2.99	17.67	0.6	11390	0.67	1.3	0.03	11390	2.65	19.93	1.23	11390	2.69	24.32	0.56
11400	0.01	3.64	0	11400	2.64	23.44	1.08	11400	2.95	17.71	0.59	11400	0.66	1.3	0.12	11400	2.63	19.96	1.19	11400	2.64	24.35	0.6
11410	0.01	3.66	0	11410	2.62	23.46	1.08	11410	2.91	17.74	0.59	11410	0.62	1.29	0.11	11410	2.62	19.99	1.2	11410	2.6	24.39	0.6
11420	0.01	3.67	0	11420	2.6	23.5	1.09	11420	2.87	17.77	0.59	11420	0.58	1.3	0.11	11420	2.61	20.02	1.21	11420	2.56	24.41	0.6
11430	0.01	3.67	0	11430	2.57	23.53	1.1	11430	2.82	17.78	0.6	11430	0.53	1.31	0.09	11430	2.61	20.04	1.21	11430	2.52	24.43	0.6
11440	0	3.66	0	11440	2.55	23.57	1.11	11440	2.77	17.8	0.6	11440	0.48	1.31	0.08	11440	2.61	20.05	1.22	11440	2.47	24.44	0.61
11450	0	3.66	0	11450	2.53	23.58	1.11	11450	2.73	17.84	0.6	11450	0.43	1.31	0.08	11450	2.59	20.07	1.23	11450	2.44	24.46	0.61
11460	0.01	3.67	0	11460	2.51	23.59	1.11	11460	2.68	17.87	0.61	11460	0.39	1.32	0.08	11460	2.56	20.1	1.24	11460	2.4	24.49	0.61
11470	0.01	3.66	0	11470	2.5	23.6	1.11	11470	2.65	17.9	0.61	11470	0.37	1.33	0.08	11470	2.55	20.14	1.25	11470	2.36	24.51	0.61
11480	0.01	3.66	0	11480	2.48	23.63	1.12	11480	2.64	17.93	0.61	11480	0.36	1.34	0.08	11480	2.54	20.18	1.25	11480	2.32	24.53	0.61
11490	0	3.65	0	11490	2.46	23.67	1.12	11490	2.66	17.96	0.61	11490	0.38	1.35	0.08	11490	2.54	20.2	1.25	11490	2.27	24.55	0.61
11500	0	3.66	0	11500	2.43	23.71	1.12	11500	2.69	18	0.61	11500	0.4	1.34	0.08	11500	2.54	20.21	1.25	11500	2.25	24.6	0.61
11510	0.01	3.67	0	11510	2.42	23.73	1.12	11510	2.72	18.02	0.61	11510	0.42	1.36	0.07	11510	2.53	20.22	1.25	11510	2.25	24.62	0.61
11520	0.02	3.67	0	11520	2.43	23.75	1.12	11520	2.76	18.04	0.61	11520	0.46	1.36	0.07	11520	2.53	20.25	1.25	11520	2.27	24.65	0.61
11530	0.02	3.66	0	11530	2.45	23.76	1.12	11530	2.79	18.06	0.61	11530	0.5	1.36	0.07	11530	2.51	20.28	1.25	11530	2.29	24.66	0.61
11540	0.01	3.65	0	11540	2.46	23.79	1.12	11540	2.81	18.09	0.61	11540	0.52	1.35	0.07	11540	2.49	20.31	1.25	11540	2.31	24.69	0.61
11550	0.01	3.66	0	11550	2.46	23.8	1.12	11550	2.82	18.12	0.61	11550	0.53	1.36	0.07	11550	2.47	20.34	1.25	11550	2.35	24.72	0.61
11560	0.01	3.67	0	11560	2.46	23.84	1.12	11560	2.82	18.16	0.61	11560	0.53	1.38	0.08	11560	2.46	20.36	1.24	11560	2.39	24.75	0.61
11570	0.01	3.66	0	11570	2.45	23.87	1.11	11570	2.83	18.19	0.61	11570	0.54	1.38	0.08	11570	2.46	20.4	1.23	11570	2.44	24.78	0.61
11580	0	3.65	0	11580	2.45	23.9	1.11	11580	2.83	18.21	0.61	11580	0.53	1.39	0.09	11580	2.48	20.42	1.21	11580	2.48	24.8	0.61
11590	-0.01	3.66	0	11590	2.46	23.94	1.11	11590	2.82	18.23	0.61	11590	0.53	1.41	0.09	11590	2.5	20.44	1.18	11590	2.53	24.83	0.61
11600	0	3.67	0	11600	2.48	23.96	1.11	11600	2.82	18.26	0.61	11600	0.54	1.43	0.06	11600	2.52	20.45	1.14	11600	2.58	24.86	0.61
11610	0.01	3.67	0	11610	2.51	23.97	1.11	11610	2.8	18.28	0.61	11610	0.56	1.44	0.04	11610	2.52	20.46	1.14	11610	2.61	24.87	0.61
11620	0.01	3.66	0	11620	2.52	23.98	1.11	11620	2.77	18.31	0.61	11620	0.6	1.44	0.01	11620	2.52	20.52	1.14	11620	2.63	24.9	0.61
11630	0	3.66	0	11630	2.52	24	1.11	11630	2.74	18.34	0.61	11630	0.65	1.44	0.01	11630	2.53	20.56	1.15	11630	2.63	24.91	0.61
11640	0	3.67	0	11640	2.52	24.04	1.11	11640	2.73	18.37	0.61	11640	0.7	1.46	0.01	11640	2.54	20.58	1.15	11640	2.63	24.97	0.61
11650	0	3.66	0	11650	2.51	24.08	1.11	11650	2.71	18.4	0.61	11650	0.76	1.46	0.01	11650	2.55	20.59	1.15	11650	2.63	25	0.62
11660	0	3.66	0	11660	2.51	24.12	1.11	11660	2.71	18.42	0.61	11660	0.82	1.46	0.01	11660	2.56	20.59	1.15	11660	2.63	25.02	0.62
11670	-0.01	3.65	0	11670	2.52	24.12	1.11	11670	2.7	18.44	0.61	11670	0.85	1.46	0.01	11670	2.55	20.63	1.15	11670	2.63	25.03	0.63
11680	-0.01	3.66	0	11680	2.52	24.12	1.11	11680	2.68	18.45	0.62	11680	0.86	1.47	0.01	11680	2.53	20.66	1.15	11680	2.62	25.05	0.63
11690	-0.01	3.67	0	11690	2.51	24.16	1.11	11690	2.66	18.48	0.64	11690	0.86	1.49	0.01	11690	2.51	20.69	1.15	11690	2.61	25.07	0.63
11700	0	3.66	0	11700	2.5	24.18	1.11	11700	2.63	18.52	0.64	11700	0.86	1.5	0.03	11700	2.49	20.71	1.15	11700	2.59	25.1	0.63
11710	0	3.66	0	11710	2.48	24.21	1.12	11710	2.6	18.55	0.64	11710	0.84	1.51	0.03	11710	2.48	20.74	1.16	11710	2.57	25.13	0.64
11720	-0.01	3.65	0	11720	2.46	24.24	1.12	11720	2.59	18.58	0.64	11720	0.81	1.52	0.03	11720	2.47	20.78	1.16	11720	2.54	25.16	0.64
11730	-0.02	3.67	0	11730	2.45	24.27	1.11	11730	2.58	18.61	0.64	11730	0.79	1.54	0.03	11730	2.48	20.8	1.16	11730	2.53	25.19	0.64
11740	-0.01	3.66	0	11740	2.44	24.31	1.09	11740	2.59	18.63	0.64	11740	0.79	1.54	0.03	11740	2.49	20.81	1.15	11740	2.52	25.22	0.64
11750	-0.01	3.66	0	11750	2.45	24.33	1.08	11750	2.62	18.67	0.64	11750	0.8	1.54	0.03	11750	2.5	20.82	1.15	11750	2.52	25.23	0.64
11760	-0.02	3.65	0	11760	2.46	24.34	1.07	11760	2.64	18.69	0.64	11760	0.81	1.53	0.03	11760	2.5	20.84	1.14	11760	2.51	25.24	0.64
11770	-0.02	3.66	0	11770	2.47	24.35	1.05	11770	2.66	18.71	0.64	11770	0.82	1.55	0.03	11770	2.5	20.88	1.13	11770	2.49	25.25	0.64
11780	-0.01	3.67	0.01	11780	2.47	24.37	1.05	11780	2.69	18.74	0.63	11780	0.83	1.55	0.04	11780	2.48	20.92	1.13	11780	2.48	25.3	0.63
11790	-0.01	3.66	0.01	11790	2.46	24.41	1.04	11790	2.72	18.78	0.63	11790	0.83	1.55	0.04	11790	2.47	20.94	1.13	11790	2.47	25.34	0.63
11800	0	3.66	0.01	11800	2.45	24.45	1.16	11800	2.75	18.81	0.62	11800	0.8	1.54	0.02	11800	2.47	20.96	1.1	11800	2.48	25.37	0.67
11810	-0.01	3.64	0.01	11810	2.45	24.48	1.17	11810	2.78	18.83	0.62	11810	0.76	1.56	0.02	11810	2.47	20.97	1.1	11810	2.49	25.39	0.68
11820	-0.02	3.66	0.01	11820	2.46	24.5	1.17	11820	2.8	18.85	0.62	11820	0.7	1.57	0.02	11820	2.46	21	1.11	11820	2.51	25.41	0.68
11830	-0.02	3.67	0.01	11830	2.47	24.5	1.18	11830	2.8	18.86	0.63	11830	0.63	1.57	0.02	11830	2.44	21.02	1.11	11830	2.53	25.43	0.68
11840	-0.01	3.66	0.01	11840	2.48	24.53	1.18	11840	2.79	18.89	0.63	11840	0.56	1.57	0.02	11840	2.41	21.04	1.11	11840	2.55	25.45	0.69
11850	-0.01	3.66	0.01	11850	2.47	24.55	1.19	11850	2.75	18.92	0.63	11850	0.49	1.58	0.02	11850	2.39	21.08	1.11	11850	2.55	25.47	0.69
11860	-0.01	3.66	0.01	11860	2.45	24.58	1.2	11860	2.71	18.95	0.63	11860	0.44	1.6	0.02	11860	2.39	21.12	1.11	11860	2.54	25.5	0.69
11870	0	3.67	0.01	11870	2.43	24.61	1.2	11870	2.66	18.97	0.63	11870	0.43	1.62	0.02	11870	2.4	21.15	1.11	11870	2.53	25.54	0.69
11880	0.01	3.67	0.01	11880	2.43	24.65	1.21	11880	2.62	19	0.62	11880	0.46	1.63	0.03	11880	2.43	21.16	1.11	11880	2.54	25.58	0.69
11890	0.02	3.66	0.01	11890	2.43	24.67	1.21	11890	2.6	19.03	0.62	11890	0.5	1.62	0.03	11890	2.45	21.17	1.11	11890	2.55	25.61	0.69
11900	0.01	3.65	0.01	11900	2.45	24.69	1.21	11900	2.58	19.06	0.62	11900	0.56	1.64	0.03	11900	2.47	21.19	1.1	11900	2.57	25.62	0.69
11910	0.01	3.66	0.01	11910	2.46	24.7	1.21	11910	2.57	19.08	0.62	11910	0.64	1.64	0.03	11910	2.49	21.22	1.1	11910	2.58	25.63	0.69
11920	0.02	3.67	0	11920	2.46	24.71	1.21	11920	2.57	19.1	0.62	11920	0.71	1.64	0.03	11920	2.5	21.26	1.1	11920	2.59	25.66	0.69
11930	0.03	3.67	0	11930	2.46	24.73	1.21	11930	2.56	19.11	0.62	11930	0.76	1.64	0.03	11930	2.51	21.29	1.1	11930	2.6	25.69	0.68
11940	0.03	3.66	0.01	11940	2.44	24.77	1.21	11940	2.55	19.15	0.61	11940	0.78	1.65	0.03	11940	2.52	21.32	1.1	11940	2.6	25.72	0.67
11950	0.02	3.66	0.02	11950	2.43	24.82	1.21	11950	2.55	19.18	0.61	11950	0.78	1.65	0.03	11950	2.53	21.33	1.1	11950	2.6	25.76	0.67
11960	0.02	3.66	0.02	11960	2.44	24.85	1.21	11960	2.55	19.21	0.61	11960	0.77	1.66	0.03	11960	2.54	21.36	1.09	11960	2.61	25.79	0.67
11970	0.02	3.66	0.03	11970	2.45	24.87	1.21	11970	2.56	19.23	0.61	11970	0.72	1.65	0.03	11970	2.55	21.38	1.09	11970	2.65	25.82	0.67
11980	0.02	3.66	0.04	11980	2.47	24.88	1.21	11980	2.57	19.25	0.6	11980	0.66	1.66	0.04	11980	2.55	21.4	1.08	11980	2.68	25.84	0.66
11990	0	3.65	0.04	11990	2.49	24.88	1.21	11990	2.57	19.28	0.6	11990	0.6	1.68	0.05	11990	2.54	21.43	1.08	11990	2.7	25.85	0.66
12000	-0.01	3.66	0.01	12000	2.48	24.91	1.18	12000	2.57	19.31	0.56	12000	0.56	1.7	0.08	12000	2.52	21.45	1.13	12000	2.69	25.86	0.66
12010	0	3.67	0.01	12010	2.47	24.95	1.18	12010	2.56	19.33	0.57	12010	0.55	1.72	0.08	12010	2.51	21.5	1.13	12010	2.69	25.91	0.66
12020	0	3.67	0.01	12020	2.47	24.99	1.19	12020	2.55	19.36	0.57	12020	0.56	1.72	0.08	12020	2.51	21.53	1.13	12020	2.68	25.95	0.66
12030	0	3.66	0.01	12030	2.47	25.02	1.19	12030	2.55	19.38	0.58	12030	0.6	1.75	0.07	12030	2.52	21.54	1.13	12030	2.67	25.98	0.66
12040	0	3.66	0.01	12040	2.46	25.03	1.2	12040	2.55	19.41	0.58	12040	0.68	1.75	0.06	12040	2.54	21.55	1.13	12040	2.67	26	0.66
12050	0	3.66	0.01	12050	2.47	25.07	1.21	12050	2.56	19.44	0.59	12050	0.76	1.75	0.05	12050	2.54	21.55	1.13	12050	2.68	26.02	0.66
12060	0	3.66	0.01	12060	2.49	25.08	1.22	12060	2.57	19.46	0.6	12060	0.85	1.74	0.05	12060	2.52	21.6	1.13	12060	2.69	26.05	0.67
12070	0	3.66	0.01	12070	2.5	25.1	1.22	12070	2.57	19.48	0.61	12070	0.91	1.75	0.05	12070	2.51	21.64	1.13	12070	2.7	26.06	0.68
12080	-0.01	3.66	0.01	12080	2.51	25.11	1.21	12080	2.57	19.5	0.61	12080	0.95	1.76	0.05	12080	2.49	21.67	1.13	12080	2.7	26.09	0.68
12090	-0.01	3.66	0.01	12090	2.49	25.13	1.21	12090	2.56	19.53	0.61	12090	0.97	1.76	0.05	12090	2.49	21.7	1.13	12090	2.68	26.12	0.68
12100	-0.01	3.67	0.01	12100	2.48	25.19	1.21	12100	2.54	19.56	0.61	12100	0.94	1.75	0.05	12100	2.49	21.7	1.13	12100	2.67	26.16	0.68
12110	0	3.66	0.01	12110	2.48	25.23	1.21	12110	2.53	19.58	0.61	12110	0.88	1.75	0.05	12110	2.49	21.74	1.13	12110	2.67	26.2	0.68
12120	0	3.66	0.01	12120	2.49	25.25	1.22	12120	2.51	19.6	0.62	12120	0.79	1.76	0.05	12120	2.51	21.77	1.13	12120	2.68	26.22	0.67
12130	0	3.65	0.01	12130	2.52	25.25	1.22	12130	2.49	19.62	0.62	12130	0.68	1.76	0.05	12130	2.52	21.78	1.13	12130	2.69	26.24	0.67
12140	-0.01	3.67	0.01	12140	2.54	25.26	1.22	12140	2.47	19.64	0.62	12140	0.56	1.76	0.05	12140	2.53	21.8	1.13	12140	2.69	26.24	0.66
12150	-0.01	3.66	0.01	12150	2.54	25.29	1.22	12150	2.45	19.67	0.62	12150	0.43	1.74	0.06	12150	2.54	21.84	1.12	12150	2.69	26.27	0.66
12160	-0.01	3.66	0.02	12160	2.53	25.33	1.22	12160	2.43	19.69	0.62	12160	0.32	1.77	0.06	12160	2.55	21.89	1.11	12160	2.67	26.31	0.66
12170	-0.01	3.65	0.02	12170	2.52	25.36	1.21	12170	2.4	19.71	0.61	12170	0.23	1.77	0.06	12170	2.57	21.91	1.09	12170	2.66	26.35	0.66
12180	-0.02	3.66	0.02	12180	2.51	25.4	1.21	12180	2.37	19.73	0.61	12180	0.18	1.77	0.06	12180	2.6	21.93	1.08	12180	2.64	26.37	0.66
12190	-0.01	3.67	0.02	12190	2.52	25.42	1.21	12190	2.34	19.76	0.61	12190	0.14	1.77	0.06	12190	2.63	21.94	1.07	12190	2.63	26.4	0.66
12200	0	3.67	0.02	12200	2.55	25.46	1.2	12200	2.32	19.79	0.64	12200	0.14	1.79	0.06	12200	2.64	21.95	1.1	12200	2.64	26.43	0.65
12210	0	3.66	0.02	12210	2.57	25.47	1.2	12210	2.31	19.81	0.64	12210	0.16	1.8	0.06	12210	2.64	21.98	1.13	12210	2.66	26.45	0.65
12220	-0.01	3.64	0.02	12220	2.59	25.48	1.2	12220	2.29	19.83	0.64	12220	0.21	1.81	0.06	12220	2.62	22.02	1.16	12220	2.67	26.45	0.66
12230	-0.01	3.66	0.01	12230	2.6	25.5	1.2	12230	2.28	19.84	0.65	12230	0.27	1.8	0.06	12230	2.59	22.05	1.16	12230	2.65	26.47	0.66
12240	-0.01	3.67	0.01	12240	2.6	25.53	1.2	12240	2.27	19.87	0.65	12240	0.32	1.81	0.06	12240	2.56	22.08	1.16	12240	2.63	26.51	0.67
12250	-0.01	3.66	0.01	12250	2.6	25.57	1.2	12250	2.26	19.9	0.65	12250	0.38	1.82	0.06	12250	2.55	22.1	1.16	12250	2.61	26.55	0.68
12260	-0.01	3.66	0.01	12260	2.6	25.62	1.2	12260	2.26	19.93	0.65	12260	0.44	1.82	0.06	12260	2.55	22.13	1.16	12260	2.59	26.59	0.68
12270	-0.01	3.66	0.01	12270	2.6	25.64	1.2	12270	2.26	19.94	0.65	12270	0.5	1.82	0.06	12270	2.54	22.14	1.16	12270	2.59	26.61	0.68
12280	0	3.67	0.01	12280	2.61	25.65	1.2	12280	2.27	19.96	0.66	12280	0.53	1.81	0.06	12280	2.52	22.15	1.17	12280	2.58	26.61	0.68
12290	0	3.66	0.01	12290	2.62	25.66	1.2	12290	2.28	19.99	0.66	12290	0.54	1.83	0.06	12290	2.5	22.18	1.18	12290	2.59	26.65	0.68
12300	0	3.66	0.01	12300	2.62	25.68	1.2	12300	2.29	20.02	0.65	12300	0.54	1.84	0.06	12300	2.48	22.22	1.2	12300	2.58	26.67	0.68
12310	0	3.65	0.01	12310	2.6	25.72	1.2	12310	2.3	20.04	0.65	12310	0.53	1.83	0.06	12310	2.48	22.26	1.2	12310	2.57	26.68	0.68
12320	-0.01	3.66	0.01	12320	2.58	25.75	1.2	12320	2.31	20.06	0.65	12320	0.5	1.83	0.06	12320	2.49	22.29	1.2	12320	2.54	26.71	0.68
12330	0	3.67	0.01	12330	2.56	25.79	1.19	12330	2.32	20.08	0.65	12330	0.47	1.84	0.06	12330	2.5	22.3	1.18	12330	2.52	26.75	0.68
12340	0.01	3.67	0.01	12340	2.56	25.81	1.19	12340	2.32	20.11	0.65	12340	0.43	1.85	0.07	12340	2.52	22.31	1.16	12340	2.52	26.79	0.68
12350	0.01	3.66	0.01	12350	2.56	25.83	1.19	12350	2.33	20.14	0.65	12350	0.4	1.85	0.07	12350	2.53	22.34	1.16	12350	2.53	26.82	0.68
12360	0.01	3.66	0.01	12360	2.57	25.85	1.18	12360	2.34	20.16	0.65	12360	0.37	1.84	0.07	12360	2.54	22.37	1.13	12360	2.55	26.83	0.68
12370	0.02	3.67	0.01	12370	2.57	25.86	1.18	12370	2.35	20.18	0.65	12370	0.34	1.85	0.07	12370	2.54	22.4	1.12	12370	2.56	26.84	0.68
12380	0.02	3.66	0.02	12380	2.56	25.89	1.18	12380	2.35	20.19	0.64	12380	0.33	1.87	0.07	12380	2.54	22.44	1.11	12380	2.57	26.86	0.68
12390	0.02	3.66	0.02	12390	2.55	25.91	1.18	12390	2.35	20.21	0.64	12390	0.34	1.88	0.07	12390	2.54	22.46	1.11	12390	2.57	26.89	0.68
12400	0.01	3.65	0.04	12400	2.53	25.95	1.22	12400	2.34	20.25	0.65	12400	0.36	1.89	0.08	12400	2.56	22.49	1.18	12400	2.56	26.93	0.66
12410	0	3.66	0.04	12410	2.51	26	1.22	12410	2.33	20.27	0.67	12410	0.39	1.88	0.08	12410	2.58	22.51	1.18	12410	2.55	26.95	0.66
12420	0	3.67	0.04	12420	2.51	26.03	1.23	12420	2.32	20.29	0.69	12420	0.43	1.92	0.07	12420	2.59	22.52	1.18	12420	2.54	26.98	0.66
12430	0.01	3.67	0.04	12430	2.53	26.04	1.23	12430	2.31	20.31	0.69	12430	0.49	1.92	0.06	12430	2.59	22.53	1.18	12430	2.55	27.02	0.66
12440	0.01	3.66	0.03	12440	2.55	26.05	1.23	12440	2.3	20.33	0.69	12440	0.55	1.92	0.06	12440	2.57	22.55	1.18	12440	2.57	27.03	0.66
12450	0	3.66	0.02	12450	2.56	26.04	1.23	12450	2.29	20.36	0.69	12450	0.59	1.91	0.06	12450	2.55	22.6	1.18	12450	2.57	27.04	0.67
12460	0	3.67	0.02	12460	2.55	26.1	1.23	12460	2.27	20.37	0.69	12460	0.63	1.92	0.06	12460	2.53	22.65	1.18	12460	2.56	27.06	0.67
12470	0.01	3.66	0.01	12470	2.55	26.14	1.23	12470	2.26	20.4	0.69	12470	0.66	1.93	0.06	12470	2.52	22.68	1.18	12470	2.53	27.09	0.67
12480	0.01	3.66	0.01	12480	2.56	26.18	1.22	12480	2.25	20.43	0.69	12480	0.68	1.93	0.06	12480	2.53	22.69	1.18	12480	2.52	27.13	0.67
12490	0	3.65	0.01	12490	2.58	26.21	1.22	12490	2.25	20.45	0.7	12490	0.68	1.92	0.06	12490	2.53	22.69	1.17	12490	2.5	27.16	0.68
12500	0	3.66	0.01	12500	2.6	26.21	1.22	12500	2.25	20.48	0.7	12500	0.65	1.92	0.06	12500	2.53	22.72	1.17	12500	2.49	27.19	0.68
12510	0	3.67	0.01	12510	2.63	26.24	1.21	12510	2.27	20.5	0.7	12510	0.6	1.93	0.06	12510	2.53	22.75	1.16	12510	2.49	27.2	0.67
12520	0.01	3.67	0.02	12520	2.64	26.26	1.19	12520	2.28	20.52	0.7	12520	0.54	1.92	0.06	12520	2.52	22.79	1.15	12520	2.5	27.23	0.67
12530	0.01	3.66	0.02	12530	2.64	26.28	1.18	12530	2.3	20.54	0.7	12530	0.46	1.92	0.06	12530	2.53	22.82	1.15	12530	2.5	27.25	0.67
12540	0.01	3.65	0.02	12540	2.63	26.31	1.16	12540	2.32	20.57	0.69	12540	0.37	1.9	0.07	12540	2.53	22.83	1.14	12540	2.51	27.27	0.67
12550	0	3.66	0.02	12550	2.62	26.34	1.16	12550	2.33	20.6	0.69	12550	0.28	1.93	0.07	12550	2.55	22.88	1.13	12550	2.49	27.29	0.67
12560	0	3.66	0.02	12560	2.6	26.39	1.15	12560	2.34	20.62	0.68	12560	0.2	1.93	0.08	12560	2.58	22.89	1.11	12560	2.48	27.32	0.67
12570	-0.01	3.66	0.02	12570	2.6	26.42	1.15	12570	2.36	20.65	0.68	12570	0.13	1.92	0.08	12570	2.6	22.91	1.1	12570	2.47	27.36	0.67
12580	-0.01	3.66	0.02	12580	2.6	26.43	1.15	12580	2.37	20.67	0.67	12580	0.08	1.92	0.08	12580	2.6	22.91	1.09	12580	2.48	27.38	0.67
12590	-0.02	3.66	0.02	12590	2.6	26.43	1.15	12590	2.38	20.69	0.67	12590	0.04	1.93	0.09	12590	2.59	22.94	1.08	12590	2.49	27.4	0.67
12600	-0.01	3.67	0.02	12600	2.6	26.45	1.06	12600	2.39	20.71	0.7	12600	0.02	1.93	0.06	12600	2.57	22.99	1.07	12600	2.49	27.41	0.67
12610	-0.01	3.66	0.01	12610	2.58	26.48	1.06	12610	2.39	20.73	0.7	12610	0.02	1.93	0.06	12610	2.56	23.03	1.07	12610	2.48	27.44	0.67
12620	0	3.66	0.01	12620	2.56	26.53	1.06	12620	2.38	20.75	0.7	12620	0.02	1.92	0.06	12620	2.55	23.06	1.07	12620	2.48	27.46	0.67
12630	-0.02	3.64	0.01	12630	2.55	26.57	1.06	12630	2.36	20.77	0.7	12630	0.03	1.92	0.06	12630	2.55	23.07	1.07	12630	2.46	27.49	0.67
12640	-0.03	3.67	0.01	12640	2.54	26.6	1.06	12640	2.34	20.8	0.7	12640	0.04	1.93	0.06	12640	2.57	23.09	1.07	12640	2.44	27.52	0.67
12650	-0.02	3.67	0.01	12650	2.56	26.61	1.06	12650	2.33	20.83	0.7	12650	0.06	1.93	0.06	12650	2.59	23.11	1.07	12650	2.42	27.53	0.69
12660	-0.02	3.66	0.01	12660	2.59	26.63	1.06	12660	2.33	20.86	0.7	12660	0.07	1.93	0.06	12660	2.58	23.12	1.08	12660	2.42	27.58	0.69
12670	-0.02	3.66	0.01	12670	2.61	26.64	1.06	12670	2.32	20.87	0.7	12670	0.07	1.91	0.06	12670	2.57	23.16	1.08	12670	2.43	27.6	0.69
12680	-0.02	3.66	0.01	12680	2.61	26.66	1.06	12680	2.32	20.89	0.7	12680	0.06	1.93	0.06	12680	2.55	23.2	1.08	12680	2.43	27.61	0.69
12690	-0.01	3.67	0.01	12690	2.59	26.69	1.06	12690	2.31	20.91	0.69	12690	0.06	1.93	0.06	12690	2.55	23.24	1.08	12690	2.43	27.62	0.69
12700	0	3.66	0.01	12700	2.58	26.73	1.06	12700	2.31	20.94	0.69	12700	0.05	1.93	0.06	12700	2.57	23.27	1.08	12700	2.41	27.65	0.69
12710	0.01	3.66	0.01	12710	2.57	26.76	1.06	12710	2.3	20.97	0.69	12710	0.05	1.93	0.06	12710	2.58	23.28	1.07	12710	2.41	27.69	0.69
12720	0.01	3.65	0.01	12720	2.56	26.8	1.06	12720	2.3	20.99	0.69	12720	0.05	1.95	0.06	12720	2.58	23.29	1.07	12720	2.4	27.72	0.69
12730	0.01	3.66	0.01	12730	2.55	26.79	1.06	12730	2.3	21.02	0.69	12730	0.07	1.96	0.06	12730	2.58	23.3	1.07	12730	2.4	27.75	0.67
12740	0.02	3.67	0.01	12740	2.54	26.81	1.06	12740	2.31	21.04	0.69	12740	0.11	1.97	0.06	12740	2.56	23.33	1.07	12740	2.41	27.76	0.67
12750	0.03	3.67	0.01	12750	2.52	26.82	1.05	12750	2.33	21.06	0.69	12750	0.15	1.96	0.07	12750	2.55	23.37	1.07	12750	2.42	27.78	0.67
12760	0.03	3.66	0.01	12760	2.49	26.86	1.04	12760	2.34	21.08	0.69	12760	0.2	1.96	0.08	12760	2.53	23.41	1.07	12760	2.42	27.8	0.67
12770	0.03	3.66	0.01	12770	2.46	26.9	1.04	12770	2.34	21.1	0.69	12770	0.26	1.97	0.09	12770	2.52	23.44	1.07	12770	2.42	27.82	0.67
12780	0.03	3.66	0.01	12780	2.44	26.94	1.04	12780	2.34	21.13	0.69	12780	0.31	1.97	0.09	12780	2.52	23.45	1.07	12780	2.41	27.85	0.67
12790	0.02	3.66	0.01	12790	2.43	26.97	1.03	12790	2.35	21.16	0.69	12790	0.36	1.97	0.09	12790	2.53	23.47	1.06	12790	2.4	27.88	0.66
12800	0.02	3.66	0.03	12800	2.45	26.98	1.04	12800	2.36	21.2	0.7	12800	0.38	1.95	0.08	12800	2.55	23.49	1.06	12800	2.41	27.92	0.62
12810	0	3.65	0.03	12810	2.47	26.99	1.04	12810	2.38	21.22	0.7	12810	0.38	1.98	0.07	12810	2.55	23.51	1.06	12810	2.42	27.94	0.62
12820	-0.01	3.67	0.03	12820	2.49	27.01	1.05	12820	2.4	21.23	0.71	12820	0.37	1.98	0.07	12820	2.54	23.54	1.06	12820	2.43	27.96	0.63
12830	-0.01	3.67	0.03	12830	2.49	27.03	1.05	12830	2.42	21.25	0.71	12830	0.35	1.97	0.07	12830	2.52	23.57	1.06	12830	2.44	27.97	0.63
12840	0	3.67	0.03	12840	2.49	27.07	1.05	12840	2.43	21.27	0.71	12840	0.31	1.97	0.07	12840	2.52	23.62	1.06	12840	2.43	27.99	0.64
12850	0	3.66	0.03	12850	2.49	27.1	1.05	12850	2.43	21.3	0.71	12850	0.27	1.98	0.07	12850	2.53	23.65	1.06	12850	2.43	28.01	0.65
12860	0	3.66	0.03	12860	2.49	27.14	1.05	12860	2.43	21.32	0.71	12860	0.22	1.99	0.06	12860	2.56	23.67	1.06	12860	2.42	28.04	0.65
12870	0	3.66	0.03	12870	2.5	27.17	1.06	12870	2.41	21.34	0.71	12870	0.2	1.99	0.06	12870	2.58	23.67	1.06	12870	2.4	28.07	0.65
12880	0.01	3.66	0.03	12880	2.51	27.17	1.06	12880	2.4	21.37	0.71	12880	0.18	1.98	0.06	12880	2.6	23.68	1.06	12880	2.37	28.09	0.65
12890	0.01	3.66	0.02	12890	2.52	27.19	1.06	12890	2.39	21.4	0.71	12890	0.16	1.98	0.06	12890	2.6	23.72	1.05	12890	2.36	28.13	0.64
12900	0	3.66	0.02	12900	2.51	27.2	1.06	12900	2.38	21.43	0.71	12900	0.16	2	0.07	12900	2.59	23.76	1.05	12900	2.36	28.15	0.64
12910	0	3.66	0.02	12910	2.49	27.22	1.06	12910	2.37	21.43	0.71	12910	0.18	2	0.07	12910	2.59	23.8	1.05	12910	2.37	28.16	0.64
12920	0.01	3.67	0.01	12920	2.46	27.27	1.06	12920	2.35	21.45	0.71	12920	0.2	2	0.07	12920	2.59	23.83	1.05	12920	2.36	28.17	0.64
12930	0.01	3.67	0.02	12930	2.44	27.31	1.06	12930	2.33	21.47	0.71	12930	0.22	1.99	0.07	12930	2.6	23.83	1.05	12930	2.34	28.19	0.64
12940	0.02	3.66	0.02	12940	2.44	27.34	1.06	12940	2.31	21.51	0.71	12940	0.24	2.02	0.07	12940	2.61	23.87	1.05	12940	2.33	28.24	0.64
12950	0.01	3.66	0.03	12950	2.46	27.35	1.06	12950	2.3	21.55	0.71	12950	0.27	2.02	0.08	12950	2.62	23.89	1.05	12950	2.33	28.27	0.64
12960	0.01	3.67	0.04	12960	2.46	27.34	1.06	12960	2.3	21.57	0.7	12960	0.3	2.02	0.08	12960	2.63	23.91	1.04	12960	2.35	28.3	0.63
12970	0.01	3.66	0.04	12970	2.46	27.38	1.06	12970	2.32	21.59	0.7	12970	0.32	2.02	0.09	12970	2.63	23.93	1.04	12970	2.36	28.31	0.63
12980	0.01	3.66	0.05	12980	2.45	27.41	1.06	12980	2.35	21.61	0.7	12980	0.34	2.03	0.09	12980	2.61	23.96	1.04	12980	2.39	28.33	0.63
12990	0	3.65	0.05	12990	2.44	27.44	1.06	12990	2.37	21.63	0.69	12990	0.36	2.03	0.09	12990	2.6	24.01	1.04	12990	2.41	28.35	0.63
13000	-0.01	3.66	0	13000	2.44	27.48	1.05	13000	2.4	21.66	0.67	13000	0.38	2.04	0.07	13000	2.6	24.04	1.07	13000	2.43	28.37	0.61
13010	-0.01	3.67	0	13010	2.44	27.49	1.05	13010	2.42	21.68	0.67	13010	0.4	2.03	0.07	13010	2.61	24.06	1.07	13010	2.43	28.4	0.61
13020	0	3.66	0	13020	2.45	27.54	1.05	13020	2.43	21.71	0.67	13020	0.4	2.04	0.07	13020	2.63	24.06	1.08	13020	2.42	28.43	0.61
13030	0	3.66	0	13030	2.47	27.55	1.05	13030	2.45	21.73	0.67	13030	0.41	2.05	0.07	13030	2.63	24.08	1.08	13030	2.43	28.48	0.61
13040	-0.02	3.65	0	13040	2.49	27.56	1.05	13040	2.47	21.77	0.67	13040	0.41	2.05	0.07	13040	2.62	24.11	1.08	13040	2.45	28.5	0.61
13050	-0.02	3.66	0	13050	2.51	27.57	1.05	13050	2.49	21.79	0.67	13050	0.41	2.05	0.07	13050	2.6	24.15	1.08	13050	2.48	28.52	0.61
13060	-0.02	3.66	0	13060	2.5	27.59	1.06	13060	2.5	21.81	0.67	13060	0.39	2.04	0.06	13060	2.58	24.19	1.08	13060	2.5	28.54	0.61
13070	-0.02	3.66	0	13070	2.49	27.65	1.06	13070	2.51	21.83	0.67	13070	0.37	2.06	0.06	13070	2.57	24.22	1.08	13070	2.52	28.56	0.61
13080	-0.02	3.66	0	13080	2.49	27.69	1.06	13080	2.51	21.84	0.67	13080	0.36	2.07	0.06	13080	2.59	24.24	1.08	13080	2.55	28.58	0.61
13090	-0.02	3.66	0	13090	2.49	27.71	1.06	13090	2.49	21.88	0.67	13090	0.35	2.06	0.06	13090	2.61	24.27	1.09	13090	2.56	28.61	0.61
13100	-0.02	3.67	0	13100	2.51	27.72	1.06	13100	2.47	21.92	0.67	13100	0.33	2.06	0.06	13100	2.63	24.28	1.09	13100	2.57	28.65	0.61
13110	-0.01	3.66	0	13110	2.52	27.72	1.06	13110	2.46	21.95	0.67	13110	0.32	2.07	0.06	13110	2.64	24.3	1.09	13110	2.56	28.66	0.61
13120	0	3.66	0	13120	2.52	27.75	1.06	13120	2.47	21.98	0.67	13120	0.31	2.08	0.06	13120	2.64	24.32	1.09	13120	2.58	28.72	0.61
13130	-0.01	3.64	0	13130	2.51	27.78	1.06	13130	2.48	21.99	0.67	13130	0.32	2.08	0.06	13130	2.65	24.37	1.09	13130	2.6	28.73	0.6
13140	-0.01	3.66	0.01	13140	2.49	27.82	1.06	13140	2.5	22.02	0.67	13140	0.32	2.08	0.06	13140	2.66	24.41	1.09	13140	2.62	28.75	0.59
13150	-0.01	3.67	0.01	13150	2.47	27.86	1.06	13150	2.53	22.05	0.67	13150	0.32	2.08	0.06	13150	2.67	24.44	1.09	13150	2.62	28.75	0.58
13160	-0.01	3.66	0.01	13160	2.47	27.88	1.06	13160	2.55	22.07	0.66	13160	0.33	2.1	0.06	13160	2.69	24.46	1.09	13160	2.6	28.78	0.58
13170	-0.01	3.66	0.01	13170	2.49	27.91	1.06	13170	2.58	22.1	0.66	13170	0.34	2.1	0.07	13170	2.71	24.48	1.09	13170	2.59	28.83	0.57
13180	-0.01	3.66	0.01	13180	2.52	27.93	1.06	13180	2.6	22.13	0.66	13180	0.36	2.1	0.08	13180	2.73	24.5	1.09	13180	2.58	28.86	0.57
13190	0	3.66	0.01	13190	2.54	27.94	1.06	13190	2.63	22.16	0.66	13190	0.36	2.09	0.09	13190	2.74	24.52	1.09	13190	2.57	28.89	0.56
13200	0.01	3.66	0.01	13200	2.56	27.95	1.06	13200	2.65	22.2	0.63	13200	0.37	2.11	0.09	13200	2.74	24.55	1.13	13200	2.56	28.9	0.59
13210	0.01	3.66	0.01	13210	2.56	27.98	1.06	13210	2.68	22.22	0.63	13210	0.38	2.12	0.08	13210	2.73	24.59	1.13	13210	2.57	28.92	0.6
13220	0.01	3.64	0.01	13220	2.56	28.03	1.06	13220	2.71	22.24	0.63	13220	0.39	2.11	0.07	13220	2.72	24.62	1.13	13220	2.57	28.94	0.6
13230	0	3.66	0.01	13230	2.56	28.07	1.06	13230	2.72	22.25	0.64	13230	0.39	2.11	0.06	13230	2.72	24.66	1.13	13230	2.56	28.96	0.6
13240	0.01	3.67	0.01	13240	2.56	28.09	1.07	13240	2.72	22.28	0.64	13240	0.38	2.11	0.05	13240	2.73	24.68	1.13	13240	2.53	28.98	0.6
13250	0.01	3.66	0.01	13250	2.57	28.1	1.07	13250	2.71	22.32	0.64	13250	0.38	2.12	0.04	13250	2.74	24.69	1.13	13250	2.5	29.01	0.6
13260	0.01	3.66	0.01	13260	2.58	28.11	1.07	13260	2.7	22.35	0.65	13260	0.38	2.13	0.04	13260	2.74	24.7	1.13	13260	2.48	29.06	0.6
13270	0	3.66	0.01	13270	2.57	28.13	1.07	13270	2.69	22.38	0.65	13270	0.37	2.12	0.04	13270	2.72	24.71	1.13	13270	2.47	29.08	0.6
13280	0.01	3.67	0.01	13280	2.56	28.16	1.07	13280	2.68	22.39	0.64	13280	0.35	2.13	0.04	13280	2.68	24.76	1.13	13280	2.47	29.1	0.6
13290	0.01	3.66	0.01	13290	2.53	28.2	1.07	13290	2.68	22.41	0.64	13290	0.35	2.15	0.04	13290	2.65	24.8	1.13	13290	2.47	29.11	0.6
13300	0.01	3.66	0.01	13300	2.51	28.23	1.07	13300	2.67	22.44	0.64	13300	0.35	2.15	0.04	13300	2.62	24.83	1.13	13300	2.46	29.13	0.6
13310	0	3.65	0.01	13310	2.5	28.26	1.07	13310	2.65	22.46	0.64	13310	0.36	2.16	0.04	13310	2.59	24.84	1.13	13310	2.46	29.15	0.6
13320	0	3.66	0.01	13320	2.51	28.29	1.07	13320	2.62	22.49	0.63	13320	0.38	2.16	0.04	13320	2.56	24.83	1.13	13320	2.45	29.18	0.6
13330	0.01	3.67	0.01	13330	2.52	28.31	1.07	13330	2.6	22.51	0.63	13330	0.41	2.18	0.04	13330	2.52	24.87	1.13	13330	2.43	29.22	0.6
13340	0.02	3.67	0.01	13340	2.54	28.32	1.06	13340	2.57	22.54	0.63	13340	0.45	2.2	0.04	13340	2.47	24.89	1.13	13340	2.42	29.23	0.6
13350	0.02	3.66	0.02	13350	2.55	28.34	1.05	13350	2.55	22.57	0.63	13350	0.51	2.2	0.05	13350	2.42	24.92	1.12	13350	2.42	29.28	0.6
13360	0.02	3.66	0.02	13360	2.55	28.37	1.05	13360	2.53	22.59	0.63	13360	0.57	2.2	0.06	13360	2.38	24.94	1.12	13360	2.43	29.3	0.6
13370	0.03	3.67	0.03	13370	2.55	28.42	1.04	13370	2.51	22.61	0.63	13370	0.63	2.21	0.07	13370	2.34	24.97	1.12	13370	2.45	29.31	0.6
13380	0.03	3.67	0.03	13380	2.56	28.46	1.04	13380	2.49	22.62	0.63	13380	0.69	2.22	0.07	13380	2.32	25.02	1.12	13380	2.46	29.33	0.6
13390	0.03	3.66	0.03	13390	2.58	28.48	1.04	13390	2.47	22.64	0.63	13390	0.74	2.22	0.07	13390	2.32	25.05	1.12	13390	2.46	29.36	0.58
13400	0.02	3.66	0.03	13400	2.6	28.49	1.03	13400	2.44	22.68	0.62	13400	0.78	2.21	0.06	13400	2.35	25.06	1.15	13400	2.47	29.4	0.53
13410	0.01	3.66	0.03	13410	2.62	28.5	1.03	13410	2.42	22.71	0.62	13410	0.78	2.22	0.06	13410	2.39	25.07	1.15	13410	2.48	29.43	0.53
13420	0.01	3.67	0.03	13420	2.63	28.53	1.03	13420	2.4	22.74	0.62	13420	0.77	2.23	0.06	13420	2.43	25.1	1.15	13420	2.5	29.45	0.53
13430	0.01	3.67	0.03	13430	2.63	28.56	1.03	13430	2.4	22.76	0.63	13430	0.74	2.23	0.06	13430	2.47	25.13	1.16	13430	2.51	29.46	0.53
13440	0.01	3.66	0.02	13440	2.62	28.59	1.03	13440	2.4	22.78	0.63	13440	0.69	2.23	0.06	13440	2.5	25.17	1.16	13440	2.53	29.5	0.53
13450	0.01	3.66	0.02	13450	2.61	28.63	1.03	13450	2.41	22.81	0.63	13450	0.63	2.22	0.06	13450	2.53	25.2	1.16	13450	2.55	29.52	0.53
13460	0	3.66	0.01	13460	2.61	28.67	1.03	13460	2.42	22.83	0.63	13460	0.56	2.25	0.06	13460	2.57	25.22	1.17	13460	2.56	29.54	0.53
13470	0	3.66	0.01	13470	2.62	28.69	1.03	13470	2.43	22.85	0.63	13470	0.51	2.26	0.05	13470	2.61	25.24	1.17	13470	2.55	29.56	0.54
13480	0	3.66	0.01	13480	2.64	28.71	1.02	13480	2.44	22.88	0.63	13480	0.48	2.27	0.05	13480	2.64	25.26	1.17	13480	2.53	29.59	0.54
13490	-0.02	3.65	0.01	13490	2.66	28.72	1.02	13490	2.45	22.9	0.63	13490	0.47	2.28	0.05	13490	2.64	25.28	1.17	13490	2.52	29.63	0.54
13500	-0.02	3.66	0.01	13500	2.66	28.74	1.02	13500	2.45	22.94	0.63	13500	0.48	2.29	0.04	13500	2.62	25.3	1.17	13500	2.52	29.66	0.55
13510	-0.02	3.67	0.01	13510	2.66	28.77	1.02	13510	2.46	22.96	0.63	13510	0.52	2.3	0.05	13510	2.59	25.33	1.17	13510	2.52	29.68	0.57
13520	-0.01	3.67	0.02	13520	2.65	28.8	1.02	13520	2.48	22.99	0.62	13520	0.57	2.3	0.05	13520	2.57	25.38	1.17	13520	2.53	29.69	0.59
13530	-0.01	3.66	0.02	13530	2.64	28.85	1.02	13530	2.48	22.99	0.62	13530	0.62	2.3	0.05	13530	2.57	25.41	1.17	13530	2.53	29.71	0.59
13540	-0.02	3.65	0.02	13540	2.64	28.88	1.02	13540	2.48	23.01	0.62	13540	0.66	2.29	0.06	13540	2.57	25.43	1.17	13540	2.53	29.74	0.59
13550	-0.02	3.66	0.02	13550	2.64	28.89	1.02	13550	2.47	23.05	0.62	13550	0.69	2.31	0.06	13550	2.58	25.45	1.17	13550	2.53	29.77	0.59
13560	-0.02	3.66	0.02	13560	2.65	28.89	1.02	13560	2.46	23.09	0.61	13560	0.71	2.31	0.06	13560	2.58	25.46	1.17	13560	2.52	29.79	0.59
13570	-0.02	3.66	0.02	13570	2.63	28.91	1.02	13570	2.46	23.12	0.6	13570	0.71	2.31	0.06	13570	2.6	25.49	1.17	13570	2.51	29.82	0.59
13580	-0.02	3.66	0.02	13580	2.61	28.95	1.02	13580	2.47	23.14	0.59	13580	0.68	2.31	0.06	13580	2.61	25.52	1.17	13580	2.52	29.86	0.59
13590	-0.02	3.67	0.03	13590	2.57	28.98	1.02	13590	2.49	23.16	0.59	13590	0.64	2.32	0.07	13590	2.61	25.55	1.17	13590	2.53	29.88	0.59
13600	-0.01	3.67	0.03	13600	2.54	29.02	1.04	13600	2.51	23.19	0.59	13600	0.59	2.33	0.09	13600	2.61	25.58	1.13	13600	2.53	29.89	0.6
13610	0	3.66	0.02	13610	2.53	29.04	1.05	13610	2.54	23.21	0.6	13610	0.54	2.34	0.09	13610	2.6	25.6	1.13	13610	2.53	29.9	0.6
13620	0.01	3.66	0.02	13620	2.53	29.06	1.07	13620	2.56	23.24	0.61	13620	0.5	2.34	0.09	13620	2.61	25.63	1.13	13620	2.51	29.94	0.6
13630	-0.01	3.64	0.01	13630	2.54	29.08	1.07	13630	2.57	23.26	0.61	13630	0.48	2.36	0.09	13630	2.61	25.65	1.13	13630	2.5	29.97	0.6
13640	-0.01	3.66	0.01	13640	2.54	29.1	1.07	13640	2.59	23.29	0.61	13640	0.47	2.37	0.09	13640	2.6	25.66	1.13	13640	2.5	30.01	0.6
13650	-0.01	3.67	0.01	13650	2.55	29.12	1.07	13650	2.61	23.33	0.61	13650	0.49	2.37	0.09	13650	2.58	25.69	1.13	13650	2.51	30.03	0.6
13660	-0.01	3.66	0	13660	2.54	29.15	1.07	13660	2.63	23.36	0.61	13660	0.53	2.37	0.09	13660	2.54	25.7	1.13	13660	2.51	30.05	0.6
13670	-0.01	3.65	0	13670	2.53	29.18	1.07	13670	2.65	23.39	0.61	13670	0.56	2.37	0.09	13670	2.51	25.76	1.13	13670	2.53	30.09	0.6
13680	-0.01	3.66	0	13680	2.53	29.23	1.07	13680	2.68	23.4	0.61	13680	0.6	2.38	0.09	13680	2.49	25.8	1.12	13680	2.56	30.1	0.6
13690	-0.01	3.67	0	13690	2.54	29.26	1.07	13690	2.7	23.42	0.61	13690	0.62	2.38	0.09	13690	2.5	25.83	1.12	13690	2.57	30.12	0.6
13700	0	3.66	0	13700	2.56	29.28	1.07	13700	2.71	23.46	0.62	13700	0.63	2.38	0.09	13700	2.52	25.83	1.12	13700	2.57	30.15	0.6
13710	0	3.66	0	13710	2.59	29.28	1.06	13710	2.71	23.49	0.62	13710	0.61	2.37	0.1	13710	2.54	25.84	1.12	13710	2.58	30.19	0.6
13720	-0.01	3.65	0	13720	2.6	29.3	1.05	13720	2.71	23.52	0.63	13720	0.56	2.38	0.11	13720	2.56	25.88	1.11	13720	2.59	30.23	0.6
13730	-0.01	3.66	0	13730	2.61	29.34	1.05	13730	2.72	23.54	0.63	13730	0.5	2.38	0.11	13730	2.58	25.91	1.11	13730	2.61	30.25	0.6
13740	-0.01	3.67	0	13740	2.61	29.37	1.05	13740	2.72	23.57	0.63	13740	0.44	2.38	0.12	13740	2.59	25.94	1.11	13740	2.64	30.28	0.6
13750	0	3.67	0	13750	2.61	29.41	1.05	13750	2.73	23.6	0.63	13750	0.36	2.37	0.12	13750	2.61	25.97	1.11	13750	2.65	30.28	0.6
13760	0	3.66	0	13760	2.61	29.44	1.05	13760	2.74	23.63	0.63	13760	0.29	2.38	0.12	13760	2.62	25.99	1.11	13760	2.67	30.32	0.6
13770	0.01	3.66	0	13770	2.63	29.46	1.05	13770	2.74	23.65	0.63	13770	0.22	2.38	0.13	13770	2.64	26.02	1.1	13770	2.67	30.34	0.59
13780	0.02	3.67	0	13780	2.64	29.48	1.05	13780	2.72	23.66	0.63	13780	0.16	2.38	0.13	13780	2.65	26.04	1.1	13780	2.67	30.36	0.59
13790	0.02	3.66	0	13790	2.65	29.49	1.05	13790	2.69	23.68	0.63	13790	0.11	2.37	0.13	13790	2.64	26.05	1.08	13790	2.64	30.38	0.59
13800	0.02	3.66	0.01	13800	2.66	29.52	0.97	13800	2.67	23.73	0.67	13800	0.07	2.37	0.19	13800	2.62	26.06	1.05	13800	2.62	30.42	0.6
13810	0.02	3.65	0.01	13810	2.65	29.55	0.97	13810	2.65	23.76	0.67	13810	0.05	2.38	0.18	13810	2.59	26.1	1.05	13810	2.6	30.45	0.62
13820	0.01	3.66	0.01	13820	2.63	29.58	0.97	13820	2.64	23.79	0.67	13820	0.03	2.38	0.17	13820	2.55	26.14	1.05	13820	2.58	30.47	0.62
13830	0.02	3.67	0	13830	2.62	29.62	0.97	13830	2.64	23.8	0.67	13830	0.02	2.37	0.16	13830	2.51	26.17	1.06	13830	2.57	30.48	0.62
13840	0.02	3.67	0	13840	2.62	29.65	0.98	13840	2.64	23.82	0.67	13840	0.01	2.37	0.15	13840	2.48	26.19	1.06	13840	2.53	30.49	0.63
13850	0.02	3.66	0	13850	2.63	29.67	0.99	13850	2.64	23.86	0.67	13850	-0.01	2.38	0.14	13850	2.46	26.2	1.06	13850	2.49	30.53	0.63
13860	0.02	3.66	0	13860	2.63	29.67	1	13860	2.63	23.88	0.67	13860	-0.01	2.39	0.11	13860	2.46	26.23	1.06	13860	2.46	30.56	0.63
13870	0.02	3.67	0	13870	2.63	29.69	1.01	13870	2.63	23.92	0.67	13870	-0.01	2.38	0.1	13870	2.46	26.25	1.06	13870	2.44	30.6	0.63
13880	0.02	3.66	0	13880	2.62	29.72	1.01	13880	2.64	23.94	0.65	13880	-0.01	2.37	0.1	13880	2.45	26.27	1.05	13880	2.43	30.61	0.64
13890	0.01	3.66	0	13890	2.6	29.77	1.01	13890	2.66	23.98	0.63	13890	-0.01	2.38	0.1	13890	2.43	26.3	1.05	13890	2.43	30.64	0.64
13900	0	3.66	0	13900	2.58	29.81	1.01	13900	2.69	24.02	0.62	13900	-0.01	2.38	0.1	13900	2.42	26.33	1.05	13900	2.44	30.67	0.64
13910	-0.01	3.66	0	13910	2.57	29.82	1.01	13910	2.73	24.05	0.62	13910	0	2.38	0.1	13910	2.42	26.37	1.05	13910	2.47	30.69	0.63
13920	0	3.67	0	13920	2.57	29.83	1.01	13920	2.77	24.07	0.62	13920	0.01	2.38	0.1	13920	2.44	26.4	1.05	13920	2.48	30.7	0.63
13930	0	3.67	0	13930	2.56	29.86	1	13930	2.81	24.08	0.62	13930	0.01	2.36	0.1	13930	2.47	26.41	1.05	13930	2.49	30.72	0.63
13940	0	3.66	0	13940	2.56	29.88	1	13940	2.83	24.1	0.62	13940	0	2.38	0.1	13940	2.49	26.43	1.04	13940	2.49	30.76	0.63
13950	0	3.66	0	13950	2.55	29.9	1	13950	2.84	24.14	0.62	13950	0	2.38	0.1	13950	2.5	26.44	1.03	13950	2.5	30.8	0.63
13960	-0.01	3.67	0	13960	2.53	29.93	1	13960	2.83	24.17	0.62	13960	0	2.38	0.1	13960	2.51	26.48	1.01	13960	2.52	30.83	0.62
13970	-0.01	3.66	0	13970	2.51	29.96	1	13970	2.83	24.2	0.62	13970	-0.01	2.37	0.1	13970	2.52	26.52	0.99	13970	2.53	30.84	0.62
13980	-0.01	3.66	0	13980	2.5	30.01	1	13980	2.81	24.22	0.62	13980	-0.02	2.38	0.1	13980	2.53	26.55	0.98	13980	2.54	30.86	0.61
13990	-0.02	3.65	0	13990	2.5	30.03	1	13990	2.8	24.24	0.62	13990	-0.02	2.38	0.11	13990	2.54	26.57	0.98	13990	2.56	30.89	0.6
14000	-0.02	3.66	0	14000	2.51	30.04	1.02	14000	2.77	24.27	0.6	14000	-0.01	2.39	0.14	14000	2.56	26.58	0.95	14000	2.56	30.91	0.6
14010	-0.02	3.66	0	14010	2.52	30.04	1.02	14010	2.73	24.29	0.6	14010	-0.01	2.37	0.14	14010	2.58	26.61	0.95	14010	2.55	30.93	0.61
14020	-0.01	3.66	0	14020	2.52	30.05	1.02	14020	2.69	24.32	0.61	14020	0	2.38	0.13	14020	2.59	26.64	0.96	14020	2.54	30.96	0.63
14030	-0.01	3.66	0	14030	2.51	30.1	1.02	14030	2.64	24.33	0.61	14030	0.01	2.38	0.13	14030	2.59	26.66	0.96	14030	2.54	31	0.64
14040	-0.03	3.64	0	14040	2.5	30.15	1.03	14040	2.61	24.37	0.62	14040	0.02	2.38	0.1	14040	2.59	26.68	0.97	14040	2.54	31.03	0.64
14050	-0.03	3.66	0	14050	2.49	30.18	1.04	14050	2.58	24.41	0.62	14050	0.03	2.37	0.06	14050	2.58	26.71	0.97	14050	2.56	31.06	0.64
14060	-0.03	3.67	0	14060	2.5	30.2	1.06	14060	2.57	24.44	0.63	14060	0.02	2.36	0.02	14060	2.57	26.75	0.97	14060	2.58	31.07	0.64
14070	-0.03	3.66	0	14070	2.51	30.21	1.07	14070	2.58	24.46	0.63	14070	0.01	2.38	0.02	14070	2.56	26.78	0.97	14070	2.59	31.09	0.64
14080	-0.03	3.66	0	14080	2.52	30.23	1.07	14080	2.59	24.47	0.63	14080	0	2.38	0.02	14080	2.56	26.8	0.97	14080	2.6	31.13	0.64
14090	-0.02	3.66	-0.01	14090	2.53	30.25	1.07	14090	2.6	24.49	0.63	14090	-0.01	2.38	0.02	14090	2.56	26.8	0.96	14090	2.61	31.15	0.64
14100	-0.01	3.66	-0.01	14100	2.52	30.27	1.07	14100	2.61	24.53	0.62	14100	-0.02	2.37	0.02	14100	2.55	26.82	0.96	14100	2.61	31.18	0.64
14110	0	3.66	-0.01	14110	2.51	30.29	1.07	14110	2.63	24.57	0.62	14110	-0.03	2.38	0.02	14110	2.54	26.85	0.96	14110	2.61	31.21	0.64
14120	0.01	3.66	-0.01	14120	2.49	30.33	1.07	14120	2.65	24.61	0.62	14120	-0.04	2.38	0.02	14120	2.51	26.89	0.95	14120	2.62	31.25	0.64
14130	0.01	3.65	-0.01	14130	2.48	30.38	1.07	14130	2.68	24.63	0.62	14130	-0.03	2.38	0.02	14130	2.49	26.92	0.95	14130	2.64	31.27	0.64
14140	0.01	3.66	-0.01	14140	2.48	30.4	1.07	14140	2.72	24.65	0.62	14140	-0.02	2.38	0.02	14140	2.48	26.95	0.94	14140	2.66	31.29	0.63
14150	0.02	3.67	-0.01	14150	2.48	30.42	1.03	14150	2.75	24.68	0.62	14150	-0.01	2.37	0.03	14150	2.49	26.97	0.93	14150	2.66	31.3	0.63
14160	0.02	3.67	-0.01	14160	2.48	30.41	1.01	14160	2.79	24.71	0.62	14160	0	2.38	0.05	14160	2.5	26.99	0.92	14160	2.64	31.31	0.62
14170	0.02	3.66	-0.01	14170	2.47	30.42	1	14170	2.81	24.74	0.62	14170	0.02	2.38	0.07	14170	2.5	27	0.92	14170	2.61	31.36	0.61
14180	0.02	3.66	-0.01	14180	2.46	30.47	0.99	14180	2.83	24.75	0.61	14180	0.03	2.38	0.09	14180	2.49	27.02	0.92	14180	2.6	31.4	0.61
14190	0.02	3.66	-0.01	14190	2.44	30.52	0.98	14190	2.83	24.78	0.61	14190	0.03	2.36	0.09	14190	2.48	27.06	0.92	14190	2.59	31.42	0.61
14200	0.02	3.66	0	14200	2.43	30.56	0.93	14200	2.82	24.82	0.61	14200	0.02	2.38	0.08	14200	2.48	27.1	0.93	14200	2.59	31.45	0.63
14210	0.01	3.66	0	14210	2.44	30.57	0.93	14210	2.81	24.85	0.61	14210	0.01	2.38	0.06	14210	2.49	27.14	0.93	14210	2.59	31.48	0.63
14220	0	3.65	0	14220	2.46	30.58	0.93	14220	2.8	24.88	0.61	14220	0	2.38	0.04	14220	2.51	27.16	0.94	14220	2.61	31.51	0.63
14230	-0.01	3.67	0	14230	2.49	30.61	0.93	14230	2.78	24.89	0.61	14230	-0.02	2.37	0.03	14230	2.53	27.17	0.94	14230	2.63	31.52	0.63
14240	0	3.67	0	14240	2.52	30.63	0.93	14240	2.75	24.9	0.61	14240	-0.03	2.38	0.03	14240	2.53	27.17	0.94	14240	2.65	31.55	0.63
14250	0.01	3.67	0	14250	2.53	30.65	0.93	14250	2.72	24.94	0.61	14250	-0.04	2.38	0.03	14250	2.54	27.2	0.94	14250	2.65	31.56	0.63
14260	0.01	3.66	0	14260	2.53	30.68	0.94	14260	2.68	24.97	0.61	14260	-0.03	2.38	0.03	14260	2.54	27.23	0.94	14260	2.65	31.61	0.63
14270	0	3.66	0	14270	2.53	30.71	0.94	14270	2.64	25	0.61	14270	-0.02	2.37	0.03	14270	2.52	27.26	0.94	14270	2.67	31.64	0.64
14280	0.01	3.66	0	14280	2.53	30.75	0.94	14280	2.61	25.02	0.62	14280	-0.01	2.38	0.02	14280	2.51	27.3	0.94	14280	2.68	31.66	0.64
14290	0.01	3.66	0	14290	2.53	30.77	0.94	14290	2.59	25.04	0.62	14290	0	2.38	0.02	14290	2.49	27.32	0.94	14290	2.69	31.68	0.64
14300	0.01	3.66	0	14300	2.53	30.79	0.94	14300	2.58	25.07	0.63	14300	0.02	2.38	0.02	14300	2.49	27.35	0.94	14300	2.69	31.71	0.64
14310	0	3.65	0	14310	2.53	30.79	0.94	14310	2.57	25.09	0.64	14310	0.03	2.38	0.02	14310	2.5	27.37	0.95	14310	2.7	31.74	0.64
14320	-0.01	3.66	0.01	14320	2.53	30.81	0.94	14320	2.55	25.11	0.64	14320	0.03	2.36	0.01	14320	2.51	27.39	0.95	14320	2.7	31.77	0.64
14330	0	3.67	0.01	14330	2.51	30.85	0.94	14330	2.53	25.13	0.64	14330	0.02	2.38	0.02	14330	2.51	27.4	0.95	14330	2.69	31.79	0.64
14340	0	3.67	0.01	14340	2.48	30.89	0.93	14340	2.52	25.16	0.64	14340	0.01	2.38	0.02	14340	2.49	27.41	0.95	14340	2.67	31.81	0.64
14350	0	3.66	0.01	14350	2.46	30.92	0.93	14350	2.5	25.2	0.64	14350	0.01	2.38	0.02	14350	2.48	27.47	0.95	14350	2.66	31.86	0.64
14360	0	3.65	0.01	14360	2.46	30.95	0.93	14360	2.5	25.23	0.64	14360	-0.01	2.37	0.03	14360	2.48	27.51	0.95	14360	2.67	31.88	0.64
14370	-0.01	3.66	0.01	14370	2.47	30.96	0.93	14370	2.49	25.25	0.64	14370	-0.02	2.38	0.03	14370	2.49	27.54	0.95	14370	2.69	31.91	0.64
14380	-0.01	3.66	0.01	14380	2.49	30.98	0.93	14380	2.5	25.26	0.64	14380	-0.03	2.38	0.03	14380	2.52	27.54	0.95	14380	2.7	31.92	0.64
14390	0	3.66	0.02	14390	2.5	31	0.93	14390	2.51	25.28	0.64	14390	-0.02	2.38	0.03	14390	2.54	27.56	0.95	14390	2.71	31.96	0.63
14400	-0.01	3.66	0.01	14400	2.5	31.03	0.95	14400	2.51	25.31	0.63	14400	-0.02	2.38	0.05	14400	2.55	27.59	0.92	14400	2.72	31.99	0.64
14410	-0.01	3.66	0	14410	2.5	31.06	0.95	14410	2.51	25.34	0.63	14410	-0.01	2.37	0.05	14410	2.54	27.6	0.93	14410	2.73	32.02	0.64
14420	0	3.67	0	14420	2.51	31.09	0.95	14420	2.51	25.38	0.63	14420	0	2.38	0.05	14420	2.53	27.64	0.93	14420	2.73	32.04	0.64
14430	0.01	3.66	-0.01	14430	2.52	31.13	0.95	14430	2.52	25.4	0.63	14430	0.02	2.38	0.05	14430	2.52	27.67	0.94	14430	2.73	32.05	0.64
14440	0.01	3.66	-0.01	14440	2.53	31.15	0.95	14440	2.53	25.43	0.64	14440	0.03	2.38	0.05	14440	2.52	27.71	0.94	14440	2.73	32.1	0.64
14450	0	3.64	-0.01	14450	2.55	31.17	0.95	14450	2.54	25.46	0.64	14450	0.03	2.36	0.05	14450	2.53	27.74	0.94	14450	2.74	32.12	0.64
14460	-0.01	3.66	-0.01	14460	2.56	31.17	0.95	14460	2.56	25.47	0.64	14460	0.02	2.38	0.05	14460	2.54	27.75	0.94	14460	2.74	32.14	0.64
14470	-0.01	3.66	-0.01	14470	2.57	31.19	0.95	14470	2.56	25.49	0.64	14470	0.01	2.38	0.04	14470	2.55	27.76	0.95	14470	2.73	32.17	0.65
14480	-0.01	3.66	-0.01	14480	2.56	31.24	0.95	14480	2.56	25.51	0.63	14480	0.01	2.38	0.04	14480	2.56	27.78	0.94	14480	2.72	32.2	0.65
14490	-0.02	3.66	-0.01	14490	2.55	31.27	0.95	14490	2.55	25.54	0.63	14490	0	2.37	0.04	14490	2.56	27.82	0.94	14490	2.71	32.24	0.65
14500	-0.02	3.66	-0.01	14500	2.54	31.3	0.95	14500	2.54	25.57	0.64	14500	-0.01	2.38	0.04	14500	2.55	27.86	0.94	14500	2.7	32.26	0.65
14510	-0.01	3.67	-0.01	14510	2.53	31.32	0.95	14510	2.53	25.6	0.64	14510	-0.02	2.38	0.04	14510	2.55	27.89	0.94	14510	2.7	32.28	0.65
14520	0	3.66	0	14520	2.53	31.34	0.95	14520	2.52	25.62	0.64	14520	-0.01	2.38	0.04	14520	2.56	27.91	0.95	14520	2.68	32.29	0.66
14530	0.01	3.66	0.01	14530	2.54	31.36	0.95	14530	2.51	25.63	0.64	14530	0	2.37	0.04	14530	2.56	27.92	0.95	14530	2.66	32.33	0.65
14540	0	3.65	0.01	14540	2.53	31.38	0.95	14540	2.49	25.65	0.64	14540	0	2.37	0.04	14540	2.57	27.95	0.95	14540	2.65	32.36	0.65
14550	0	3.66	0.01	14550	2.52	31.4	0.95	14550	2.46	25.68	0.63	14550	0.01	2.38	0.04	14550	2.59	27.97	0.95	14550	2.64	32.39	0.64
14560	0.01	3.67	0.01	14560	2.5	31.44	0.95	14560	2.43	25.7	0.63	14560	0.01	2.38	0.04	14560	2.59	27.99	0.95	14560	2.63	32.41	0.64
14570	0.02	3.67	0.02	14570	2.49	31.47	0.95	14570	2.4	25.73	0.62	14570	0.02	2.38	0.04	14570	2.57	28.02	0.94	14570	2.62	32.44	0.64
14580	0.02	3.66	0.02	14580	2.49	31.51	0.95	14580	2.37	25.75	0.62	14580	0.01	2.36	0.04	14580	2.54	28.04	0.94	14580	2.62	32.47	0.64
14590	0.02	3.66	0.02	14590	2.5	31.52	0.95	14590	2.34	25.78	0.61	14590	0	2.38	0.04	14590	2.53	28.09	0.94	14590	2.62	32.49	0.64
14600	0.02	3.67	0.02	14600	2.51	31.54	0.91	14600	2.33	25.81	0.67	14600	0	2.38	0.04	14600	2.52	28.12	0.97	14600	2.62	32.51	0.65
14610	0.03	3.66	0.02	14610	2.52	31.55	0.91	14610	2.32	25.82	0.67	14610	-0.01	2.38	0.04	14610	2.53	28.14	0.97	14610	2.6	32.51	0.66
14620	0.03	3.66	0.02	14620	2.52	31.58	0.91	14620	2.31	25.84	0.67	14620	-0.01	2.37	0.04	14620	2.54	28.14	0.98	14620	2.58	32.56	0.66
14630	0.01	3.65	0.02	14630	2.52	31.62	0.91	14630	2.29	25.85	0.67	14630	-0.02	2.38	0.03	14630	2.54	28.16	0.98	14630	2.57	32.59	0.66
14640	0	3.66	0.02	14640	2.52	31.65	0.91	14640	2.28	25.88	0.67	14640	-0.02	2.38	0.03	14640	2.54	28.2	0.98	14640	2.57	32.62	0.66
14650	0	3.67	0.02	14650	2.52	31.68	0.91	14650	2.27	25.92	0.67	14650	-0.01	2.38	0.03	14650	2.53	28.23	0.98	14650	2.56	32.64	0.67
14660	0.01	3.67	0.01	14660	2.52	31.7	0.91	14660	2.27	25.95	0.68	14660	0	2.38	0.03	14660	2.52	28.27	0.98	14660	2.56	32.66	0.67
14670	0.01	3.66	0.01	14670	2.54	31.72	0.91	14670	2.28	25.97	0.68	14670	0.01	2.37	0.02	14670	2.53	28.29	0.98	14670	2.56	32.69	0.67
14680	0.01	3.66	0.01	14680	2.55	31.74	0.91	14680	2.3	25.99	0.67	14680	0.02	2.38	0.02	14680	2.55	28.31	0.98	14680	2.56	32.71	0.67
14690	0.01	3.67	0.01	14690	2.55	31.76	0.91	14690	2.32	26.01	0.67	14690	0.02	2.38	0.02	14690	2.56	28.33	0.98	14690	2.55	32.73	0.67
14700	0.01	3.66	0.02	14700	2.55	31.79	0.91	14700	2.34	26.03	0.67	14700	0.03	2.38	0.02	14700	2.56	28.34	0.98	14700	2.53	32.74	0.67
14710	0	3.66	0.02	14710	2.54	31.82	0.91	14710	2.36	26.05	0.67	14710	0.02	2.37	0.02	14710	2.55	28.36	0.98	14710	2.51	32.79	0.67
14720	-0.01	3.65	0.02	14720	2.54	31.87	0.91	14720	2.37	26.08	0.67	14720	0.01	2.38	0.02	14720	2.52	28.39	0.98	14720	2.51	32.83	0.67
14730	-0.01	3.66	0.02	14730	2.55	31.89	0.9	14730	2.38	26.1	0.67	14730	0.01	2.38	0.02	14730	2.51	28.44	0.98	14730	2.52	32.85	0.67
14740	-0.01	3.67	0.02	14740	2.56	31.91	0.9	14740	2.39	26.14	0.66	14740	0	2.38	0.02	14740	2.5	28.48	0.98	14740	2.53	32.86	0.67
14750	0	3.67	0.02	14750	2.58	31.92	0.9	14750	2.4	26.16	0.65	14750	0	2.37	0.02	14750	2.5	28.5	0.98	14750	2.54	32.89	0.67
14760	0	3.66	0.02	14760	2.58	31.93	0.9	14760	2.41	26.18	0.64	14760	-0.01	2.38	0.02	14760	2.51	28.51	0.98	14760	2.54	32.92	0.67
14770	0	3.66	0.03	14770	2.58	31.96	0.89	14770	2.41	26.19	0.62	14770	-0.01	2.38	0.02	14770	2.52	28.52	0.98	14770	2.55	32.94	0.67
14780	0	3.66	0.03	14780	2.57	32	0.89	14780	2.39	26.2	0.61	14780	0	2.38	0.02	14780	2.53	28.55	0.98	14780	2.55	32.97	0.67
14790	0	3.66	0.04	14790	2.56	32.03	0.89	14790	2.36	26.22	0.61	14790	0	2.37	0.03	14790	2.54	28.58	0.98	14790	2.54	32.98	0.67
14800	0	3.66	0.04	14800	2.55	32.06	0.86	14800	2.32	26.26	0.68	14800	0	2.37	0.04	14800	2.55	28.61	0.92	14800	2.54	33.03	0.66
14810	-0.01	3.65	0.03	14810	2.54	32.07	0.86	14810	2.29	26.29	0.68	14810	0	2.38	0.04	14810	2.55	28.64	0.93	14810	2.56	33.06	0.66
14820	-0.01	3.66	0.03	14820	2.54	32.1	0.86	14820	2.26	26.32	0.68	14820	0	2.38	0.03	14820	2.54	28.66	0.93	14820	2.59	33.08	0.66
14830	-0.01	3.67	0.02	14830	2.53	32.12	0.86	14830	2.25	26.33	0.68	14830	0.01	2.38	0.03	14830	2.55	28.7	0.94	14830	2.6	33.1	0.66
14840	0	3.67	0.02	14840	2.52	32.13	0.86	14840	2.24	26.35	0.68	14840	0	2.37	0.02	14840	2.56	28.72	0.95	14840	2.61	33.12	0.66
14850	0	3.66	0.02	14850	2.49	32.16	0.86	14850	2.24	26.37	0.68	14850	-0.01	2.38	0.01	14850	2.56	28.73	0.95	14850	2.62	33.16	0.66
14860	0	3.65	0.01	14860	2.46	32.19	0.86	14860	2.23	26.39	0.69	14860	-0.02	2.38	0.01	14860	2.55	28.74	0.95	14860	2.63	33.19	0.66
14870	-0.01	3.66	0.01	14870	2.44	32.23	0.86	14870	2.23	26.41	0.71	14870	-0.01	2.38	0.01	14870	2.52	28.77	0.95	14870	2.64	33.21	0.66
14880	-0.01	3.66	0.01	14880	2.44	32.27	0.86	14880	2.22	26.43	0.71	14880	-0.01	2.37	0.01	14880	2.5	28.82	0.94	14880	2.64	33.22	0.65
14890	-0.01	3.66	0.01	14890	2.44	32.28	0.86	14890	2.22	26.47	0.71	14890	-0.01	2.38	0.01	14890	2.49	28.86	0.94	14890	2.63	33.26	0.65
14900	-0.01	3.66	0.01	14900	2.46	32.29	0.86	14900	2.23	26.5	0.71	14900	-0.01	2.38	0.02	14900	2.49	28.88	0.94	14900	2.64	33.28	0.65
14910	-0.01	3.66	0.01	14910	2.46	32.3	0.86	14910	2.25	26.52	0.71	14910	0	2.38	0.01	14910	2.51	28.9	0.94	14910	2.64	33.3	0.65
14920	-0.01	3.67	0.01	14920	2.46	32.33	0.85	14920	2.26	26.53	0.71	14920	0.01	2.38	0.01	14920	2.54	28.91	0.94	14920	2.62	33.32	0.65
14930	0	3.66	0.01	14930	2.46	32.37	0.84	14930	2.27	26.54	0.71	14930	0.01	2.36	0.01	14930	2.55	28.93	0.94	14930	2.6	33.36	0.65
14940	0	3.66	0.01	14940	2.45	32.41	0.84	14940	2.27	26.56	0.68	14940	0	2.38	0.01	14940	2.55	28.95	0.93	14940	2.58	33.39	0.65
14950	-0.01	3.64	0.01	14950	2.46	32.43	0.84	14950	2.26	26.6	0.68	14950	0	2.38	0.01	14950	2.55	28.98	0.93	14950	2.57	33.42	0.65
14960	-0.01	3.66	0.02	14960	2.47	32.44	0.84	14960	2.25	26.62	0.68	14960	0	2.37	0.01	14960	2.54	29.02	0.93	14960	2.56	33.45	0.65
14970	-0.01	3.67	0.02	14970	2.49	32.47	0.84	14970	2.24	26.65	0.68	14970	-0.02	2.37	0.02	14970	2.55	29.07	0.93	14970	2.56	33.45	0.65
14980	-0.01	3.66	0.02	14980	2.5	32.49	0.83	14980	2.24	26.67	0.68	14980	-0.03	2.38	0.02	14980	2.57	29.09	0.92	14980	2.55	33.49	0.65
14990	-0.01	3.66	0.02	14990	2.5	32.5	0.83	14990	2.25	26.7	0.68	14990	-0.03	2.38	0.02	14990	2.59	29.11	0.92	14990	2.56	33.51	0.64
15000	-0.01	3.66	0.01	15000	2.49	32.53	0.84	15000	2.27	26.71	0.74	15000	-0.02	2.39	0.07	15000	2.6	29.12	0.9	15000	2.57	33.53	0.63
15010	0	3.67	0.01	15010	2.46	32.55	0.84	15010	2.27	26.72	0.74	15010	-0.02	2.37	0.07	15010	2.6	29.13	0.9	15010	2.56	33.56	0.63
15020	0.01	3.66	0.01	15020	2.44	32.6	0.85	15020	2.27	26.74	0.75	15020	-0.01	2.38	0.06	15020	2.6	29.16	0.9	15020	2.56	33.6	0.64
15030	0.01	3.66	0.01	15030	2.44	32.64	0.85	15030	2.26	26.76	0.75	15030	0	2.38	0.06	15030	2.6	29.21	0.91	15030	2.57	33.63	0.64
15040	0	3.64	0.01	15040	2.44	32.65	0.85	15040	2.24	26.8	0.76	15040	0.02	2.38	0.06	15040	2.6	29.25	0.91	15040	2.57	33.65	0.64
15050	0	3.66	0.01	15050	2.45	32.65	0.85	15050	2.24	26.84	0.77	15050	0.04	2.37	0.06	15050	2.6	29.27	0.91	15050	2.57	33.65	0.64
15060	0	3.67	0.01	15060	2.45	32.65	0.85	15060	2.24	26.85	0.79	15060	0.04	2.36	0.06	15060	2.6	29.27	0.91	15060	2.56	33.67	0.64
15070	0	3.67	0.01	15070	2.44	32.69	0.85	15070	2.24	26.87	0.81	15070	0.04	2.38	0.06	15070	2.61	29.3	0.91	15070	2.54	33.71	0.64
15080	-0.01	3.66	0.01	15080	2.42	32.74	0.85	15080	2.25	26.88	0.82	15080	0.04	2.38	0.06	15080	2.62	29.32	0.91	15080	2.52	33.74	0.64
15090	-0.01	3.66	0.01	15090	2.41	32.77	0.85	15090	2.25	26.9	0.83	15090	0.03	2.37	0.06	15090	2.61	29.35	0.9	15090	2.51	33.77	0.64
15100	0	3.67	0.01	15100	2.41	32.8	0.85	15100	2.24	26.93	0.83	15100	0.01	2.37	0.06	15100	2.59	29.37	0.9	15100	2.49	33.79	0.64
15110	0	3.66	0.01	15110	2.41	32.8	0.84	15110	2.23	26.96	0.84	15110	-0.01	2.38	0.06	15110	2.57	29.41	0.9	15110	2.48	33.82	0.64
15120	0.01	3.66	0.01	15120	2.42	32.83	0.84	15120	2.23	26.99	0.84	15120	-0.02	2.38	0.06	15120	2.56	29.45	0.9	15120	2.48	33.84	0.64
15130	0	3.65	0.01	15130	2.44	32.85	0.84	15130	2.24	27.01	0.84	15130	-0.02	2.39	0.06	15130	2.56	29.48	0.9	15130	2.48	33.86	0.64
15140	0	3.66	0.01	15140	2.44	32.87	0.84	15140	2.27	27.05	0.84	15140	-0.02	2.37	0.06	15140	2.57	29.49	0.89	15140	2.48	33.87	0.64
15150	0	3.67	0.01	15150	2.44	32.9	0.84	15150	2.3	27.07	0.84	15150	-0.02	2.38	0.06	15150	2.58	29.5	0.89	15150	2.47	33.89	0.64
15160	0.01	3.67	0.01	15160	2.44	32.92	0.84	15160	2.33	27.08	0.84	15160	-0.01	2.38	0.06	15160	2.59	29.51	0.89	15160	2.45	33.94	0.63
15170	0.02	3.66	0.01	15170	2.45	32.98	0.83	15170	2.36	27.1	0.83	15170	0	2.38	0.06	15170	2.58	29.55	0.88	15170	2.45	33.96	0.63
15180	0.01	3.66	0.02	15180	2.47	33.01	0.83	15180	2.38	27.12	0.83	15180	0.01	2.38	0.06	15180	2.56	29.59	0.88	15180	2.45	33.99	0.63
15190	0.02	3.67	0.02	15190	2.5	33.04	0.83	15190	2.39	27.16	0.82	15190	0	2.36	0.06	15190	2.55	29.63	0.87	15190	2.45	34	0.63
15200	0.02	3.66	0.02	15200	2.55	33.04	0.84	15200	2.41	27.2	0.87	15200	0	2.38	0.02	15200	2.54	29.65	0.86	15200	2.45	34.03	0.62
15210	0.01	3.66	0.02	15210	2.58	33.04	0.84	15210	2.43	27.22	0.87	15210	-0.01	2.38	0.02	15210	2.56	29.69	0.86	15210	2.45	34.06	0.63
15220	0	3.66	0.02	15220	2.6	33.08	0.84	15220	2.46	27.24	0.87	15220	-0.01	2.38	0.02	15220	2.59	29.7	0.86	15220	2.46	34.08	0.63
15230	0	3.66	0.02	15230	2.61	33.12	0.84	15230	2.48	27.25	0.87	15230	-0.02	2.37	0.02	15230	2.61	29.71	0.86	15230	2.45	34.1	0.63
15240	0	3.67	0.02	15240	2.61	33.16	0.85	15240	2.5	27.28	0.87	15240	-0.03	2.38	0.02	15240	2.62	29.73	0.86	15240	2.44	34.13	0.63
15250	0.01	3.66	0.02	15250	2.6	33.17	0.85	15250	2.5	27.3	0.87	15250	-0.04	2.38	0.02	15250	2.61	29.76	0.86	15250	2.45	34.17	0.63
15260	0.01	3.66	0.02	15260	2.61	33.2	0.86	15260	2.49	27.33	0.87	15260	-0.02	2.39	0.02	15260	2.62	29.81	0.86	15260	2.46	34.19	0.63
15270	0.01	3.66	0.02	15270	2.6	33.21	0.87	15270	2.48	27.36	0.87	15270	-0.01	2.37	0.02	15270	2.63	29.85	0.86	15270	2.48	34.2	0.63
15280	0	3.66	0.02	15280	2.59	33.23	0.87	15280	2.46	27.38	0.87	15280	0	2.38	0.02	15280	2.65	29.88	0.84	15280	2.48	34.21	0.63
15290	0.01	3.66	0.02	15290	2.55	33.24	0.88	15290	2.45	27.41	0.87	15290	0.01	2.38	0.02	15290	2.67	29.88	0.82	15290	2.48	34.25	0.63
15300	0	3.66	0.01	15300	2.5	33.27	0.88	15300	2.45	27.43	0.87	15300	0.02	2.38	0.02	15300	2.68	29.88	0.81	15300	2.49	34.28	0.63
15310	0	3.65	0.01	15310	2.46	33.3	0.88	15310	2.44	27.45	0.87	15310	0.04	2.37	0.02	15310	2.68	29.92	0.81	15310	2.49	34.31	0.63
15320	-0.01	3.66	0.01	15320	2.42	33.34	0.88	15320	2.43	27.46	0.87	15320	0.03	2.36	0.03	15320	2.66	29.95	0.8	15320	2.49	34.33	0.63
15330	-0.01	3.67	0.01	15330	2.38	33.36	0.88	15330	2.41	27.48	0.87	15330	0.02	2.38	0.03	15330	2.65	29.99	0.8	15330	2.48	34.36	0.63
15340	0	3.67	0.02	15340	2.35	33.37	0.88	15340	2.39	27.53	0.86	15340	0.01	2.38	0.03	15340	2.63	30.02	0.8	15340	2.49	34.39	0.63
15350	0	3.66	0.02	15350	2.32	33.37	0.88	15350	2.38	27.56	0.84	15350	0	2.38	0.03	15350	2.62	30.05	0.79	15350	2.51	34.41	0.63
15360	-0.02	3.64	0.03	15360	2.3	33.39	0.88	15360	2.38	27.59	0.81	15360	-0.02	2.37	0.04	15360	2.62	30.08	0.79	15360	2.52	34.42	0.63
15370	-0.02	3.66	0.03	15370	2.27	33.43	0.88	15370	2.39	27.6	0.78	15370	-0.03	2.38	0.04	15370	2.64	30.09	0.79	15370	2.51	34.43	0.63
15380	-0.02	3.66	0.03	15380	2.26	33.47	0.88	15380	2.41	27.62	0.76	15380	-0.04	2.38	0.04	15380	2.65	30.1	0.79	15380	2.5	34.48	0.62
15390	-0.03	3.66	0.03	15390	2.25	33.51	0.88	15390	2.43	27.65	0.75	15390	-0.02	2.38	0.04	15390	2.64	30.12	0.79	15390	2.49	34.51	0.62
15400	-0.03	3.66	0.01	15400	2.25	33.53	0.84	15400	2.44	27.67	0.74	15400	-0.01	2.38	0.04	15400	2.63	30.15	0.79	15400	2.49	34.54	0.62
15410	-0.03	3.66	0.01	15410	2.28	33.55	0.84	15410	2.45	27.7	0.74	15410	0	2.37	0.04	15410	2.61	30.2	0.79	15410	2.5	34.57	0.62
15420	-0.02	3.67	0.01	15420	2.31	33.57	0.84	15420	2.47	27.73	0.74	15420	0.01	2.38	0.04	15420	2.59	30.23	0.79	15420	2.51	34.59	0.62
15430	-0.01	3.66	0.01	15430	2.35	33.57	0.84	15430	2.48	27.75	0.74	15430	0.03	2.38	0.04	15430	2.58	30.26	0.79	15430	2.52	34.61	0.62
15440	0	3.66	0.01	15440	2.37	33.59	0.84	15440	2.49	27.79	0.74	15440	0.04	2.37	0.03	15440	2.58	30.27	0.79	15440	2.54	34.63	0.62
15450	-0.01	3.64	0	15450	2.39	33.63	0.85	15450	2.52	27.82	0.74	15450	0.04	2.36	0.03	15450	2.58	30.29	0.8	15450	2.55	34.65	0.62
15460	-0.01	3.66	0	15460	2.41	33.67	0.85	15460	2.54	27.83	0.75	15460	0.02	2.38	0.03	15460	2.58	30.31	0.8	15460	2.56	34.68	0.62
15470	-0.01	3.67	0	15470	2.44	33.71	0.86	15470	2.56	27.85	0.75	15470	0.01	2.38	0.03	15470	2.58	30.34	0.8	15470	2.56	34.72	0.62
15480	0	3.66	0	15480	2.47	33.73	0.86	15480	2.57	27.86	0.75	15480	0	2.38	0.03	15480	2.56	30.37	0.81	15480	2.58	34.75	0.62
15490	0	3.66	0	15490	2.5	33.74	0.86	15490	2.58	27.92	0.75	15490	-0.02	2.37	0.02	15490	2.54	30.39	0.82	15490	2.6	34.77	0.62
15500	0	3.66	0	15500	2.52	33.75	0.86	15500	2.59	27.96	0.75	15500	-0.04	2.38	0.02	15500	2.55	30.45	0.84	15500	2.61	34.79	0.61
15510	0	3.67	0	15510	2.53	33.78	0.86	15510	2.61	27.99	0.75	15510	-0.05	2.38	0.02	15510	2.58	30.48	0.84	15510	2.62	34.82	0.61
15520	0.01	3.66	0	15520	2.53	33.81	0.86	15520	2.63	28.01	0.75	15520	-0.03	2.39	0.02	15520	2.62	30.5	0.84	15520	2.62	34.85	0.6
15530	0.01	3.66	0	15530	2.53	33.84	0.85	15530	2.66	28.01	0.74	15530	-0.02	2.38	0.02	15530	2.66	30.5	0.84	15530	2.63	34.88	0.59
15540	0	3.65	0	15540	2.52	33.88	0.85	15540	2.68	28.05	0.74	15540	-0.01	2.37	0.02	15540	2.68	30.51	0.84	15540	2.62	34.9	0.58
15550	0	3.66	0	15550	2.52	33.9	0.85	15550	2.7	28.08	0.74	15550	0.01	2.38	0.02	15550	2.69	30.56	0.84	15550	2.61	34.93	0.57
15560	0	3.67	0	15560	2.53	33.93	0.85	15560	2.71	28.11	0.74	15560	0.03	2.38	0.02	15560	2.69	30.59	0.84	15560	2.61	34.97	0.56
15570	0.01	3.67	0	15570	2.54	33.95	0.85	15570	2.71	28.14	0.74	15570	0.04	2.38	0.02	15570	2.69	30.64	0.84	15570	2.62	34.98	0.55
15580	0.02	3.66	0	15580	2.56	33.96	0.85	15580	2.72	28.15	0.73	15580	0.04	2.36	0.02	15580	2.7	30.67	0.84	15580	2.63	35	0.54
15590	0.02	3.66	0	15590	2.56	33.98	0.85	15590	2.72	28.21	0.73	15590	0.04	2.38	0.02	15590	2.73	30.69	0.84	15590	2.63	35.01	0.54
15600	0.02	3.67	0.03	15600	2.54	34.01	0.87	15600	2.74	28.24	0.73	15600	0.03	2.38	0.01	15600	2.77	30.72	0.85	15600	2.63	35.05	0.53
15610	0.03	3.66	0.03	15610	2.54	34.07	0.87	15610	2.76	28.26	0.73	15610	0.02	2.38	0.01	15610	2.79	30.73	0.85	15610	2.62	35.09	0.53
15620	0.03	3.66	0.02	15620	2.55	34.11	0.87	15620	2.78	28.27	0.73	15620	0	2.37	0.01	15620	2.8	30.75	0.85	15620	2.62	35.12	0.53
15630	0.02	3.65	0.02	15630	2.57	34.13	0.87	15630	2.78	28.27	0.73	15630	-0.01	2.38	0.01	15630	2.79	30.77	0.85	15630	2.61	35.14	0.53
15640	0.01	3.66	0.02	15640	2.61	34.14	0.87	15640	2.77	28.33	0.73	15640	-0.02	2.38	0.01	15640	2.78	30.82	0.85	15640	2.61	35.17	0.53
15650	0.01	3.67	0.02	15650	2.63	34.13	0.87	15650	2.76	28.36	0.73	15650	-0.01	2.38	0	15650	2.78	30.86	0.85	15650	2.62	35.2	0.53
15660	0.01	3.67	0.02	15660	2.66	34.18	0.87	15660	2.75	28.4	0.73	15660	-0.01	2.38	0	15660	2.77	30.88	0.85	15660	2.63	35.21	0.53
15670	0.01	3.66	0.02	15670	2.67	34.22	0.87	15670	2.74	28.41	0.74	15670	0	2.37	0	15670	2.76	30.9	0.86	15670	2.63	35.23	0.53
15680	0.01	3.66	0.02	15680	2.68	34.26	0.87	15680	2.74	28.43	0.74	15680	0	2.38	0	15680	2.74	30.9	0.86	15680	2.62	35.24	0.53
15690	0.01	3.67	0.02	15690	2.69	34.28	0.87	15690	2.73	28.46	0.74	15690	0.01	2.38	0	15690	2.72	30.93	0.86	15690	2.6	35.29	0.53
15700	0.01	3.66	0.02	15700	2.7	34.3	0.87	15700	2.71	28.47	0.74	15700	0.02	2.38	-0.01	15700	2.69	30.97	0.86	15700	2.59	35.32	0.53
15710	0.01	3.66	0.02	15710	2.71	34.34	0.87	15710	2.68	28.49	0.74	15710	0.02	2.36	-0.01	15710	2.66	31	0.86	15710	2.58	35.35	0.53
15720	0.01	3.66	0.02	15720	2.73	34.35	0.87	15720	2.63	28.51	0.74	15720	0.01	2.38	-0.01	15720	2.62	31.03	0.86	15720	2.57	35.37	0.53
15730	0.01	3.67	0.02	15730	2.73	34.37	0.87	15730	2.58	28.54	0.74	15730	0	2.38	-0.01	15730	2.59	31.05	0.86	15730	2.56	35.39	0.53
15740	0.03	3.68	0.02	15740	2.72	34.39	0.87	15740	2.53	28.57	0.73	15740	-0.01	2.38	-0.01	15740	2.58	31.08	0.85	15740	2.56	35.42	0.53
15750	0.05	3.68	0.02	15750	2.71	34.42	0.87	15750	2.49	28.6	0.73	15750	-0.01	2.37	-0.01	15750	2.59	31.1	0.85	15750	2.56	35.44	0.52
15760	0.07	3.68	0.02	15760	2.7	34.47	0.87	15760	2.45	28.62	0.72	15760	-0.02	2.38	-0.01	15760	2.6	31.11	0.85	15760	2.55	35.46	0.5
15770	0.08	3.67	0.03	15770	2.69	34.51	0.86	15770	2.41	28.62	0.72	15770	-0.03	2.38	-0.01	15770	2.59	31.13	0.85	15770	2.54	35.49	0.5
15780	0.1	3.69	0.03	15780	2.69	34.53	0.86	15780	2.37	28.64	0.72	15780	-0.02	2.38	-0.01	15780	2.58	31.16	0.85	15780	2.54	35.53	0.48
15790	0.13	3.69	0.03	15790	2.69	34.53	0.86	15790	2.34	28.67	0.72	15790	-0.01	2.37	-0.01	15790	2.57	31.21	0.85	15790	2.55	35.55	0.48
15800	0.15	3.69	0.05	15800	2.7	34.55	0.8	15800	2.29	28.7	0.78	15800	0	2.37	-0.01	15800	2.56	31.24	0.85	15800	2.56	35.57	0.57
15810	0.17	3.69	0.05	15810	2.7	34.58	0.8	15810	2.26	28.73	0.78	15810	0	2.38	-0.01	15810	2.56	31.27	0.85	15810	2.56	35.57	0.57
15820	0.19	3.7	0.05	15820	2.69	34.61	0.8	15820	2.23	28.75	0.78	15820	0.01	2.38	-0.01	15820	2.57	31.28	0.85	15820	2.54	35.61	0.57
15830	0.21	3.7	0.05	15830	2.67	34.64	0.81	15830	2.24	28.78	0.79	15830	0.01	2.37	-0.01	15830	2.59	31.31	0.85	15830	2.53	35.64	0.58
15840	0.24	3.71	0.03	15840	2.64	34.68	0.81	15840	2.25	28.8	0.79	15840	0	2.37	-0.01	15840	2.61	31.33	0.85	15840	2.52	35.67	0.58
15850	0.26	3.7	0.03	15850	2.64	34.72	0.81	15850	2.27	28.81	0.79	15850	-0.01	2.38	-0.01	15850	2.62	31.35	0.85	15850	2.5	35.69	0.58
15860	0.26	3.69	0.01	15860	2.66	34.74	0.81	15860	2.28	28.83	0.79	15860	-0.01	2.38	-0.01	15860	2.61	31.38	0.85	15860	2.49	35.72	0.58
15870	0.27	3.71	0.01	15870	2.66	34.74	0.81	15870	2.29	28.85	0.79	15870	-0.01	2.38	-0.01	15870	2.6	31.4	0.85	15870	2.48	35.75	0.58
15880	0.28	3.72	0.01	15880	2.66	34.76	0.81	15880	2.3	28.89	0.79	15880	-0.01	2.38	-0.01	15880	2.6	31.45	0.85	15880	2.5	35.77	0.58
15890	0.28	3.72	0.01	15890	2.65	34.79	0.8	15890	2.32	28.93	0.79	15890	-0.01	2.38	-0.01	15890	2.61	31.48	0.84	15890	2.51	35.79	0.57
15900	0.28	3.71	0.01	15900	2.64	34.83	0.8	15900	2.34	28.96	0.79	15900	-0.01	2.38	-0.01	15900	2.63	31.5	0.83	15900	2.52	35.79	0.57
15910	0.28	3.72	0.01	15910	2.64	34.87	0.8	15910	2.38	28.98	0.79	15910	0	2.38	-0.01	15910	2.64	31.51	0.83	15910	2.52	35.85	0.57
15920	0.29	3.73	0.01	15920	2.64	34.9	0.81	15920	2.42	29	0.78	15920	0.01	2.37	-0.01	15920	2.64	31.53	0.82	15920	2.52	35.87	0.57
15930	0.3	3.74	0.01	15930	2.66	34.92	0.81	15930	2.47	29.02	0.78	15930	0.02	2.37	-0.01	15930	2.64	31.57	0.82	15930	2.53	35.9	0.57
15940	0.31	3.74	0.01	15940	2.67	34.93	0.8	15940	2.5	29.04	0.78	15940	0.02	2.38	0	15940	2.63	31.6	0.82	15940	2.53	35.93	0.56
15950	0.32	3.73	0.01	15950	2.68	34.96	0.8	15950	2.53	29.07	0.78	15950	0.02	2.38	0	15950	2.63	31.64	0.81	15950	2.54	35.96	0.56
15960	0.32	3.75	0.01	15960	2.69	34.98	0.8	15960	2.54	29.11	0.78	15960	0.02	2.38	0	15960	2.64	31.67	0.81	15960	2.56	35.98	0.54
15970	0.34	3.75	0.01	15970	2.69	35.02	0.79	15970	2.56	29.14	0.77	15970	0.01	2.37	0	15970	2.66	31.7	0.81	15970	2.58	36	0.53
15980	0.36	3.76	0.01	15980	2.68	35.05	0.79	15980	2.59	29.18	0.77	15980	0	2.38	0.01	15980	2.69	31.72	0.81	15980	2.58	36.02	0.53
15990	0.37	3.75	0.01	15990	2.68	35.08	0.78	15990	2.64	29.21	0.77	15990	0	2.38	0.01	15990	2.72	31.73	0.81	15990	2.58	36.04	0.52
16000	0.37	3.75	0.01	16000	2.68	35.12	0.8	16000	2.68	29.23	0.7	16000	0	2.39	0.02	16000	2.73	31.75	0.77	16000	2.58	36.09	0.59
16010	0.38	3.76	0.01	16010	2.69	35.14	0.8	16010	2.71	29.24	0.7	16010	0	2.37	0.02	16010	2.72	31.77	0.77	16010	2.59	36.11	0.59
16020	0.38	3.76	0.01	16020	2.71	35.15	0.81	16020	2.73	29.26	0.71	16020	0	2.38	0.02	16020	2.71	31.82	0.78	16020	2.59	36.13	0.59
16030	0.37	3.76	0.01	16030	2.72	35.16	0.81	16030	2.74	29.3	0.72	16030	0.01	2.38	0.02	16030	2.7	31.85	0.78	16030	2.59	36.14	0.59
16040	0.35	3.75	0.01	16040	2.71	35.17	0.81	16040	2.74	29.34	0.73	16040	0.02	2.38	0.02	16040	2.69	31.88	0.78	16040	2.58	36.18	0.59
16050	0.32	3.77	0.01	16050	2.68	35.23	0.81	16050	2.75	29.37	0.75	16050	0.02	2.37	0.01	16050	2.68	31.89	0.78	16050	2.58	36.21	0.59
16060	0.31	3.77	0.01	16060	2.66	35.28	0.81	16060	2.77	29.41	0.75	16060	0.02	2.36	0	16060	2.65	31.9	0.78	16060	2.57	36.23	0.59
16070	0.29	3.77	0.01	16070	2.65	35.31	0.81	16070	2.8	29.42	0.77	16070	0.01	2.38	0	16070	2.63	31.93	0.78	16070	2.55	36.25	0.59
16080	0.27	3.77	0.01	16080	2.65	35.32	0.81	16080	2.82	29.45	0.77	16080	0.01	2.38	0	16080	2.61	31.96	0.77	16080	2.54	36.29	0.59
16090	0.24	3.77	0.01	16090	2.66	35.33	0.81	16090	2.83	29.47	0.77	16090	0	2.38	0	16090	2.59	31.99	0.77	16090	2.54	36.32	0.59
16100	0.23	3.78	0.01	16100	2.66	35.35	0.81	16100	2.83	29.49	0.77	16100	-0.02	2.37	0	16100	2.56	32.03	0.77	16100	2.56	36.35	0.59
16110	0.22	3.77	0	16110	2.65	35.38	0.81	16110	2.81	29.52	0.77	16110	-0.03	2.38	0	16110	2.55	32.06	0.75	16110	2.58	36.36	0.59
16120	0.2	3.78	0	16120	2.63	35.41	0.81	16120	2.79	29.55	0.77	16120	-0.04	2.38	0	16120	2.57	32.09	0.74	16120	2.59	36.37	0.58
16130	0.19	3.77	0	16130	2.61	35.44	0.81	16130	2.77	29.6	0.77	16130	-0.03	2.38	0	16130	2.58	32.1	0.74	16130	2.6	36.41	0.58
16140	0.18	3.79	0	16140	2.61	35.48	0.81	16140	2.77	29.63	0.77	16140	-0.03	2.37	0	16140	2.6	32.11	0.73	16140	2.61	36.44	0.58
16150	0.19	3.79	0	16150	2.61	35.51	0.8	16150	2.77	29.65	0.77	16150	-0.02	2.38	0	16150	2.61	32.13	0.73	16150	2.61	36.47	0.58
16160	0.2	3.79	0.01	16160	2.62	35.53	0.8	16160	2.78	29.66	0.77	16160	-0.01	2.38	0	16160	2.61	32.17	0.73	16160	2.6	36.49	0.58
16170	0.21	3.79	0.01	16170	2.63	35.54	0.78	16170	2.77	29.67	0.77	16170	0	2.38	0	16170	2.61	32.21	0.72	16170	2.6	36.53	0.57
16180	0.21	3.78	0.02	16180	2.63	35.55	0.76	16180	2.76	29.71	0.77	16180	0.02	2.38	0	16180	2.61	32.24	0.72	16180	2.6	36.55	0.57
16190	0.22	3.8	0.02	16190	2.62	35.58	0.75	16190	2.74	29.75	0.77	16190	0.02	2.36	0	16190	2.6	32.25	0.72	16190	2.6	36.58	0.57
16200	0.23	3.8	0.01	16200	2.61	35.62	0.74	16200	2.73	29.79	0.75	16200	0.01	2.38	-0.02	16200	2.58	32.26	0.72	16200	2.6	36.59	0.57
16210	0.23	3.8	0.01	16210	2.59	35.66	0.75	16210	2.74	29.82	0.75	16210	0	2.38	-0.02	16210	2.57	32.3	0.72	16210	2.6	36.62	0.58
16220	0.23	3.8	0.01	16220	2.58	35.69	0.77	16220	2.75	29.83	0.75	16220	-0.01	2.37	-0.02	16220	2.55	32.32	0.72	16220	2.59	36.66	0.59
16230	0.24	3.81	0	16230	2.57	35.7	0.79	16230	2.77	29.88	0.75	16230	-0.02	2.37	-0.02	16230	2.54	32.35	0.72	16230	2.6	36.68	0.59
16240	0.24	3.82	0	16240	2.57	35.73	0.8	16240	2.81	29.91	0.75	16240	-0.04	2.38	-0.02	16240	2.51	32.37	0.72	16240	2.62	36.71	0.6
16250	0.25	3.82	0	16250	2.58	35.74	0.81	16250	2.85	29.93	0.75	16250	-0.04	2.38	-0.02	16250	2.49	32.4	0.72	16250	2.62	36.72	0.6
16260	0.26	3.82	0	16260	2.58	35.76	0.81	16260	2.87	29.94	0.75	16260	-0.03	2.39	-0.03	16260	2.49	32.45	0.72	16260	2.63	36.76	0.6
16270	0.25	3.8	0	16270	2.56	35.79	0.81	16270	2.88	29.97	0.75	16270	-0.02	2.37	-0.03	16270	2.51	32.46	0.72	16270	2.64	36.78	0.6
16280	0.25	3.82	0	16280	2.53	35.81	0.81	16280	2.88	30.03	0.75	16280	-0.01	2.37	-0.03	16280	2.53	32.48	0.71	16280	2.64	36.8	0.6
16290	0.25	3.83	0	16290	2.52	35.86	0.81	16290	2.9	30.07	0.75	16290	0.01	2.38	-0.03	16290	2.55	32.49	0.69	16290	2.63	36.82	0.6
16300	0.26	3.83	0	16300	2.52	35.9	0.81	16300	2.93	30.1	0.75	16300	0.02	2.38	-0.03	16300	2.56	32.52	0.68	16300	2.62	36.86	0.6
16310	0.26	3.83	0	16310	2.53	35.91	0.82	16310	2.95	30.11	0.76	16310	0.04	2.37	-0.03	16310	2.57	32.55	0.67	16310	2.61	36.9	0.6
16320	0.27	3.84	0	16320	2.54	35.91	0.83	16320	2.98	30.12	0.76	16320	0.04	2.36	-0.03	16320	2.57	32.58	0.67	16320	2.61	36.92	0.6
16330	0.28	3.84	0	16330	2.54	35.91	0.83	16330	2.98	30.15	0.76	16330	0.03	2.38	-0.03	16330	2.57	32.62	0.67	16330	2.61	36.94	0.6
16340	0.3	3.84	0	16340	2.52	35.96	0.83	16340	2.96	30.18	0.76	16340	0.02	2.38	-0.03	16340	2.56	32.63	0.66	16340	2.61	36.95	0.6
16350	0.3	3.84	0	16350	2.51	36	0.83	16350	2.93	30.21	0.76	16350	0.02	2.38	-0.03	16350	2.57	32.67	0.66	16350	2.61	36.99	0.6
16360	0.29	3.82	0	16360	2.5	36.04	0.83	16360	2.89	30.24	0.76	16360	0	2.37	-0.03	16360	2.57	32.68	0.66	16360	2.61	37.01	0.6
16370	0.28	3.85	0	16370	2.5	36.07	0.83	16370	2.86	30.27	0.76	16370	-0.01	2.38	-0.03	16370	2.58	32.7	0.65	16370	2.62	37.05	0.6
16380	0.28	3.85	0	16380	2.51	36.09	0.83	16380	2.83	30.3	0.76	16380	-0.02	2.39	-0.01	16380	2.56	32.72	0.65	16380	2.62	37.06	0.59
16390	0.27	3.85	0	16390	2.53	36.11	0.83	16390	2.8	30.32	0.76	16390	-0.01	2.38	0	16390	2.54	32.75	0.65	16390	2.62	37.11	0.59
16400	0.26	3.84	0	16400	2.55	36.12	0.88	16400	2.77	30.34	0.74	16400	-0.01	2.38	0.01	16400	2.54	32.79	0.6	16400	2.63	37.14	0.59
16410	0.25	3.85	0	16410	2.56	36.14	0.88	16410	2.73	30.36	0.74	16410	0	2.37	0.01	16410	2.54	32.83	0.6	16410	2.65	37.16	0.6
16420	0.24	3.86	0	16420	2.56	36.17	0.89	16420	2.7	30.39	0.74	16420	0.01	2.38	0.01	16420	2.55	32.85	0.6	16420	2.67	37.17	0.61
16430	0.24	3.86	0	16430	2.56	36.2	0.89	16430	2.67	30.42	0.74	16430	0.02	2.38	0.01	16430	2.56	32.86	0.6	16430	2.68	37.21	0.62
16440	0.23	3.85	0	16440	2.56	36.25	0.89	16440	2.65	30.45	0.74	16440	0.02	2.37	0.01	16440	2.56	32.88	0.6	16440	2.69	37.24	0.62
16450	0.21	3.84	0	16450	2.56	36.27	0.9	16450	2.63	30.48	0.74	16450	0.02	2.36	0.01	16450	2.57	32.9	0.6	16450	2.7	37.26	0.62
16460	0.19	3.86	0	16460	2.56	36.28	0.91	16460	2.63	30.51	0.74	16460	0.01	2.38	0.01	16460	2.56	32.92	0.6	16460	2.71	37.29	0.62
16470	0.19	3.87	0	16470	2.56	36.29	0.92	16470	2.65	30.54	0.74	16470	0	2.38	0.01	16470	2.54	32.96	0.6	16470	2.71	37.32	0.62
16480	0.19	3.87	0	16480	2.56	36.32	0.92	16480	2.69	30.57	0.74	16480	-0.01	2.38	0.01	16480	2.52	32.98	0.6	16480	2.72	37.35	0.62
16490	0.19	3.86	0	16490	2.55	36.35	0.93	16490	2.72	30.59	0.74	16490	-0.02	2.37	0.01	16490	2.51	33.02	0.6	16490	2.73	37.37	0.62
16500	0.19	3.86	0	16500	2.53	36.38	0.93	16500	2.74	30.62	0.74	16500	-0.03	2.38	0.01	16500	2.51	33.04	0.6	16500	2.73	37.39	0.62
16510	0.19	3.87	0	16510	2.51	36.42	0.93	16510	2.75	30.64	0.73	16510	-0.03	2.38	0.01	16510	2.5	33.05	0.6	16510	2.72	37.41	0.61
16520	0.19	3.87	0	16520	2.49	36.44	0.93	16520	2.76	30.68	0.72	16520	-0.02	2.38	0.01	16520	2.49	33.06	0.6	16520	2.7	37.45	0.61
16530	0.19	3.87	0.01	16530	2.5	36.47	0.93	16530	2.79	30.72	0.72	16530	-0.01	2.38	0.01	16530	2.47	33.08	0.59	16530	2.68	37.48	0.61
16540	0.19	3.87	0.01	16540	2.51	36.48	0.93	16540	2.81	30.74	0.72	16540	0	2.37	0.01	16540	2.45	33.13	0.58	16540	2.68	37.51	0.6
16550	0.19	3.88	0.01	16550	2.53	36.5	0.93	16550	2.84	30.77	0.72	16550	0.01	2.38	0.01	16550	2.43	33.16	0.58	16550	2.67	37.52	0.6
16560	0.2	3.89	0.01	16560	2.53	36.52	0.93	16560	2.85	30.78	0.72	16560	0.02	2.38	0.01	16560	2.43	33.19	0.57	16560	2.66	37.55	0.6
16570	0.21	3.89	0.01	16570	2.52	36.54	0.93	16570	2.87	30.83	0.72	16570	0.03	2.38	0.01	16570	2.42	33.21	0.56	16570	2.65	37.57	0.6
16580	0.21	3.88	0.01	16580	2.51	36.6	0.93	16580	2.87	30.86	0.72	16580	0.02	2.36	0.01	16580	2.43	33.23	0.56	16580	2.63	37.59	0.59
16590	0.21	3.88	0.01	16590	2.52	36.64	0.93	16590	2.88	30.88	0.72	16590	0.02	2.38	0.01	16590	2.44	33.25	0.55	16590	2.61	37.61	0.59
16600	0.21	3.89	0.01	16600	2.55	36.67	0.91	16600	2.88	30.91	0.67	16600	0.01	2.38	0.02	16600	2.44	33.26	0.61	16600	2.57	37.63	0.59
16610	0.21	3.89	0.01	16610	2.58	36.68	0.91	16610	2.87	30.92	0.67	16610	0.01	2.38	0.02	16610	2.43	33.28	0.61	16610	2.53	37.67	0.59
16620	0.21	3.89	0.01	16620	2.62	36.68	0.91	16620	2.86	30.97	0.67	16620	0	2.37	0.02	16620	2.42	33.31	0.61	16620	2.5	37.7	0.59
16630	0.2	3.88	0.01	16630	2.65	36.71	0.91	16630	2.85	31	0.67	16630	-0.01	2.38	0.01	16630	2.41	33.36	0.61	16630	2.47	37.72	0.59
16640	0.19	3.9	0.01	16640	2.67	36.75	0.91	16640	2.85	31.02	0.67	16640	-0.02	2.38	0.01	16640	2.41	33.39	0.61	16640	2.45	37.74	0.59
16650	0.19	3.9	0.01	16650	2.68	36.78	0.91	16650	2.83	31.04	0.67	16650	-0.01	2.38	0.01	16650	2.42	33.41	0.61	16650	2.45	37.78	0.6
16660	0.19	3.9	0.01	16660	2.69	36.81	0.91	16660	2.81	31.06	0.67	16660	-0.01	2.37	0.01	16660	2.44	33.43	0.61	16660	2.45	37.81	0.6
16670	0.19	3.89	0.01	16670	2.69	36.84	0.91	16670	2.79	31.1	0.67	16670	-0.01	2.37	0.01	16670	2.46	33.43	0.62	16670	2.47	37.84	0.6
16680	0.17	3.89	0.01	16680	2.7	36.86	0.91	16680	2.77	31.13	0.67	16680	0	2.38	0.01	16680	2.48	33.48	0.62	16680	2.5	37.86	0.6
16690	0.16	3.91	0.01	16690	2.69	36.87	0.91	16690	2.75	31.16	0.67	16690	0	2.38	0.01	16690	2.5	33.51	0.62	16690	2.54	37.89	0.6
16700	0.16	3.91	0.01	16700	2.68	36.89	0.91	16700	2.74	31.18	0.67	16700	0.01	2.38	0	16700	2.51	33.54	0.62	16700	2.59	37.93	0.6
16710	0.15	3.9	0.01	16710	2.64	36.91	0.91	16710	2.73	31.2	0.67	16710	0.01	2.37	0	16710	2.53	33.56	0.62	16710	2.65	37.95	0.6
16720	0.14	3.9	0.01	16720	2.61	36.95	0.91	16720	2.72	31.23	0.67	16720	0	2.38	0	16720	2.55	33.59	0.62	16720	2.71	37.97	0.6
16730	0.14	3.91	0.01	16730	2.57	36.99	0.91	16730	2.7	31.25	0.67	16730	0	2.39	0.01	16730	2.58	33.61	0.62	16730	2.75	37.99	0.6
16740	0.14	3.92	0.01	16740	2.55	37.02	0.91	16740	2.68	31.28	0.67	16740	0.01	2.39	0.01	16740	2.6	33.63	0.61	16740	2.78	38.04	0.6
16750	0.15	3.91	0.01	16750	2.54	37.05	0.9	16750	2.67	31.3	0.66	16750	0.01	2.37	0.01	16750	2.61	33.64	0.61	16750	2.8	38.06	0.6
16760	0.16	3.91	0.01	16760	2.53	37.06	0.9	16760	2.66	31.34	0.66	16760	0.02	2.38	0.01	16760	2.6	33.66	0.61	16760	2.82	38.09	0.6
16770	0.15	3.89	0.01	16770	2.55	37.07	0.9	16770	2.65	31.36	0.65	16770	0.05	2.43	0.02	16770	2.58	33.71	0.61	16770	2.82	38.11	0.6
16780	0.14	3.92	0.01	16780	2.57	37.1	0.9	16780	2.64	31.39	0.64	16780	0.12	2.45	0.02	16780	2.56	33.75	0.61	16780	2.81	38.14	0.59
16790	0.15	3.92	0.01	16790	2.57	37.13	0.9	16790	2.62	31.4	0.64	16790	0.21	2.45	0.02	16790	2.55	33.78	0.61	16790	2.81	38.18	0.59
16800	0.15	3.92	0.01	16800	2.57	37.16	0.85	16800	2.6	31.42	0.69	16800	0.31	2.45	0.04	16800	2.55	33.8	0.63	16800	2.81	38.2	0.6
16810	0.15	3.91	0.01	16810	2.56	37.18	0.85	16810	2.59	31.46	0.71	16810	0.42	2.46	0.04	16810	2.56	33.81	0.63	16810	2.8	38.21	0.61
16820	0.15	3.92	0.01	16820	2.57	37.23	0.85	16820	2.59	31.49	0.72	16820	0.54	2.47	0.04	16820	2.58	33.84	0.64	16820	2.79	38.25	0.61
16830	0.16	3.93	0.01	16830	2.58	37.25	0.85	16830	2.59	31.52	0.73	16830	0.66	2.5	0.04	16830	2.59	33.86	0.64	16830	2.77	38.28	0.61
16840	0.16	3.93	0.01	16840	2.6	37.27	0.85	16840	2.58	31.55	0.73	16840	0.81	2.54	0.04	16840	2.6	33.89	0.64	16840	2.75	38.3	0.61
16850	0.17	3.92	0.01	16850	2.61	37.28	0.85	16850	2.58	31.56	0.73	16850	1	2.62	0.04	16850	2.6	33.92	0.64	16850	2.74	38.32	0.62
16860	0.16	3.91	0.01	16860	2.61	37.3	0.85	16860	2.59	31.59	0.74	16860	1.23	2.68	0.04	16860	2.61	33.96	0.65	16860	2.71	38.34	0.62
16870	0.15	3.93	0.01	16870	2.61	37.35	0.85	16870	2.6	31.62	0.76	16870	1.51	2.71	0.04	16870	2.62	33.99	0.65	16870	2.68	38.38	0.62
16880	0.15	3.94	0.01	16880	2.6	37.39	0.85	16880	2.61	31.63	0.78	16880	1.79	2.71	0.07	16880	2.64	34	0.65	16880	2.66	38.41	0.63
16890	0.15	3.94	0.01	16890	2.61	37.42	0.85	16890	2.6	31.65	0.8	16890	2.05	2.71	0.09	16890	2.64	34.01	0.65	16890	2.64	38.43	0.63
16900	0.15	3.93	0.01	16900	2.63	37.44	0.85	16900	2.57	31.66	0.82	16900	2.29	2.72	0.09	16900	2.63	34.02	0.66	16900	2.62	38.45	0.63
16910	0.15	3.93	0.01	16910	2.66	37.46	0.85	16910	2.53	31.7	0.83	16910	2.48	2.72	0.09	16910	2.61	34.06	0.66	16910	2.61	38.49	0.63
16920	0.15	3.94	0.01	16920	2.68	37.47	0.85	16920	2.5	31.73	0.84	16920	2.6	2.73	0.1	16920	2.59	34.1	0.66	16920	2.61	38.52	0.64
16930	0.15	3.94	0.01	16930	2.69	37.49	0.85	16930	2.46	31.75	0.84	16930	2.62	2.72	0.1	16930	2.57	34.14	0.66	16930	2.63	38.55	0.64
16940	0.15	3.94	0.01	16940	2.69	37.52	0.85	16940	2.42	31.76	0.84	16940	2.59	2.79	0.11	16940	2.55	34.16	0.66	16940	2.65	38.56	0.64
16950	0.14	3.92	0.01	16950	2.67	37.56	0.84	16950	2.37	31.76	0.84	16950	2.51	2.82	0.13	16950	2.54	34.18	0.66	16950	2.67	38.59	0.64
16960	0.13	3.94	0.01	16960	2.66	37.6	0.84	16960	2.3	31.8	0.84	16960	2.4	2.84	0.14	16960	2.55	34.21	0.66	16960	2.69	38.62	0.64
16970	0.13	3.95	0.01	16970	2.66	37.63	0.82	16970	2.24	31.82	0.84	16970	2.27	2.84	0.15	16970	2.56	34.23	0.66	16970	2.71	38.65	0.64
16980	0.13	3.95	0.01	16980	2.66	37.64	0.79	16980	2.18	31.85	0.84	16980	2.12	2.86	0.16	16980	2.57	34.24	0.66	16980	2.72	38.67	0.64
16990	0.13	3.94	0.02	16990	2.65	37.66	0.78	16990	2.14	31.86	0.84	16990	1.96	2.86	0.16	16990	2.56	34.26	0.66	16990	2.72	38.69	0.64
17000	0.12	3.94	0.06	17000	2.63	37.66	0.74	17000	2.1	31.88	0.94	17000	1.82	2.88	0.21	17000	2.55	34.3	0.6	17000	2.71	38.73	0.65
17010	0.11	3.94	0.06	17010	2.62	37.7	0.74	17010	2.07	31.9	0.94	17010	1.7	2.87	0.21	17010	2.55	34.35	0.6	17010	2.7	38.76	0.65
17020	0.11	3.94	0.06	17020	2.61	37.74	0.74	17020	2.05	31.91	0.94	17020	1.6	2.87	0.21	17020	2.55	34.37	0.61	17020	2.69	38.78	0.65
17030	0.1	3.94	0.06	17030	2.59	37.78	0.74	17030	2.03	31.93	0.94	17030	1.54	2.88	0.2	17030	2.56	34.38	0.62	17030	2.67	38.8	0.66
17040	0.08	3.94	0.05	17040	2.59	37.81	0.74	17040	2.02	31.96	0.94	17040	1.49	2.9	0.2	17040	2.55	34.38	0.64	17040	2.65	38.83	0.66
17050	0.07	3.94	0.04	17050	2.58	37.81	0.74	17050	2.02	31.99	0.94	17050	1.45	2.91	0.2	17050	2.55	34.42	0.64	17050	2.64	38.87	0.66
17060	0.07	3.95	0.03	17060	2.59	37.85	0.74	17060	2.02	32.02	0.94	17060	1.37	2.91	0.2	17060	2.54	34.45	0.67	17060	2.64	38.89	0.66
17070	0.06	3.94	0.02	17070	2.61	37.87	0.74	17070	2.03	32.04	0.94	17070	1.28	2.94	0.2	17070	2.53	34.49	0.67	17070	2.65	38.91	0.66
17080	0.05	3.94	0.02	17080	2.62	37.89	0.73	17080	2.06	32.06	0.92	17080	1.19	2.95	0.2	17080	2.52	34.51	0.67	17080	2.65	38.95	0.66
17090	0.04	3.93	0.02	17090	2.61	37.91	0.72	17090	2.09	32.08	0.91	17090	1.1	2.95	0.2	17090	2.52	34.55	0.67	17090	2.67	38.97	0.66
17100	0.02	3.94	0.02	17100	2.6	37.94	0.72	17100	2.14	32.11	0.9	17100	1.02	2.95	0.2	17100	2.54	34.58	0.67	17100	2.69	39	0.66
17110	0.02	3.94	0.02	17110	2.6	37.99	0.72	17110	2.2	32.14	0.89	17110	0.95	2.96	0.2	17110	2.57	34.59	0.67	17110	2.7	39.01	0.65
17120	0.01	3.94	0.02	17120	2.59	38.01	0.72	17120	2.25	32.17	0.88	17120	0.9	2.96	0.2	17120	2.59	34.6	0.67	17120	2.7	39.03	0.65
17130	-0.01	3.93	0.03	17130	2.6	38.03	0.72	17130	2.31	32.2	0.88	17130	0.89	2.96	0.2	17130	2.6	34.61	0.67	17130	2.69	39.08	0.65
17140	-0.02	3.94	0.03	17140	2.6	38.04	0.71	17140	2.35	32.21	0.87	17140	0.87	2.95	0.2	17140	2.6	34.66	0.67	17140	2.68	39.1	0.65
17150	-0.02	3.95	0.03	17150	2.6	38.06	0.7	17150	2.41	32.24	0.85	17150	0.83	2.95	0.2	17150	2.59	34.7	0.66	17150	2.67	39.13	0.65
17160	-0.01	3.95	0.03	17160	2.59	38.08	0.7	17160	2.45	32.26	0.84	17160	0.77	2.97	0.2	17160	2.59	34.74	0.65	17160	2.66	39.14	0.65
17170	-0.01	3.94	0.03	17170	2.56	38.12	0.69	17170	2.48	32.28	0.83	17170	0.71	2.97	0.2	17170	2.59	34.76	0.65	17170	2.64	39.18	0.65
17180	-0.02	3.92	0.03	17180	2.53	38.15	0.69	17180	2.48	32.29	0.83	17180	0.64	2.99	0.2	17180	2.6	34.77	0.65	17180	2.63	39.21	0.65
17190	-0.02	3.94	0.03	17190	2.5	38.17	0.69	17190	2.45	32.3	0.83	17190	0.58	3.01	0.2	17190	2.62	34.8	0.65	17190	2.63	39.23	0.65
17200	-0.02	3.95	0.03	17200	2.48	38.2	0.76	17200	2.42	32.35	0.78	17200	0.56	3.07	0.23	17200	2.63	34.81	0.65	17200	2.62	39.25	0.64
17210	-0.01	3.94	0.02	17210	2.48	38.22	0.76	17210	2.39	32.39	0.78	17210	0.59	3.09	0.23	17210	2.62	34.83	0.65	17210	2.62	39.28	0.64
17220	-0.01	3.94	0.02	17220	2.47	38.23	0.77	17220	2.36	32.41	0.79	17220	0.66	3.09	0.23	17220	2.59	34.86	0.65	17220	2.62	39.32	0.65
17230	-0.01	3.94	0.02	17230	2.45	38.25	0.77	17230	2.34	32.42	0.8	17230	0.77	3.08	0.23	17230	2.57	34.9	0.65	17230	2.63	39.34	0.65
17240	0	3.94	0.02	17240	2.41	38.26	0.77	17240	2.32	32.41	0.81	17240	0.89	3.09	0.22	17240	2.57	34.94	0.65	17240	2.65	39.36	0.66
17250	0	3.94	0.02	17250	2.39	38.32	0.77	17250	2.29	32.46	0.82	17250	1.01	3.09	0.22	17250	2.57	34.96	0.65	17250	2.65	39.38	0.66
17260	0.01	3.94	0.02	17260	2.39	38.36	0.77	17260	2.28	32.48	0.82	17260	1.13	3.09	0.22	17260	2.57	34.98	0.65	17260	2.65	39.42	0.66
17270	0	3.92	0.02	17270	2.4	38.39	0.77	17270	2.27	32.51	0.85	17270	1.21	3.09	0.22	17270	2.56	34.98	0.65	17270	2.65	39.44	0.66
17280	0	3.94	0.02	17280	2.42	38.4	0.77	17280	2.28	32.53	0.87	17280	1.23	3.08	0.22	17280	2.56	35.01	0.65	17280	2.64	39.47	0.67
17290	0	3.95	0.01	17290	2.45	38.4	0.77	17290	2.28	32.55	0.88	17290	1.2	3.09	0.22	17290	2.55	35.04	0.64	17290	2.62	39.48	0.67
17300	0.01	3.95	0.01	17300	2.48	38.43	0.76	17300	2.29	32.58	0.88	17300	1.12	3.09	0.22	17300	2.53	35.08	0.64	17300	2.61	39.53	0.67
17310	0.01	3.94	0.01	17310	2.5	38.46	0.75	17310	2.3	32.6	0.88	17310	0.99	3.09	0.22	17310	2.52	35.1	0.63	17310	2.61	39.56	0.67
17320	0.01	3.94	0.01	17320	2.51	38.49	0.74	17320	2.31	32.62	0.88	17320	0.83	3.09	0.22	17320	2.52	35.14	0.63	17320	2.62	39.58	0.67
17330	0.02	3.94	0.01	17330	2.52	38.53	0.74	17330	2.3	32.63	0.88	17330	0.66	3.11	0.22	17330	2.54	35.17	0.63	17330	2.62	39.6	0.67
17340	0.02	3.94	0.01	17340	2.54	38.56	0.74	17340	2.29	32.65	0.88	17340	0.52	3.15	0.22	17340	2.57	35.18	0.62	17340	2.64	39.64	0.67
17350	0.02	3.94	0.01	17350	2.55	38.58	0.74	17350	2.28	32.69	0.88	17350	0.45	3.19	0.22	17350	2.59	35.19	0.62	17350	2.65	39.66	0.67
17360	0.01	3.93	0.02	17360	2.57	38.59	0.74	17360	2.27	32.72	0.88	17360	0.44	3.2	0.22	17360	2.59	35.2	0.62	17360	2.68	39.69	0.67
17370	0	3.94	0.02	17370	2.57	38.61	0.74	17370	2.26	32.75	0.88	17370	0.5	3.22	0.22	17370	2.58	35.24	0.62	17370	2.7	39.71	0.67
17380	0.01	3.95	0.02	17380	2.56	38.62	0.74	17380	2.26	32.76	0.88	17380	0.63	3.22	0.22	17380	2.56	35.28	0.61	17380	2.71	39.73	0.67
17390	0.01	3.95	0.02	17390	2.54	38.67	0.74	17390	2.28	32.79	0.88	17390	0.8	3.22	0.22	17390	2.55	35.31	0.61	17390	2.71	39.76	0.67
17400	0.01	3.94	0	17400	2.53	38.71	0.73	17400	2.3	32.8	0.84	17400	0.96	3.21	0.29	17400	2.54	35.34	0.58	17400	2.72	39.79	0.7
17410	0.01	3.94	0	17410	2.52	38.74	0.74	17410	2.31	32.82	0.84	17410	1.09	3.2	0.29	17410	2.54	35.34	0.58	17410	2.71	39.81	0.7
17420	0.01	3.95	0	17420	2.51	38.76	0.74	17420	2.31	32.85	0.85	17420	1.18	3.22	0.29	17420	2.54	35.38	0.58	17420	2.68	39.82	0.7
17430	0.02	3.95	0	17430	2.51	38.76	0.74	17430	2.3	32.87	0.85	17430	1.22	3.22	0.29	17430	2.54	35.4	0.58	17430	2.65	39.87	0.7
17440	0.01	3.94	0	17440	2.52	38.79	0.74	17440	2.31	32.91	0.86	17440	1.21	3.22	0.29	17440	2.53	35.42	0.58	17440	2.62	39.89	0.7
17450	0	3.93	0	17450	2.53	38.81	0.74	17450	2.33	32.94	0.86	17450	1.15	3.24	0.29	17450	2.52	35.45	0.59	17450	2.59	39.91	0.71
17460	0	3.94	0	17460	2.53	38.84	0.74	17460	2.35	32.96	0.86	17460	1.06	3.27	0.28	17460	2.5	35.49	0.59	17460	2.55	39.93	0.71
17470	0	3.95	0	17470	2.52	38.86	0.74	17470	2.37	32.97	0.86	17470	0.98	3.3	0.27	17470	2.51	35.52	0.59	17470	2.53	39.96	0.71
17480	0.01	3.95	0.01	17480	2.5	38.89	0.74	17480	2.38	32.98	0.86	17480	0.91	3.31	0.27	17480	2.53	35.54	0.59	17480	2.51	39.99	0.71
17490	0.01	3.94	0.01	17490	2.49	38.94	0.73	17490	2.39	33.03	0.85	17490	0.88	3.33	0.27	17490	2.55	35.56	0.58	17490	2.51	40.01	0.72
17500	0	3.94	0.01	17500	2.48	38.95	0.73	17500	2.4	33.07	0.85	17500	0.87	3.34	0.27	17500	2.55	35.56	0.58	17500	2.5	40.02	0.74
17510	0	3.95	0.01	17510	2.48	38.96	0.73	17510	2.43	33.1	0.85	17510	0.91	3.36	0.27	17510	2.55	35.59	0.58	17510	2.49	40.05	0.76
17520	0	3.94	0.01	17520	2.48	38.97	0.73	17520	2.46	33.13	0.84	17520	0.99	3.36	0.27	17520	2.55	35.63	0.58	17520	2.48	40.07	0.79
17530	0	3.94	0.02	17530	2.46	38.99	0.73	17530	2.52	33.15	0.84	17530	1.1	3.36	0.28	17530	2.54	35.67	0.57	17530	2.47	40.09	0.79
17540	-0.01	3.94	0.02	17540	2.44	39.04	0.73	17540	2.58	33.18	0.83	17540	1.2	3.35	0.29	17540	2.53	35.69	0.57	17540	2.44	40.1	0.79
17550	-0.01	3.94	0.02	17550	2.42	39.07	0.73	17550	2.63	33.19	0.83	17550	1.27	3.36	0.3	17550	2.53	35.72	0.57	17550	2.39	40.11	0.79
17560	0	3.94	0.02	17560	2.42	39.11	0.72	17560	2.66	33.2	0.82	17560	1.3	3.38	0.3	17560	2.55	35.75	0.57	17560	2.33	40.14	0.79
17570	0	3.95	0.02	17570	2.42	39.12	0.72	17570	2.67	33.22	0.82	17570	1.29	3.39	0.3	17570	2.56	35.76	0.57	17570	2.27	40.16	0.79
17580	0.01	3.94	0.02	17580	2.44	39.14	0.72	17580	2.66	33.26	0.81	17580	1.25	3.41	0.3	17580	2.57	35.78	0.56	17580	2.2	40.18	0.79
17590	0	3.94	0.02	17590	2.46	39.16	0.72	17590	2.65	33.3	0.81	17590	1.2	3.45	0.3	17590	2.57	35.8	0.55	17590	2.12	40.18	0.79
17600	0	3.94	0.02	17600	2.47	39.18	0.73	17600	2.62	33.32	0.85	17600	1.16	3.48	0.22	17600	2.56	35.84	0.52	17600	2.05	40.23	0.92
17610	0	3.94	0.02	17610	2.48	39.2	0.73	17610	2.58	33.34	0.86	17610	1.16	3.51	0.22	17610	2.56	35.88	0.52	17610	2	40.25	0.94
17620	0	3.94	0.02	17620	2.47	39.23	0.73	17620	2.54	33.35	0.87	17620	1.2	3.53	0.22	17620	2.57	35.91	0.53	17620	1.97	40.27	0.96
17630	-0.01	3.94	0.02	17630	2.47	39.29	0.73	17630	2.5	33.37	0.88	17630	1.26	3.52	0.22	17630	2.58	35.92	0.54	17630	1.96	40.28	0.98
17640	-0.01	3.94	0.02	17640	2.49	39.32	0.73	17640	2.45	33.4	0.88	17640	1.36	3.54	0.22	17640	2.58	35.92	0.54	17640	1.95	40.31	1
17650	-0.01	3.95	0.02	17650	2.51	39.33	0.73	17650	2.4	33.42	0.88	17650	1.47	3.54	0.22	17650	2.59	35.97	0.55	17650	1.96	40.33	1.02
17660	0	3.94	0.01	17660	2.53	39.33	0.73	17660	2.35	33.44	0.88	17660	1.57	3.54	0.22	17660	2.59	35.99	0.55	17660	1.99	40.35	1.04
17670	0	3.94	0.01	17670	2.54	39.34	0.73	17670	2.31	33.46	0.89	17670	1.64	3.54	0.21	17670	2.59	36.02	0.55	17670	2.02	40.37	1.06
17680	-0.02	3.92	0.01	17680	2.54	39.38	0.74	17680	2.3	33.51	0.9	17680	1.68	3.57	0.21	17680	2.58	36.05	0.55	17680	2.05	40.39	1.08
17690	-0.02	3.94	0.01	17690	2.53	39.41	0.74	17690	2.31	33.53	0.9	17690	1.7	3.61	0.2	17690	2.57	36.09	0.55	17690	2.08	40.42	1.1
17700	-0.03	3.94	0.02	17700	2.51	39.45	0.76	17700	2.33	33.55	0.9	17700	1.7	3.65	0.19	17700	2.59	36.12	0.56	17700	2.1	40.43	1.11
17710	-0.03	3.94	0.02	17710	2.49	39.47	0.76	17710	2.34	33.55	0.9	17710	1.68	3.67	0.18	17710	2.61	36.14	0.56	17710	2.11	40.44	1.12
17720	-0.03	3.94	0.02	17720	2.48	39.5	0.76	17720	2.34	33.57	0.9	17720	1.66	3.68	0.18	17720	2.63	36.15	0.57	17720	2.09	40.45	1.13
17730	-0.03	3.94	0.02	17730	2.48	39.51	0.76	17730	2.34	33.61	0.9	17730	1.64	3.7	0.18	17730	2.64	36.15	0.56	17730	2.06	40.48	1.13
17740	-0.02	3.95	0.02	17740	2.48	39.52	0.74	17740	2.33	33.65	0.9	17740	1.63	3.7	0.18	17740	2.63	36.19	0.56	17740	2.02	40.49	1.13
17750	-0.01	3.94	0.02	17750	2.46	39.54	0.73	17750	2.34	33.67	0.9	17750	1.63	3.7	0.18	17750	2.62	36.23	0.55	17750	1.96	40.49	1.13
17760	0	3.94	0.02	17760	2.43	39.56	0.72	17760	2.35	33.69	0.9	17760	1.63	3.69	0.18	17760	2.61	36.27	0.55	17760	1.88	40.48	1.13
17770	0	3.92	0.03	17770	2.41	39.62	0.71	17770	2.36	33.71	0.89	17770	1.61	3.7	0.18	17770	2.59	36.29	0.55	17770	1.77	40.5	1.13
17780	0	3.94	0.04	17780	2.41	39.66	0.7	17780	2.38	33.73	0.89	17780	1.59	3.72	0.18	17780	2.58	36.31	0.54	17780	1.65	40.5	1.13
17790	0.01	3.95	0.05	17790	2.41	39.68	0.7	17790	2.38	33.75	0.89	17790	1.57	3.74	0.18	17790	2.58	36.33	0.54	17790	1.53	40.5	1.13
17800	0.02	3.94	0.04	17800	2.43	39.69	0.79	17800	2.38	33.77	0.92	17800	1.53	3.77	0.25	17800	2.58	36.35	0.58
17810	0.02	3.94	0.03	17810	2.45	39.69	0.79	17810	2.37	33.8	0.93	17810	1.48	3.8	0.25	17810	2.57	36.37	0.58
17820	0.02	3.94	0.02	17820	2.47	39.73	0.79	17820	2.38	33.85	0.95	17820	1.43	3.82	0.25	17820	2.55	36.39	0.58
17830	0.02	3.95	0.01	17830	2.49	39.76	0.79	17830	2.4	33.88	0.95	17830	1.38	3.82	0.25	17830	2.54	36.44	0.59
17840	0.02	3.94	0.01	17840	2.5	39.8	0.79	17840	2.42	33.9	0.95	17840	1.34	3.82	0.25	17840	2.55	36.49	0.59
17850	0.02	3.94	0.01	17850	2.51	39.82	0.79	17850	2.46	33.92	0.95	17850	1.3	3.82	0.25	17850	2.58	36.52	0.6
17860	0.01	3.93	0.01	17860	2.52	39.85	0.79	17860	2.48	33.92	0.95	17860	1.28	3.84	0.25	17860	2.63	36.53	0.6
17870	0	3.94	0.01	17870	2.54	39.88	0.79	17870	2.51	33.96	0.95	17870	1.28	3.84	0.25	17870	2.67	36.55	0.6
17880	0	3.95	0.01	17880	2.56	39.89	0.79	17880	2.54	34	0.95	17880	1.28	3.85	0.26	17880	2.71	36.58	0.6
17890	0.01	3.95	0.01	17890	2.57	39.91	0.79	17890	2.57	34.04	0.95	17890	1.29	3.87	0.26	17890	2.74	36.6	0.6
17900	0.01	3.94	0.01	17900	2.58	39.92	0.79	17900	2.6	34.07	0.96	17900	1.3	3.91	0.26	17900	2.76	36.63	0.6
17910	0.01	3.94	0.01	17910	2.57	39.96	0.79	17910	2.63	34.08	0.96	17910	1.32	3.95	0.26	17910	2.76	36.66	0.6
17920	0.01	3.94	0.01	17920	2.56	40	0.79	17920	2.67	34.13	0.96	17920	1.35	3.97	0.26	17920	2.76	36.71	0.6
17930	0.01	3.94	0.01	17930	2.55	40.03	0.79	17930	2.72	34.15	0.96	17930	1.38	3.97	0.26	17930	2.78	36.73	0.6
17940	0.01	3.94	0.01	17940	2.54	40.05	0.79	17940	2.77	34.18	0.96	17940	1.4	3.97	0.26	17940	2.79	36.75	0.6
17950	0	3.93	0.01	17950	2.53	40.06	0.79	17950	2.81	34.19	0.96	17950	1.42	3.98	0.27	17950	2.79	36.76	0.6
17960	-0.01	3.94	0.01	17960	2.54	40.09	0.78	17960	2.83	34.22	0.96	17960	1.45	3.98	0.28	17960	2.76	36.76	0.6
17970	-0.01	3.95	0.01	17970	2.55	40.12	0.78	17970	2.84	34.26	0.96	17970	1.46	3.98	0.28	17970	2.73	36.82	0.6
17980	0	3.95	0.01	17980	2.55	40.14	0.78	17980	2.85	34.29	0.96	17980	1.46	3.97	0.29	17980	2.7	36.87	0.6
17990	0	3.94	0.01	17990	2.54	40.17	0.78	17990	2.85	34.31	0.96	17990	1.43	3.99	0.3	17990	2.69	36.9	0.59
18000	0	3.94	0.06	18000	2.54	40.21	0.78	18000	2.84	34.32	0.99	18000	1.38	4.03	0.3	18000	2.68	36.92	0.6
18010	0	3.95	0.06	18010	2.56	40.25	0.78	18010	2.82	34.34	0.99	18010	1.33	4.06	0.3	18010	2.69	36.95	0.6
18020	0.01	3.94	0.05	18020	2.6	40.28	0.78	18020	2.77	34.36	1	18020	1.29	4.09	0.3	18020	2.72	36.96	0.6
18030	0	3.94	0.04	18030	2.64	40.29	0.78	18030	2.71	34.38	1	18030	1.27	4.12	0.3	18030	2.74	36.98	0.6
18040	0	3.93	0.04	18040	2.68	40.31	0.78	18040	2.63	34.41	1	18040	1.28	4.15	0.3	18040	2.74	37	0.6
18050	-0.01	3.94	0.02	18050	2.71	40.34	0.78	18050	2.54	34.43	1.01	18050	1.33	4.15	0.3	18050	2.73	37.02	0.61
18060	0	3.95	0.02	18060	2.74	40.38	0.78	18060	2.47	34.47	1.01	18060	1.4	4.15	0.3	18060	2.72	37.08	0.61
18070	0.01	3.95	0.01	18070	2.76	40.41	0.78	18070	2.42	34.49	1.01	18070	1.47	4.14	0.3	18070	2.71	37.11	0.61
18080	0.01	3.94	0.01	18080	2.78	40.44	0.77	18080	2.38	34.51	1.03	18080	1.56	4.16	0.3	18080	2.71	37.14	0.61
18090	0.01	3.94	0.01	18090	2.79	40.46	0.77	18090	2.34	34.52	1.05	18090	1.64	4.16	0.3	18090	2.71	37.15	0.62
18100	0	3.94	0.01	18100	2.81	40.49	0.77	18100	2.29	34.52	1.08	18100	1.68	4.18	0.3	18100	2.71	37.16	0.62
18110	0	3.94	0.01	18110	2.81	40.51	0.76	18110	2.25	34.56	1.11	18110	1.7	4.22	0.3	18110	2.7	37.19	0.63
18120	0	3.94	0.01	18120	2.81	40.53	0.76	18120	2.23	34.6	1.13	18120	1.71	4.28	0.3	18120	2.68	37.22	0.63
18130	-0.01	3.93	0.01	18130	2.78	40.55	0.75	18130	2.22	34.63	1.13	18130	1.72	4.33	0.31	18130	2.66	37.26	0.63
18140	-0.01	3.94	0.01	18140	2.75	40.59	0.75	18140	2.22	34.64	1.13	18140	1.76	4.35	0.31	18140	2.65	37.29	0.63
18150	-0.01	3.95	0.01	18150	2.73	40.64	0.74	18150	2.22	34.66	1.13	18150	1.82	4.37	0.31	18150	2.64	37.33	0.63
18160	0	3.94	0.01	18160	2.72	40.67	0.73	18160	2.23	34.69	1.13	18160	1.9	4.4	0.31	18160	2.66	37.35	0.63
18170	0	3.94	0.01	18170	2.72	40.68	0.73	18170	2.25	34.7	1.13	18170	2.01	4.43	0.31	18170	2.69	37.36	0.63
18180	-0.02	3.92	0.01	18180	2.72	40.69	0.72	18180	2.26	34.73	1.13	18180	2.17	4.45	0.31	18180	2.7	37.37	0.63
18190	-0.02	3.94	0.01	18190	2.72	40.72	0.71	18190	2.26	34.75	1.13	18190	2.35	4.48	0.32	18190	2.7	37.39	0.63
18200	-0.03	3.94	0					18200	2.28	34.79	1.17	18200	2.56	4.53	0.32	18200	2.69	37.44	0.61
18210	-0.03	3.94	0					18210	2.31	34.83	1.17	18210	2.77	4.6	0.32	18210	2.67	37.47	0.61
18220	-0.03	3.94	0					18220	2.34	34.85	1.18	18220	2.99	4.67	0.31	18220	2.66	37.51	0.61
18230	-0.03	3.94	0					18230	2.38	34.86	1.18	18230	3.2	4.7	0.29	18230	2.65	37.53	0.62
18240	-0.02	3.95	0					18240	2.42	34.87	1.19	18240	3.38	4.73	0.28	18240	2.65	37.56	0.62
18250	0	3.94	0					18250	2.45	34.91	1.19	18250	3.56	4.81	0.26	18250	2.66	37.57	0.62
18260	0	3.94	0					18260	2.48	34.94	1.19	18260	3.77	4.92	0.25	18260	2.67	37.59	0.62
18270	0	3.92	0					18270	2.5	34.97	1.2	18270	4.06	5.05	0.23	18270	2.66	37.61	0.62
18280	0	3.94	0					18280	2.51	35	1.22	18280	4.45	5.18	0.2	18280	2.64	37.65	0.62
18290	0	3.95	0					18290	2.52	35.01	1.24	18290	4.96	5.31	0.18	18290	2.64	37.69	0.62
18300	0	3.94	0					18300	2.54	35.05	1.24	18300	5.65	5.54	0.16	18300	2.64	37.72	0.61
18310	0	3.94	0					18310	2.57	35.07	1.24	18310	6.55	5.78	0.14	18310	2.65	37.74	0.61
18320	0	3.94	0					18320	2.58	35.1	1.24	18320	7.74	6.14	0.12	18320	2.65	37.75	0.61
18330	0	3.94	0					18330	2.59	35.11	1.24	18330	9.34	6.69	0.12	18330	2.65	37.77	0.61
18340	0.01	3.94	0					18340	2.58	35.14	1.24	18340	11.6	7.52	0.12	18340	2.64	37.81	0.61
18350	0.01	3.94	0					18350	2.57	35.18	1.24	18350	14.86	8.67	0.12	18350	2.64	37.84	0.61
18360	0	3.93	0.01					18360	2.58	35.22	1.24	18360	19.37	9.92	0.12	18360	2.63	37.87	0.6
18370	0	3.95	0.01					18370	2.59	35.24	1.24	18370	25.2	11.05	0.12	18370	2.61	37.89	0.6
18380	0	3.95	0.01					18380	2.61	35.27	1.24	18380	32	11.58	0.12	18380	2.61	37.93	0.6
18390	0.01	3.95	0.02					18390	2.64	35.29	1.24	18390	39.16	11.75	0.12	18390	2.63	37.95	0.6
18400	0.02	3.94	0.04					18400	2.67	35.31	1.26	18400	46	11.75	-0.04	18400	2.64	37.96	0.6
18410	0.02	3.94	0.04					18410	2.68	35.33	1.26	18410	51.87	11.74	-0.04	18410	2.65	37.98	0.6
18420	0.03	3.94	0.03					18420	2.69	35.37	1.27	18420	56.17	11.73	-0.04	18420	2.64	38.01	0.6
18430	0.03	3.94	0.03					18430	2.69	35.39	1.28	18430	58.46	11.74	-0.04	18430	2.64	38.05	0.6
18440	0.03	3.94	0.02					18440	2.7	35.45	1.28	18440	58.46	11.74	-0.04	18440	2.63	38.09	0.6
18450	0.01	3.93	0.02					18450	2.74	35.48	1.28	18450	56.07	11.74	-0.04	18450	2.63	38.11	0.6
18460	0	3.94	0.01					18460	2.78	35.51	1.28	18460	51.47	11.74	-0.04	18460	2.62	38.11	0.6
18470	0	3.95	0.01					18470	2.82	35.52	1.29	18470	45.08	11.73	-0.04	18470	2.61	38.14	0.6
18480	0	3.95	0.01					18480	2.84	35.54	1.29	18480	37.54	11.74	-0.03	18480	2.6	38.16	0.6
18490	0	3.94	0.01					18490	2.87	35.58	1.3	18490	29.55	11.75	-0.03	18490	2.58	38.19	0.6
18500	0	3.94	0.01					18500	2.9	35.62	1.3	18500	21.72	11.75	-0.02	18500	2.56	38.22	0.6
18510	-0.01	3.94	0.01					18510	2.92	35.65	1.31	18510	14.65	11.74	-0.02	18510	2.54	38.26	0.59
18520	0	3.94	0.01					18520	2.94	35.68	1.32	18520	8.82	11.74	-0.01	18520	2.54	38.3	0.59
18530	-0.01	3.94	0.01					18530	2.96	35.7	1.32	18530	4.53	11.74	-0.01	18530	2.55	38.31	0.59
18540	-0.01	3.94	0.01					18540	2.98	35.73	1.3	18540	1.85	11.74	-0.01	18540	2.56	38.33	0.58
18550	-0.01	3.94	0.01					18550	2.99	35.75	1.3	18550	0.52	11.74	-0.01	18550	2.56	38.32	0.58
18560	0	3.95	0.01					18560	2.97	35.77	1.29	18560	0.09	11.74	0	18560	2.56	38.37	0.57
18570	0.01	3.95	0.01					18570	2.93	35.78	1.28	18570	0.01	11.74	0	18570	2.56	38.4	0.56
18580	0.01	3.94	0.01					18580	2.88	35.83	1.27	18580	0.02	11.75	0	18580	2.55	38.43	0.55
18590	0.01	3.93	0.01					18590	2.84	35.87	1.27	18590	0.02	11.74	0	18590	2.54	38.46	0.54
18600	0	3.95	0.08					18600	2.79	35.89	1.36	18600	0.02	11.74	0.1	18600	2.53	38.49	0.54
18610	0	3.94	0.08					18610	2.76	35.91	1.36	18610	0.01	11.72	0.1	18610	2.54	38.51	0.55
18620	0	3.94	0.07					18620	2.72	35.92	1.36	18620	0	11.75	0.1	18620	2.54	38.52	0.56
18630	0	3.94	0.07					18630	2.7	35.97	1.36	18630	0	11.75	0.1	18630	2.54	38.53	0.57
18640	-0.01	3.94	0.05					18640	2.69	36	1.36	18640	0	11.75	0.1	18640	2.51	38.54	0.58
18650	0	3.95	0.04					18650	2.7	36.04	1.36	18650	0	11.74	0.1	18650	2.47	38.59	0.58
18660	0	3.94	0.03					18660	2.71	36.06	1.36	18660	-0.01	11.74	0.1	18660	2.45	38.64	0.58
18670	0.01	3.94	0.02					18670	2.73	36.1	1.36	18670	0	11.74	0.1	18670	2.45	38.66	0.58
18680	-0.01	3.92	0.02					18680	2.78	36.13	1.36	18680	0.01	11.74	0.12	18680	2.45	38.68	0.58
18690	-0.01	3.94	0					18690	2.83	36.15	1.37	18690	0.01	11.74	0.14	18690	2.46	38.7	0.58
18700	-0.02	3.94	0					18700	2.88	36.17	1.37	18700	0	11.73	0.16	18700	2.47	38.71	0.58
18710	-0.02	3.94	0					18710	2.92	36.19	1.37	18710	0	11.74	0.17	18710	2.48	38.73	0.58
18720	-0.02	3.93	0					18720	2.94	36.23	1.37	18720	0	11.75	0.18	18720	2.47	38.76	0.58
18730	-0.02	3.94	0					18730	2.94	36.26	1.37	18730	0	11.75	0.19	18730	2.45	38.77	0.58
18740	-0.02	3.95	0					18740	2.93	36.29	1.37	18740	0	11.74	0.2	18740	2.43	38.83	0.58
18750	-0.01	3.94	0					18750	2.91	36.32	1.37	18750	0	11.74	0.21	18750	2.44	38.86	0.58
18760	-0.01	3.94	0					18760	2.89	36.33	1.37	18760	0.01	11.75	0.23	18760	2.44	38.87	0.58
18770	-0.01	3.92	0					18770	2.87	36.37	1.37	18770	0.01	11.74	0.25	18770	2.44	38.88	0.58
18780	-0.02	3.94	0					18780	2.85	36.4	1.37	18780	0.01	11.74	0.26	18780	2.44	38.9	0.57
18790	-0.01	3.95	0					18790	2.83	36.43	1.37	18790	0.01	11.74	0.28	18790	2.43	38.93	0.57
18800	-0.01	3.94	0.04					18800	2.81	36.46	1.38	18800	0.01	11.74	0.33	18800	2.43	38.96	0.56
18810	0	3.94	0.04					18810	2.8	36.48	1.38	18810	0.02	11.75	0.33	18810	2.42	39	0.56
18820	0	3.95	0.04					18820	2.8	36.53	1.38	18820	0.02	11.74	0.33	18820	2.41	39.01	0.56
18830	0.01	3.95	0.04					18830	2.82	36.55	1.38	18830	0.02	11.74	0.33	18830	2.41	39.05	0.56
18840	0.02	3.94	0.03					18840	2.84	36.57	1.38	18840	0	11.72	0.33	18840	2.43	39.06	0.57
18850	0.03	3.94	0.01					18850	2.85	36.59	1.38	18850	-0.01	11.74	0.33	18850	2.45	39.07	0.57
18860	0.02	3.92	0.01					18860	2.85	36.62	1.38	18860	-0.02	11.75	0.33	18860	2.46	39.09	0.57
18870	0.01	3.94	0					18870	2.85	36.65	1.38	18870	-0.02	11.74	0.33	18870	2.45	39.13	0.57
18880	0.01	3.95	0					18880	2.83	36.68	1.38	18880	-0.03	11.74	0.33	18880	2.45	39.17	0.57
18890	0.01	3.94	0					18890	2.81	36.71	1.38	18890	-0.03	11.74	0.33	18890	2.45	39.2	0.57
18900	0.01	3.94	0.01					18900	2.78	36.73	1.38	18900	-0.03	11.75	0.33	18900	2.45	39.22	0.57
18910	0.01	3.94	0.01					18910	2.77	36.77	1.38	18910	-0.02	11.74	0.33	18910	2.45	39.22	0.57
18920	0.01	3.95	0.01					18920	2.77	36.8	1.38	18920	-0.01	11.74	0.33	18920	2.45	39.26	0.57
18930	0.01	3.94	0.01					18930	2.77	36.82	1.37	18930	0	11.73	0.33	18930	2.47	39.28	0.57
18940	0.01	3.94	0.01					18940	2.76	36.83	1.37	18940	0	11.74	0.33	18940	2.48	39.3	0.57
18950	0	3.93	0.01					18950	2.74	36.85	1.37	18950	0.01	11.75	0.33	18950	2.48	39.33	0.57
18960	-0.01	3.94	0.01					18960	2.74	36.9	1.37	18960	0.02	11.75	0.33	18960	2.49	39.38	0.57
18970	-0.01	3.95	0.01					18970	2.73	36.93	1.37	18970	0.03	11.74	0.33	18970	2.51	39.41	0.57
18980	0	3.95	0.01					18980	2.74	36.96	1.37	18980	0.03	11.74	0.33	18980	2.54	39.43	0.57
18990	0.01	3.94	0.01					18990	2.73	36.98	1.37	18990	0.04	11.74	0.33	18990	2.58	39.44	0.57
19000	0.01	3.94	0.02					19000	2.72	37	1.36	19000	0.04	11.74	0.33	19000	2.59	39.44	0.58
19010	0.01	3.95	0.02					19010	2.71	37.02	1.36	19010	0.03	11.74	0.33	19010	2.59	39.48	0.58
19020	0.01	3.94	0.02					19020	2.69	37.04	1.36	19020	0.01	11.74	0.33	19020	2.59	39.51	0.58
19030	0.02	3.94	0.01					19030	2.67	37.07	1.37	19030	0	11.74	0.33	19030	2.58	39.54	0.59
19040	0.01	3.93	0.01					19040	2.64	37.1	1.37	19040	0	11.75	0.33	19040	2.56	39.57	0.59
19050	0	3.94	0.01					19050	2.62	37.14	1.37	19050	0	11.75	0.32	19050	2.54	39.6	0.59
19060	0.01	3.95	0.01					19060	2.62	37.18	1.38	19060	0	11.74	0.31	19060	2.53	39.62	0.59
19070	0.01	3.95	0.01					19070	2.62	37.19	1.38	19070	-0.02	11.72	0.3	19070	2.52	39.63	0.59
19080	0.01	3.94	0.01					19080	2.63	37.21	1.38	19080	-0.02	11.75	0.27	19080	2.5	39.64	0.59
19090	0.01	3.94	0.01					19090	2.62	37.21	1.38	19090	-0.02	11.74	0.24	19090	2.46	39.66	0.59
19100	0.01	3.94	0.01					19100	2.62	37.26	1.38	19100	-0.02	11.74	0.2	19100	2.42	39.7	0.59
19110	0.01	3.95	0.01					19110	2.62	37.29	1.38	19110	-0.03	11.74	0.18	19110	2.39	39.72	0.59
19120	0.01	3.94	0.01					19120	2.62	37.32	1.38	19120	-0.03	11.74	0.18	19120	2.36	39.75	0.59
19130	0	3.94	0.01					19130	2.62	37.35	1.38	19130	-0.02	11.75	0.18	19130	2.33	39.76	0.59
19140	-0.01	3.94	0.01					19140	2.63	37.38	1.38	19140	-0.01	11.74	0.18	19140	2.31	39.79	0.59
19150	0	3.95	0.01					19150	2.65	37.41	1.38	19150	0	11.74	0.18	19150	2.3	39.81	0.59
19160	0.01	3.95	0.02					19160	2.67	37.42	1.38	19160	0	11.73	0.18	19160	2.29	39.83	0.59
19170	0.01	3.94	0.02					19170	2.68	37.44	1.38	19170	0	11.75	0.18	19170	2.27	39.85	0.58
19180	0	3.93	0.02					19180	2.67	37.46	1.38	19180	0	11.75	0.18	19180	2.26	39.89	0.58
19190	0	3.95	0.03					19190	2.67	37.51	1.38	19190	0.01	11.75	0.19	19190	2.26	39.93	0.58
19200	0	3.95	0.01					19200	2.67	37.54	1.43	19200	0.02	11.74	0.19	19200	2.28	39.95	0.58
19210	0	3.94	0.01					19210	2.67	37.56	1.43	19210	0.02	11.73	0.18	19210	2.32	39.96	0.58
19220	-0.01	3.94	0.01					19220	2.66	37.58	1.43	19220	0.02	11.74	0.17	19220	2.35	39.97	0.58
19230	-0.01	3.94	0.01					19230	2.64	37.58	1.44	19230	0.02	11.74	0.16	19230	2.38	40	0.58
19240	-0.01	3.95	0.01					19240	2.63	37.62	1.44	19240	0.02	11.74	0.14	19240	2.41	40.04	0.58
19250	0	3.95	0.01					19250	2.6	37.63	1.45	19250	0.01	11.73	0.13	19250	2.44	40.07	0.58
19260	0	3.94	0.01					19260	2.55	37.66	1.45	19260	0	11.75	0.13	19260	2.46	40.09	0.58
19270	0	3.93	0.01					19270	2.49	37.69	1.45	19270	0	11.75	0.12	19270	2.48	40.12	0.59
19280	0	3.95	0.01					19280	2.44	37.72	1.46	19280	0	11.74	0.11	19280	2.5	40.15	0.59
19290	0	3.95	0.01					19290	2.41	37.74	1.47	19290	0	11.74	0.11	19290	2.53	40.17	0.59
19300	0.01	3.94	0.01					19300	2.39	37.76	1.49	19300	-0.01	11.73	0.1	19300	2.54	40.19	0.59
19310	0.01	3.94	0.01					19310	2.37	37.77	1.5	19310	-0.01	11.74	0.09	19310	2.55	40.2	0.59
19320	0.01	3.95	0.01					19320	2.34	37.78	1.51	19320	-0.01	11.75	0.09	19320	2.55	40.25	0.59
19330	0.02	3.95	0.02					19330	2.32	37.82	1.51	19330	-0.01	11.74	0.09	19330	2.56	40.29	0.59
19340	0.03	3.95	0.03					19340	2.3	37.85	1.51	19340	-0.01	11.74	0.09	19340	2.58	40.32	0.59
19350	0.03	3.94	0.04					19350	2.29	37.88	1.51	19350	-0.01	11.75	0.09	19350	2.61	40.34	0.57
19360	0.02	3.93	0.05					19360	2.28	37.9	1.51	19360	0	11.75	0.09	19360	2.64	40.37	0.54
19370	0.01	3.95	0.05					19370	2.28	37.92	1.51	19370	0.01	11.74	0.09	19370	2.67	40.39	0.53
19380	0.02	3.96	0.06					19380	2.29	37.94	1.51	19380	0.01	11.74	0.09	19380	2.69	40.4	0.53
19390	0.03	3.96	0.06					19390	2.3	37.96	1.51	19390	0	11.73	0.09	19390	2.7	40.42	0.52
19400	0.04	3.96	0.02					19400	2.31	37.98	1.66	19400	0	11.75	0.05	19400	2.68	40.44	0.54
19410	0.06	3.97	0.02					19410	2.31	38.01	1.66	19410	0	11.75	0.05	19410	2.66	40.49	0.55
19420	0.08	3.97	0.02					19420	2.31	38.04	1.67	19420	0.01	11.75	0.04	19420	2.64	40.53	0.55
19430	0.12	3.98	0.02					19430	2.32	38.07	1.67	19430	0.01	11.74	0.04	19430	2.63	40.55	0.55
19440	0.16	3.98	0.02					19440	2.34	38.09	1.67	19440	0.01	11.74	0.04	19440	2.63	40.56	0.55
19450	0.19	3.96	0.02					19450	2.36	38.11	1.67	19450	0.01	11.75	0.04	19450	2.61	40.59	0.55
19460	0.22	3.99	0.02					19460	2.38	38.12	1.67	19460	0.01	11.74	0.03	19460	2.6	40.61	0.55
19470	0.27	4	0.02					19470	2.39	38.15	1.68	19470	0.01	11.74	0.03	19470	2.58	40.63	0.55
19480	0.31	3.99	0.02					19480	2.4	38.18	1.69	19480	0.01	11.73	0.03	19480	2.55	40.65	0.55
19490	0.34	3.99	0.02					19490	2.4	38.21	1.69	19490	0	11.75	0.03	19490	2.51	40.67	0.55
19500	0.36	4	0.02					19500	2.4	38.23	1.7	19500	0	11.75	0.03	19500	2.48	40.7	0.55
19510	0.39	4.01	0.02					19510	2.4	38.26	1.7	19510	0.01	11.75	0.03	19510	2.45	40.72	0.55
19520	0.41	4.01	0.02					19520	2.42	38.29	1.71	19520	0.01	11.74	0.03	19520	2.43	40.74	0.55
19530	0.42	4.01	0.03					19530	2.43	38.31	1.71	19530	0	11.73	0.03	19530	2.39	40.76	0.55
19540	0.41	4.01	0.03					19540	2.44	38.33	1.71	19540	0	11.75	0.04	19540	2.35	40.79	0.55
19550	0.41	4.03	0.04					19550	2.45	38.35	1.71	19550	-0.01	11.74	0.04	19550	2.32	40.82	0.54
19560	0.42	4.04	0.04					19560	2.45	38.38	1.71	19560	-0.01	11.74	0.04	19560	2.3	40.85	0.52
19570	0.43	4.04	0.04					19570	2.46	38.41	1.71	19570	-0.02	11.74	0.04	19570	2.28	40.87	0.5
19580	0.44	4.04	0.04					19580	2.46	38.44	1.71	19580	-0.03	11.74	0.04	19580	2.29	40.9	0.47
19590	0.45	4.04	0.05					19590	2.46	38.45	1.71	19590	-0.02	11.75	0.06	19590	2.31	40.93	0.45
19600	0.47	4.06	0.03					19600	2.45	38.45	1.73	19600	-0.01	11.74	0.09
19610	0.49	4.06	0.02					19610	2.44	38.49	1.74	19610	-0.01	11.74	0.09
19620	0.51	4.07	0.02					19620	2.41	38.51	1.74	19620	-0.01	11.73	0.08
19630	0.52	4.06	0.02					19630	2.38	38.53	1.75	19630	-0.01	11.74	0.08
19640	0.53	4.08	0.02					19640	2.33	38.54	1.75	19640	-0.01	11.75	0.08
19650	0.54	4.09	0.02					19650	2.27	38.57	1.75	19650	0	11.75	0.08
19660	0.55	4.09	0.02					19660	2.23	38.6	1.75	19660	0.01	11.74	0.08
19670	0.55	4.08	0.02					19670	2.2	38.62	1.75	19670	0.01	11.74	0.08
19680	0.54	4.08	0.01					19680	2.18	38.64	1.75	19680	0.02	11.75	0.07
19690	0.53	4.09	0.01					19690	2.17	38.65	1.75	19690	0.02	11.74	0.07
19700	0.51	4.09	0.01					19700	2.16	38.68	1.75	19700	0.02	11.74	0.07
19710	0.48	4.09	0.01					19710	2.16	38.71	1.75	19710	0.01	11.74	0.06
19720	0.44	4.09	0.01					19720	2.17	38.74	1.76	19720	0.01	11.74	0.06
19730	0.4	4.11	0.01					19730	2.19	38.75	1.76	19730	0.01	11.75	0.06
19740	0.38	4.12	0.02					19740	2.2	38.76	1.76	19740	0.01	11.74	0.07
19750	0.37	4.12	0.02					19750	2.22	38.8	1.75	19750	0	11.74	0.07
19760	0.36	4.12	0.02					19760	2.24	38.82	1.75	19760	-0.01	11.73	0.08
19770	0.36	4.12	0.05					19770	2.25	38.84	1.74	19770	-0.01	11.75	0.09
19780	0.37	4.14	0.08					19780	2.25	38.86	1.74	19780	-0.01	11.74	0.09
19790	0.39	4.14	0.11					19790	2.24	38.89	1.74	19790	-0.01	11.74	0.09
19800	0.42	4.14	0.14					19800	2.24	38.92	1.75	19800	-0.02	11.74	0.06
19810	0.44	4.14	0.14					19810	2.24	38.94	1.75	19810	-0.02	11.74	0.06
19820	0.45	4.15	0.14					19820	2.24	38.96	1.75	19820	-0.01	11.75	0.06
19830	0.47	4.16	0.13					19830	2.24	38.97	1.75	19830	0	11.75	0.06
19840	0.48	4.15	0.13					19840	2.25	39	1.76	19840	0	11.74	0.05
19850	0.48	4.15	0.12					19850	2.26	39.03	1.76	19850	0	11.73	0.05
19860	0.45	4.14	0.11					19860	2.28	39.06	1.76	19860	-0.01	11.74	0.05
19870	0.41	4.16	0.1					19870	2.29	39.07	1.76	19870	0	11.75	0.05
19880	0.38	4.17	0.09					19880	2.3	39.1	1.76	19880	0	11.75	0.05
19890	0.34	4.17	0.07					19890	2.33	39.13	1.76	19890	0	11.74	0.05
19900	0.31	4.17	0.04					19900	2.35	39.15	1.76	19900	0	11.74	0.05
[truncated: 4,589 more rows]

## Sheet: C1-T9
Parameter	Value	Screw Size		Parameter	Value	Screw Size		Parameter	Value	Screw Size		Parameter	Value	Screw Size		Parameter	Value	Screw Size		Parameter	Value	Screw Size
Cadaver	C1-T9	6x50		Cadaver	C1-T9	6x50		Cadaver	C1-T9	6x50		Cadaver	C1-T9	6x50		Cadaver	C1-T9	6x50		Cadaver	C1-T9	6x50
Procedural phase	Drilling			Procedural phase	Tapping			Procedural phase	Screw insertion			Procedural phase	Drilling			Procedural phase	Tapping			Procedural phase	Screw insertion
Side	Left			Side	Left			Side	Left			Side	Right			Side	Right			Side	Right
Remarks	Short-term tool blockage		Exclusion	Remarks				Remarks				Remarks				Remarks				Remarks
Target RPM in 1/min	25			Target RPM in 1/min	25			Target RPM in 1/min	25			Target RPM in 1/min	25			Target RPM in 1/min	25			Target RPM in 1/min	25
Insertion depth in mm	45			Insertion depth in mm	45			Insertion depth in mm	45			Insertion depth in mm	45			Insertion depth in mm	45			Insertion depth in mm	45
Distance offset in mm	4.353			Distance offset in mm	5.186			Distance offset in mm	3.318			Distance offset in mm	12.275			Distance offset in mm	7.411			Distance offset in mm	1.152
Time in ms	Feed rate(t)	Distance(t)	Torque(t)	Time in ms	Feed rate(t)	Distance(t)	Torque(t)	Time in ms	Feed rate(t)	Distance(t)	Torque(t)	Time in ms	Feed rate(t)	Distance(t)	Torque(t)	Time in ms	Feed rate(t)	Distance(t)	Torque(t)	Time in ms	Feed rate(t)	Distance(t)	Torque(t)
0	0	-0.01	0	0	0	0	0	0	-0.01	0.55	0.03	0	0.03	0.11	0	0	-0.01	0.5	0	0	0	0.62	0.03
10	0.01	0	0	10	0	0	0	10	-0.01	0.55	0.03	10	0.04	0.16	0	10	-0.01	0.5	0	10	0	0.64	0.03
20	0.01	0	0	20	0	0	0	20	-0.02	0.54	0.03	20	0.05	0.22	0	20	-0.01	0.49	0	20	0	0.65	0.03
30	0.01	0	0	30	0	-0.01	0	30	-0.02	0.54	0.03	30	0.07	0.25	0	30	-0.02	0.49	0	30	0	0.65	0.03
40	0.01	-0.01	0	40	0.01	-0.02	0	40	-0.03	0.54	0.03	40	0.08	0.27	0	40	-0.02	0.5	0	40	0	0.67	0.03
50	0.02	-0.02	0	50	0.01	-0.01	0	50	-0.03	0.55	0.03	50	0.09	0.28	0	50	-0.02	0.5	0	50	0	0.67	0.03
60	0.02	0	0	60	0.01	0	0	60	-0.04	0.55	0.03	60	0.1	0.28	0	60	-0.03	0.5	0	60	0	0.67	0.03
70	0.02	0	0	70	0.01	-0.01	0	70	-0.04	0.55	0.03	70	0.12	0.28	0	70	-0.03	0.5	0	70	0	0.67	0.03
80	0.02	0	0	80	0.01	-0.01	0	80	-0.05	0.54	0.03	80	0.13	0.28	0	80	-0.03	0.48	0	80	0	0.66	0.03
90	-15.58	0	0	90	-8.33	-0.01	-0.01	90	24.09	0.54	0.04	90	-86.95	0.28	0	90	53.47	0.5	0	90	1.16	0.69	0.04
100	-14.74	-0.01	0	100	-7.88	-0.01	-0.01	100	22.77	0.55	0.04	100	-82.03	0.28	0	100	50.56	0.5	0	100	1.18	0.7	0.04
110	-13.24	-0.01	0	110	-7.08	0	-0.01	110	20.44	0.55	0.04	110	-73.43	0.28	0	110	45.39	0.51	0	110	1.16	0.71	0.04
120	-11.25	0.01	0	120	-6.02	0	-0.01	120	17.39	0.56	0.04	120	-62.23	0.28	0	120	38.59	0.49	0	120	1.09	0.7	0.04
130	-8.92	0.1	0	130	-4.8	0	-0.01	130	13.89	0.54	0.04	130	-49.5	0.28	0	130	30.82	0.49	0	130	1	0.7	0.05
140	-6.38	0.22	0	140	-3.53	-0.01	-0.01	140	10.23	0.53	0.04	140	-36.29	0.28	0	140	22.72	0.5	0	140	0.88	0.71	0.05
150	-3.8	0.34	0	150	-2.32	-0.02	-0.01	150	6.72	0.55	0.04	150	-23.64	0.29	0	150	14.95	0.5	0	150	0.77	0.72	0.05
160	-1.38	0.38	0	160	-1.27	0	-0.01	160	3.66	0.55	0.04	160	-12.61	0.28	0	160	8.14	0.49	0	160	0.67	0.71	0.06
170	0.67	0.41	0	170	-0.46	0	0	170	1.34	0.55	0.05	170	-4.26	0.28	0	170	2.95	0.49	0	170	0.57	0.71	0.06
180	2.11	0.42	0	180	0	-0.01	0	180	0.02	0.54	0.05	180	0.35	0.28	0	180	0.02	0.5	0	180	0.5	0.72	0.06
190	2.7	0.42	0	190	0.01	-0.01	0	190	0.01	0.53	0.05	190	0.19	0.28	0.01	190	0.01	0.5	0	190	0.46	0.72	0.06
200	3.24	0.42	0.07	200	0.01	-0.02	0	200	-0.01	0.55	0.12	200	0.1	0.29	0.06	200	0.01	0.5	-0.04	200	0.42	0.72	0.07
210	3.67	0.41	0.07	210	0	-0.01	0	210	-0.02	0.55	0.12	210	0.05	0.28	0.06	210	0	0.5	-0.04	210	0.38	0.72	0.06
220	3.95	0.42	0.06	220	0	0	0	220	-0.02	0.55	0.12	220	0.03	0.28	0.06	220	-0.01	0.49	-0.05	220	0.34	0.72	0.05
230	4.05	0.42	0.05	230	-0.01	0	0	230	-0.02	0.55	0.11	230	0.03	0.28	0.05	230	0	0.5	-0.05	230	0.31	0.73	0.05
240	3.94	0.42	0.05	240	0	-0.01	0	240	-0.03	0.53	0.11	240	0.03	0.29	0.05	240	0.01	0.51	-0.05	240	0.28	0.74	0.03
250	3.66	0.42	0.05	250	0.01	0	0	250	-0.03	0.55	0.1	250	0.03	0.29	0.04	250	0.02	0.51	-0.05	250	0.26	0.74	0.03
260	3.23	0.41	0.05	260	0.02	0.01	0	260	-0.03	0.55	0.1	260	0.03	0.29	0.03	260	0.02	0.5	-0.05	260	0.24	0.74	0.02
270	2.69	0.41	0.04	270	0.05	0.02	0	270	-0.03	0.55	0.1	270	0.03	0.28	0.03	270	0.03	0.5	-0.05	270	0.23	0.73	0.02
280	2.11	0.42	0.04	280	0.1	0.05	0	280	-0.02	0.54	0.11	280	0.02	0.28	0.04	280	0.06	0.52	-0.05	280	0.24	0.76	0.02
290	1.52	0.43	0.04	290	0.22	0.14	0	290	-0.01	0.54	0.11	290	0.02	0.29	0.04	290	0.11	0.54	-0.05	290	0.26	0.76	0
300	1	0.42	0.04	300	0.47	0.29	0	300	-0.01	0.55	0.11	300	0.02	0.29	0.05	300	0.16	0.54	-0.05	300	0.29	0.77	0
310	0.57	0.42	0.04	310	0.86	0.37	0	310	0	0.55	0.11	310	0.03	0.29	0.04	310	0.21	0.54	-0.04	310	0.33	0.77	0
320	0.28	0.41	0.04	320	1.35	0.41	0	320	0	0.55	0.11	320	0.03	0.28	0.04	320	0.25	0.52	-0.02	320	0.35	0.76	0
330	0.12	0.42	0.05	330	1.92	0.42	0.01	330	0.01	0.55	0.12	330	0.03	0.28	0.04	330	0.29	0.55	-0.02	330	0.38	0.77	0
340	0.06	0.43	0.05	340	2.51	0.44	0.02	340	0.01	0.54	0.12	340	0.03	0.29	0.04	340	0.34	0.56	-0.02	340	0.4	0.77	0
350	0.04	0.42	0.05	350	3.1	0.46	0.02	350	0.02	0.55	0.12	350	0.02	0.29	0.04	350	0.38	0.56	-0.02	350	0.4	0.77	0
360	0.04	0.42	0.05	360	3.62	0.47	0.02	360	0.02	0.55	0.12	360	0.02	0.29	0.04	360	0.42	0.55	-0.02	360	0.4	0.77	0
370	0.04	0.41	0.05	370	4.05	0.51	0.02	370	0.01	0.55	0.12	370	0.02	0.28	0.05	370	0.43	0.54	-0.01	370	0.38	0.77	0.01
380	0.03	0.41	0.05	380	4.35	0.54	0.04	380	0.01	0.55	0.13	380	0.02	0.28	0.05	380	0.43	0.55	-0.01	380	0.36	0.78	0.02
390	0.02	0.42	0.05	390	4.48	0.55	0.05	390	0.01	0.54	0.13	390	0.01	0.29	0.06	390	0.42	0.56	-0.01	390	0.33	0.77	0.03
400	0.02	0.43	0.02	400	4.45	0.55	0.05	400	0.01	0.54	0.09	400	0.01	0.29	0.02	400	0.39	0.55	0	400	0.28	0.77	0.05
410	0.03	0.43	0.02	410	4.25	0.56	0.04	410	0.01	0.55	0.09	410	0	0.29	0.02	410	0.35	0.55	0	410	0.24	0.77	0.05
420	0.04	0.42	0.02	420	3.94	0.6	0.04	420	0	0.55	0.09	420	0	0.29	0.02	420	0.31	0.55	0	420	0.2	0.78	0.05
430	0.03	0.41	0.02	430	3.56	0.61	0.04	430	-0.01	0.55	0.09	430	0	0.28	0.02	430	0.26	0.56	0	430	0.17	0.78	0.05
440	0.03	0.42	0.02	440	3.14	0.63	0.04	440	-0.01	0.54	0.09	440	-0.01	0.29	0.02	440	0.21	0.56	0	440	0.14	0.77	0.05
450	0.02	0.43	0.02	450	2.72	0.63	0.03	450	-0.01	0.54	0.09	450	-0.01	0.29	0.02	450	0.16	0.56	-0.01	450	0.11	0.77	0.05
460	0.02	0.43	0.02	460	2.32	0.63	0.03	460	-0.01	0.55	0.08	460	-0.01	0.29	0.02	460	0.12	0.55	-0.01	460	0.08	0.76	0.04
470	0.03	0.42	0.02	470	1.98	0.63	0.03	470	-0.01	0.55	0.08	470	0	0.29	0.02	470	0.09	0.56	-0.01	470	0.06	0.78	0.04
480	0.03	0.42	0.02	480	1.74	0.65	0.03	480	0	0.55	0.08	480	0	0.27	0.02	480	0.08	0.56	0	480	0.06	0.78	0.04
490	0.02	0.42	0.02	490	1.59	0.67	0.03	490	0.01	0.54	0.08	490	0	0.29	0.02	490	0.07	0.56	0	490	0.05	0.78	0.04
500	0.01	0.42	0.02	500	1.5	0.69	0.03	500	0.01	0.54	0.08	500	0.01	0.29	0.02	500	0.06	0.56	0	500	0.05	0.77	0.04
510	0	0.42	0.02	510	1.42	0.71	0.03	510	0.01	0.55	0.08	510	0.01	0.29	0.02	510	0.06	0.55	0	510	0.03	0.76	0.04
520	0.01	0.43	0.02	520	1.35	0.73	0.03	520	0.02	0.56	0.08	520	0.01	0.28	0.02	520	0.07	0.56	0	520	0.02	0.78	0.04
530	0.01	0.42	0.02	530	1.31	0.76	0.03	530	0.03	0.56	0.08	530	0.01	0.27	0.03	530	0.08	0.57	0	530	0.02	0.78	0.05
540	0	0.4	0.02	540	1.32	0.79	0.03	540	0.05	0.55	0.08	540	0	0.29	0.03	540	0.09	0.56	0	540	0.02	0.78	0.05
550	-0.01	0.43	0.03	550	1.37	0.82	0.03	550	0.04	0.53	0.08	550	0	0.29	0.04	550	0.09	0.56	0	550	0.02	0.77	0.05
560	-0.01	0.44	0.03	560	1.49	0.87	0.03	560	0.04	0.55	0.08	560	0	0.29	0.04	560	0.08	0.55	0.01	560	0.02	0.77	0.05
570	0.01	0.44	0.04	570	1.66	0.91	0.03	570	0.03	0.56	0.08	570	0	0.29	0.05	570	0.07	0.56	0.02	570	0.02	0.78	0.05
580	0.04	0.43	0.04	580	1.86	0.95	0.03	580	0.03	0.56	0.08	580	0	0.27	0.05	580	0.06	0.57	0.04	580	0.02	0.78	0.05
590	0.06	0.43	0.04	590	2.09	0.98	0.03	590	0.03	0.55	0.08	590	0	0.29	0.06	590	0.06	0.57	0.05	590	0.02	0.77	0.05
600	0.09	0.44	0.02	600	2.33	0.99	0.06	600	0.02	0.53	0.04	600	0	0.29	0.01	600	0.05	0.56	0.06	600	0.01	0.77	0.06
610	0.1	0.44	0.02	610	2.54	1	0.06	610	0.02	0.55	0.04	610	0.01	0.29	0.01	610	0.04	0.55	0.05	610	0.01	0.78	0.06
620	0.12	0.44	0.02	620	2.72	1.01	0.05	620	0.01	0.56	0.04	620	0.01	0.29	0.01	620	0.03	0.57	0.03	620	0.02	0.78	0.06
630	0.15	0.44	0.02	630	2.83	1.02	0.04	630	0.01	0.55	0.04	630	0.01	0.27	0.01	630	0.03	0.57	0.02	630	0.01	0.78	0.06
640	0.16	0.43	0.01	640	2.87	1.05	0.04	640	0.01	0.55	0.04	640	0.01	0.29	0.01	640	0.02	0.56	0.02	640	0.01	0.78	0.06
650	0.15	0.43	0.01	650	2.85	1.07	0.04	650	0.01	0.54	0.04	650	0	0.3	0.01	650	0.02	0.56	0.01	650	0	0.77	0.06
660	0.14	0.44	0.01	660	2.76	1.07	0.04	660	0.01	0.55	0.04	660	0.01	0.3	0.01	660	0.01	0.56	0	660	0	0.78	0.05
670	0.13	0.44	0.01	670	2.62	1.07	0.04	670	0.02	0.56	0.03	670	0.01	0.28	0.01	670	0.01	0.57	0	670	0.01	0.78	0.05
680	0.12	0.45	0.01	680	2.43	1.07	0.04	680	0.02	0.55	0.03	680	0.01	0.27	0.01	680	0.01	0.56	0	680	0.01	0.78	0.05
690	0.12	0.46	0.01	690	2.21	1.09	0.04	690	0.02	0.55	0.03	690	0.01	0.29	0.01	690	0.01	0.56	-0.01	690	0.01	0.78	0.05
700	0.12	0.45	0.01	700	1.98	1.1	0.04	700	0.02	0.55	0.03	700	0.01	0.29	0.01	700	0.01	0.56	-0.01	700	0	0.75	0.05
710	0.13	0.46	0.01	710	1.75	1.1	0.04	710	0.03	0.55	0.03	710	0.01	0.3	0.01	710	0.01	0.57	-0.01	710	-0.01	0.78	0.05
720	0.14	0.47	0.01	720	1.53	1.1	0.03	720	0.03	0.56	0.03	720	0.01	0.28	0.01	720	0.02	0.57	0	720	-0.01	0.78	0.06
730	0.15	0.46	0.01	730	1.32	1.09	0.04	730	0.03	0.55	0.03	730	0.01	0.28	0.01	730	0.02	0.57	0	730	0	0.79	0.06
740	0.19	0.46	0.01	740	1.12	1.1	0.04	740	0.02	0.55	0.03	740	0.01	0.29	0.01	740	0.02	0.56	0	740	0	0.77	0.06
750	0.21	0.45	0.01	750	0.95	1.1	0.04	750	0.02	0.55	0.03	750	0.01	0.29	0.01	750	0.01	0.56	0.01	750	0	0.77	0.06
760	0.22	0.45	0.01	760	0.81	1.1	0.04	760	0.03	0.55	0.03	760	0.01	0.29	0.01	760	0.02	0.57	0.02	760	0	0.78	0.06
770	0.22	0.47	0.01	770	0.69	1.11	0.04	770	0.03	0.56	0.03	770	0.01	0.29	0.01	770	0.04	0.58	0.02	770	0.01	0.78	0.06
780	0.22	0.47	0.01	780	0.57	1.09	0.04	780	0.03	0.56	0.03	780	0.01	0.28	0.01	780	0.05	0.58	0.02	780	0.01	0.78	0.06
790	0.21	0.47	0.01	790	0.44	1.08	0.04	790	0.03	0.56	0.03	790	0.01	0.29	0.02	790	0.07	0.58	0.03	790	0.02	0.78	0.07
800	0.2	0.46	0.02	800	0.33	1.1	0.03	800	0.04	0.57	0.02	800	0.01	0.29	0.04	800	0.12	0.64	0.04	800	0.04	0.79	0.08
810	0.16	0.44	0.02	810	0.23	1.11	0.03	810	0.07	0.59	0.02	810	0	0.29	0.04	810	0.27	0.77	0.04	810	0.08	0.83	0.08
820	0.12	0.46	0.02	820	0.16	1.1	0.03	820	0.13	0.62	0.02	820	-0.01	0.28	0.03	820	0.57	0.91	0.03	820	0.15	0.87	0.08
830	0.08	0.47	0.01	830	0.12	1.1	0.03	830	0.21	0.63	0.02	830	-0.01	0.28	0.03	830	1.03	1.03	0.03	830	0.28	0.91	0.07
840	0.05	0.46	0.01	840	0.07	1.09	0.03	840	0.3	0.63	0.01	840	-0.01	0.29	0.03	840	1.66	1.12	0.02	840	0.48	0.97	0.07
850	0.03	0.46	0.01	850	0.04	1.1	0.03	850	0.41	0.63	0.01	850	-0.01	0.29	0.02	850	2.38	1.11	0.01	850	0.77	1.06	0.06
860	0.01	0.45	0	860	0.01	1.1	0.03	860	0.52	0.63	0.01	860	-0.02	0.29	0.01	860	3.15	1.13	0.01	860	1.17	1.15	0.05
870	0	0.46	0	870	0	1.1	0.03	870	0.62	0.64	0.01	870	-0.02	0.28	0.01	870	3.91	1.17	0.01	870	1.69	1.25	0.05
880	-0.01	0.46	0.01	880	0	1.1	0.03	880	0.7	0.65	0	880	-0.02	0.29	0.01	880	4.63	1.25	0	880	2.31	1.35	0.05
890	-0.01	0.46	0.01	890	0	1.09	0.03	890	0.78	0.67	0	890	-0.01	0.29	0.01	890	5.28	1.31	0	890	3.04	1.44	0.05
900	0	0.47	0.01	900	-0.01	1.09	0.03	900	0.87	0.71	0	900	-0.01	0.29	0.01	900	5.79	1.35	-0.01	900	3.87	1.57	0.05
910	0.01	0.45	0.01	910	-0.01	1.1	0.04	910	0.96	0.74	0	910	0	0.29	0.01	910	6.12	1.36	-0.01	910	4.73	1.64	0.05
920	-0.01	0.44	0.01	920	-0.01	1.1	0.04	920	1.05	0.77	0	920	0	0.28	0.01	920	6.21	1.36	-0.01	920	5.6	1.72	0.05
930	-0.01	0.47	0.01	930	0	1.11	0.04	930	1.16	0.78	0	930	0	0.29	0.01	930	6.09	1.36	-0.01	930	6.39	1.78	0.05
940	-0.02	0.47	0.01	940	0.01	1.1	0.05	940	1.26	0.78	0	940	0.01	0.29	0.01	940	5.77	1.36	0	940	7.09	1.85	0.05
950	-0.01	0.46	0.01	950	0	1.08	0.05	950	1.35	0.77	0	950	0.02	0.29	0.01	950	5.29	1.36	0	950	7.66	1.93	0.05
960	-0.01	0.45	0.01	960	0	1.1	0.06	960	1.41	0.76	0.01	960	0.02	0.29	0.02	960	4.7	1.38	0	960	8.1	2.04	0.05
970	-0.01	0.45	0.01	970	-0.01	1.1	0.06	970	1.46	0.81	0.02	970	0.01	0.28	0.02	970	4.07	1.43	0.01	970	8.42	2.15	0.05
980	-0.01	0.46	0.01	980	-0.01	1.1	0.07	980	1.51	0.85	0.02	980	0.01	0.29	0.02	980	3.45	1.47	0.01	980	8.62	2.24	0.05
990	-0.02	0.47	0.01	990	0	1.1	0.07	990	1.56	0.88	0.03	990	0.01	0.29	0.02	990	2.92	1.47	0.01	990	8.73	2.31	0.05
1000	-0.02	0.46	0.01	1000	0.01	1.1	0.08	1000	1.62	0.89	0.02	1000	0.01	0.29	0.03	1000	2.51	1.48	0.03	1000	8.76	2.4	0.13
1010	-0.01	0.46	0.01	1010	0.04	1.14	0.08	1010	1.66	0.89	0.02	1010	0	0.28	0.03	1010	2.22	1.5	0.02	1010	8.75	2.48	0.12
1020	0	0.45	0.01	1020	0.14	1.25	0.08	1020	1.68	0.91	0.02	1020	-0.01	0.28	0.03	1020	2.03	1.52	0.02	1020	8.7	2.53	0.12
1030	0	0.45	0.01	1030	0.41	1.44	0.08	1030	1.68	0.91	0.02	1030	-0.01	0.29	0.02	1030	1.91	1.56	0.02	1030	8.6	2.56	0.1
1040	0	0.47	0	1040	0.87	1.56	0.08	1040	1.65	0.91	0.02	1040	-0.01	0.29	0.02	1040	1.83	1.59	0.01	1040	8.45	2.6	0.09
1050	0	0.47	0	1050	1.53	1.7	0.08	1050	1.61	0.93	0.02	1050	-0.01	0.29	0.02	1050	1.82	1.63	0.01	1050	8.25	2.63	0.08
1060	0.02	0.47	0	1060	2.34	1.75	0.07	1060	1.57	0.95	0.02	1060	0	0.29	0.02	1060	1.87	1.65	0.01	1060	7.97	2.66	0.07
1070	0.02	0.45	0	1070	3.27	1.82	0.07	1070	1.54	0.99	0.02	1070	0	0.28	0.01	1070	1.97	1.64	0.01	1070	7.61	2.69	0.06
1080	0.01	0.45	0.01	1080	4.25	1.85	0.06	1080	1.53	1.01	0.02	1080	0	0.29	0.01	1080	2.08	1.64	0.02	1080	7.19	2.73	0.06
1090	0.01	0.46	0.01	1090	5.2	1.85	0.06	1090	1.53	1.01	0.02	1090	0	0.29	0.01	1090	2.14	1.64	0.02	1090	6.73	2.78	0.04
1100	0	0.47	0.01	1100	6.01	1.84	0.06	1100	1.53	1.01	0.02	1100	0	0.29	0.01	1100	2.16	1.67	0.02	1100	6.22	2.81	0.04
1110	0	0.46	0.01	1110	6.59	1.83	0.06	1110	1.51	1.01	0.02	1110	0	0.29	0.01	1110	2.14	1.72	0.02	1110	5.66	2.81	0.04
1120	0.01	0.46	0.01	1120	6.89	1.85	0.06	1120	1.48	1.03	0.02	1120	0	0.28	0.01	1120	2.11	1.76	0.03	1120	5.09	2.81	0.04
1130	0.01	0.45	0.01	1130	6.87	1.86	0.06	1130	1.44	1.05	0.03	1130	0	0.29	0.01	1130	2.07	1.78	0.03	1130	4.51	2.8	0.04
1140	0	0.46	0.02	1140	6.55	1.85	0.06	1140	1.39	1.06	0.04	1140	0	0.3	0.01	1140	2.02	1.77	0.03	1140	3.98	2.83	0.04
1150	-0.01	0.46	0.03	1150	5.97	1.86	0.06	1150	1.35	1.08	0.05	1150	0	0.29	0.01	1150	1.98	1.8	0.03	1150	3.51	2.84	0.04
1160	0	0.47	0.04	1160	5.18	1.86	0.06	1160	1.33	1.09	0.05	1160	0	0.29	0.01	1160	1.97	1.81	0.03	1160	3.1	2.87	0.04
1170	0.01	0.47	0.04	1170	4.28	1.88	0.08	1170	1.33	1.11	0.06	1170	0	0.28	0.01	1170	1.96	1.83	0.04	1170	2.76	2.89	0.06
1180	0.02	0.46	0.05	1180	3.37	1.95	0.1	1180	1.34	1.13	0.06	1180	0	0.29	0.01	1180	1.94	1.83	0.04	1180	2.46	2.9	0.07
1190	0.01	0.44	0.05	1190	2.56	1.99	0.11	1190	1.35	1.13	0.06	1190	0	0.3	0.02	1190	1.91	1.83	0.04	1190	2.24	2.96	0.08
1200	0	0.46	0.02	1200	1.93	1.99	0.22	1200	1.35	1.15	0.06	1200	0	0.29	0.02	1200	1.88	1.88	0.03	1200	2.09	3	0.09
1210	0	0.47	0.02	1210	1.51	1.98	0.22	1210	1.36	1.17	0.06	1210	0	0.29	0.02	1210	1.86	1.9	0.03	1210	2.02	3.04	0.09
1220	0	0.46	0.02	1220	1.3	1.98	0.22	1220	1.38	1.19	0.06	1220	0	0.27	0.02	1220	1.84	1.9	0.02	1220	2.01	3.06	0.09
1230	0.01	0.46	0.01	1230	1.24	1.99	0.2	1230	1.41	1.22	0.06	1230	-0.01	0.29	0.02	1230	1.81	1.91	0.01	1230	2.06	3.08	0.09
1240	0	0.45	0.01	1240	1.27	2	0.19	1240	1.46	1.24	0.06	1240	-0.01	0.29	0.02	1240	1.79	1.95	0.01	1240	2.17	3.14	0.09
1250	0	0.46	0.01	1250	1.34	2.01	0.17	1250	1.52	1.26	0.06	1250	0	0.29	0.02	1250	1.78	2	0.01	1250	2.32	3.16	0.09
1260	-0.01	0.47	0.01	1260	1.43	2.05	0.16	1260	1.61	1.28	0.06	1260	0	0.29	0.02	1260	1.77	2.03	0.01	1260	2.5	3.19	0.08
1270	-0.01	0.46	0.01	1270	1.5	2.08	0.15	1270	1.68	1.29	0.06	1270	0	0.27	0.01	1270	1.79	2.04	0.01	1270	2.7	3.22	0.08
1280	0	0.46	0.01	1280	1.55	2.11	0.16	1280	1.75	1.32	0.06	1280	-0.01	0.29	0.01	1280	1.82	2.04	0.01	1280	2.89	3.25	0.08
1290	0.01	0.46	0.01	1290	1.58	2.13	0.17	1290	1.81	1.35	0.06	1290	-0.01	0.29	0.01	1290	1.87	2.05	0.01	1290	3.04	3.27	0.08
1300	0	0.45	0.01	1300	1.59	2.13	0.17	1300	1.87	1.37	0.06	1300	-0.01	0.29	0.01	1300	1.93	2.06	0.01	1300	3.12	3.27	0.08
1310	0	0.46	0.01	1310	1.61	2.15	0.19	1310	1.92	1.38	0.06	1310	-0.01	0.29	0.01	1310	1.97	2.06	0.01	1310	3.11	3.27	0.08
1320	0	0.47	0	1320	1.63	2.17	0.2	1320	1.96	1.39	0.06	1320	-0.01	0.27	0.02	1320	1.98	2.08	0.01	1320	3.04	3.28	0.08
1330	0.01	0.46	0	1330	1.67	2.21	0.2	1330	2.01	1.43	0.07	1330	-0.01	0.29	0.02	1330	1.95	2.1	0.02	1330	2.91	3.31	0.08
1340	0.01	0.45	0	1340	1.74	2.25	0.22	1340	2.05	1.47	0.09	1340	-0.01	0.29	0.02	1340	1.9	2.11	0.02	1340	2.75	3.35	0.08
1350	0.01	0.45	0	1350	1.83	2.26	0.22	1350	2.1	1.5	0.09	1350	-0.01	0.3	0.02	1350	1.82	2.12	0.02	1350	2.58	3.36	0.08
1360	0	0.46	0	1360	1.92	2.26	0.22	1360	2.15	1.51	0.11	1360	0	0.29	0.02	1360	1.7	2.12	0.02	1360	2.4	3.36	0.08
1370	-0.01	0.47	0.01	1370	2.02	2.27	0.23	1370	2.18	1.51	0.11	1370	0	0.27	0.02	1370	1.56	2.12	0.02	1370	2.2	3.36	0.08
1380	-0.01	0.46	0.01	1380	2.09	2.28	0.25	1380	2.21	1.55	0.12	1380	0	0.29	0.02	1380	1.42	2.12	0.02	1380	2.02	3.37	0.08
1390	-0.01	0.46	0.01	1390	2.13	2.33	0.25	1390	2.24	1.58	0.12	1390	0.01	0.3	0.02	1390	1.29	2.15	0.02	1390	1.84	3.38	0.08
1400	-0.01	0.45	0.01	1400	2.14	2.37	0.25	1400	2.27	1.61	0.08	1400	0.02	0.3	0.08	1400	1.19	2.19	0.06	1400	1.68	3.39	0.1
1410	-0.01	0.46	0.01	1410	2.15	2.4	0.25	1410	2.33	1.65	0.08	1410	0.02	0.28	0.07	1410	1.12	2.2	0.06	1410	1.55	3.43	0.1
1420	-0.01	0.47	0.01	1420	2.16	2.42	0.25	1420	2.39	1.68	0.07	1420	0.03	0.28	0.07	1420	1.09	2.22	0.05	1420	1.47	3.47	0.1
1430	-0.01	0.47	0.01	1430	2.15	2.41	0.25	1430	2.47	1.74	0.07	1430	0.04	0.29	0.06	1430	1.11	2.23	0.05	1430	1.45	3.51	0.1
1440	0	0.47	0	1440	2.13	2.43	0.25	1440	2.57	1.78	0.06	1440	0.04	0.3	0.05	1440	1.19	2.28	0.04	1440	1.48	3.53	0.1
1450	0.01	0.46	0	1450	2.13	2.45	0.25	1450	2.68	1.8	0.05	1450	0.04	0.29	0.04	1450	1.31	2.32	0.04	1450	1.55	3.54	0.09
1460	0.01	0.45	0	1460	2.14	2.48	0.26	1460	2.79	1.81	0.04	1460	0.03	0.28	0.03	1460	1.48	2.38	0.03	1460	1.64	3.55	0.09
1470	0.01	0.46	0	1470	2.15	2.5	0.27	1470	2.9	1.83	0.03	1470	0.03	0.28	0.03	1470	1.71	2.45	0.03	1470	1.75	3.57	0.09
1480	0.01	0.47	0	1480	2.15	2.52	0.27	1480	2.99	1.87	0.03	1480	0.03	0.29	0.02	1480	2	2.51	0.03	1480	1.88	3.61	0.09
1490	0.01	0.46	0	1490	2.13	2.53	0.28	1490	3.05	1.91	0.03	1490	0.02	0.29	0.02	1490	2.33	2.55	0.03	1490	2.01	3.65	0.09
1500	0.02	0.46	0	1500	2.1	2.56	0.28	1500	3.1	1.94	0.03	1500	0	0.29	0.02	1500	2.67	2.56	0.04	1500	2.13	3.67	0.09
1510	0.02	0.45	0	1510	2.07	2.56	0.29	1510	3.13	1.97	0.03	1510	-0.01	0.28	0.02	1510	3	2.56	0.04	1510	2.25	3.69	0.09
1520	0.01	0.46	0	1520	2.03	2.56	0.29	1520	3.15	1.99	0.03	1520	-0.01	0.28	0.02	1520	3.27	2.56	0.04	1520	2.34	3.69	0.09
1530	0	0.46	0	1530	1.98	2.57	0.29	1530	3.14	2.02	0.03	1530	-0.02	0.29	0.02	1530	3.45	2.56	0.04	1530	2.4	3.72	0.09
1540	0	0.47	0	1540	1.9	2.6	0.29	1540	3.1	2.04	0.03	1540	-0.02	0.29	0.02	1540	3.54	2.6	0.04	1540	2.42	3.72	0.09
1550	0	0.47	0	1550	1.82	2.62	0.29	1550	3.03	2.05	0.03	1550	-0.02	0.29	0.02	1550	3.55	2.65	0.04	1550	2.38	3.73	0.09
1560	0.01	0.45	0	1560	1.74	2.64	0.29	1560	2.95	2.07	0.03	1560	-0.03	0.28	0.03	1560	3.48	2.7	0.04	1560	2.29	3.72	0.09
1570	-0.01	0.44	0	1570	1.67	2.64	0.29	1570	2.87	2.1	0.03	1570	-0.02	0.29	0.03	1570	3.36	2.7	0.06	1570	2.15	3.73	0.09
1580	-0.02	0.46	0	1580	1.6	2.64	0.29	1580	2.78	2.13	0.04	1580	-0.01	0.29	0.03	1580	3.19	2.71	0.08	1580	1.99	3.77	0.09
1590	-0.02	0.47	0	1590	1.54	2.64	0.29	1590	2.71	2.16	0.05	1590	-0.01	0.29	0.03	1590	2.99	2.73	0.09	1590	1.86	3.82	0.09
1600	-0.02	0.46	0.03	1600	1.46	2.64	0.28	1600	2.64	2.17	0.11	1600	0	0.29	0.05	1600	2.78	2.75	0.09	1600	1.78	3.88	0.12
1610	-0.01	0.46	0.03	1610	1.36	2.65	0.28	1610	2.58	2.2	0.11	1610	0	0.28	0.05	1610	2.59	2.79	0.08	1610	1.77	3.92	0.12
1620	-0.01	0.45	0.02	1620	1.26	2.67	0.29	1620	2.53	2.21	0.11	1620	0	0.29	0.05	1620	2.45	2.84	0.06	1620	1.83	3.95	0.11
1630	-0.02	0.46	0.02	1630	1.16	2.68	0.29	1630	2.47	2.23	0.11	1630	0.01	0.29	0.04	1630	2.39	2.88	0.05	1630	1.94	3.99	0.11
1640	-0.02	0.46	0.01	1640	1.06	2.67	0.29	1640	2.41	2.26	0.11	1640	0.01	0.29	0.04	1640	2.39	2.91	0.04	1640	2.09	4.01	0.11
1650	-0.02	0.46	0.01	1650	0.96	2.66	0.29	1650	2.36	2.3	0.11	1650	0.01	0.29	0.03	1650	2.44	2.91	0.04	1650	2.26	4.02	0.11
1660	-0.01	0.46	0.01	1660	0.87	2.68	0.29	1660	2.33	2.33	0.11	1660	0	0.28	0.02	1660	2.51	2.92	0.04	1660	2.46	4.03	0.11
1670	0	0.46	0.01	1670	0.78	2.68	0.29	1670	2.32	2.34	0.11	1670	0	0.29	0.02	1670	2.59	2.93	0.04	1670	2.66	4.07	0.1
1680	-0.01	0.44	0.02	1680	0.71	2.69	0.29	1680	2.32	2.34	0.12	1680	0.01	0.3	0.02	1680	2.64	2.97	0.04	1680	2.85	4.12	0.1
1690	-0.01	0.47	0.02	1690	0.65	2.69	0.29	1690	2.32	2.38	0.13	1690	0.01	0.29	0.02	1690	2.67	3.02	0.04	1690	3.01	4.17	0.1
1700	-0.01	0.47	0.03	1700	0.59	2.7	0.29	1700	2.33	2.4	0.14	1700	0.01	0.29	0.01	1700	2.69	3.07	0.04	1700	3.13	4.2	0.1
1710	0	0.46	0.03	1710	0.54	2.71	0.3	1710	2.33	2.43	0.14	1710	0	0.28	0.01	1710	2.72	3.12	0.04	1710	3.2	4.21	0.1
1720	0.01	0.46	0.03	1720	0.52	2.72	0.3	1720	2.34	2.45	0.15	1720	0	0.29	0.01	1720	2.76	3.15	0.04	1720	3.22	4.23	0.1
1730	0.01	0.45	0.05	1730	0.52	2.73	0.29	1730	2.34	2.47	0.16	1730	0.01	0.3	0.01	1730	2.83	3.18	0.05	1730	3.19	4.25	0.1
1740	0.01	0.46	0.06	1740	0.54	2.74	0.29	1740	2.33	2.5	0.16	1740	0.01	0.29	0.01	1740	2.92	3.2	0.05	1740	3.12	4.27	0.1
1750	0	0.47	0.07	1750	0.56	2.72	0.28	1750	2.32	2.52	0.16	1750	0.01	0.29	0.02	1750	3.01	3.23	0.05	1750	3.04	4.31	0.1
1760	0	0.46	0.08	1760	0.55	2.71	0.28	1760	2.32	2.54	0.17	1760	0.01	0.28	0.02	1760	3.09	3.27	0.05	1760	2.96	4.34	0.1
1770	0.01	0.46	0.08	1770	0.54	2.74	0.27	1770	2.31	2.56	0.19	1770	0.01	0.29	0.02	1770	3.17	3.31	0.05	1770	2.91	4.39	0.1
1780	0.02	0.46	0.09	1780	0.53	2.74	0.27	1780	2.3	2.57	0.21	1780	0.01	0.3	0.03	1780	3.25	3.37	0.05	1780	2.89	4.42	0.1
1790	0.01	0.45	0.09	1790	0.51	2.73	0.27	1790	2.28	2.61	0.23	1790	0.01	0.29	0.06	1790	3.34	3.41	0.06	1790	2.88	4.43	0.1
1800	0.01	0.46	0.04	1800	0.49	2.73	0.3	1800	2.27	2.64	0.24	1800	0	0.29	0.07	1800	3.43	3.42	0.06	1800	2.86	4.44	0.1
1810	0.01	0.47	0.02	1810	0.45	2.73	0.3	1810	2.26	2.66	0.25	1810	0	0.28	0.07	1810	3.49	3.43	0.06	1810	2.83	4.45	0.1
1820	0.01	0.46	0	1820	0.41	2.74	0.3	1820	2.27	2.68	0.26	1820	0	0.29	0.06	1820	3.51	3.44	0.06	1820	2.79	4.49	0.1
1830	0.01	0.46	0	1830	0.35	2.74	0.3	1830	2.27	2.7	0.26	1830	0	0.3	0.04	1830	3.49	3.47	0.06	1830	2.74	4.53	0.1
1840	0	0.45	0	1840	0.29	2.73	0.3	1840	2.28	2.72	0.26	1840	0	0.29	0.03	1840	3.41	3.51	0.06	1840	2.7	4.57	0.09
1850	0	0.46	0	1850	0.24	2.73	0.3	1850	2.29	2.75	0.26	1850	0	0.29	0.03	1850	3.31	3.53	0.06	1850	2.68	4.6	0.09
1860	0	0.47	0	1860	0.19	2.73	0.31	1860	2.29	2.77	0.27	1860	0	0.28	0.03	1860	3.18	3.56	0.05	1860	2.66	4.61	0.08
1870	-0.01	0.46	0	1870	0.14	2.73	0.31	1870	2.29	2.8	0.27	1870	0	0.29	0.02	1870	3.05	3.57	0.05	1870	2.66	4.64	0.07
1880	0	0.46	0	1880	0.09	2.74	0.31	1880	2.3	2.83	0.27	1880	0	0.29	0.02	1880	2.92	3.59	0.04	1880	2.67	4.66	0.07
1890	0.01	0.46	0	1890	0.07	2.74	0.31	1890	2.32	2.85	0.27	1890	0	0.29	0.01	1890	2.8	3.61	0.04	1890	2.66	4.67	0.07
1900	0	0.45	0	1900	0.05	2.74	0.31	1900	2.34	2.88	0.27	1900	0	0.29	0.01	1900	2.67	3.62	0.03	1900	2.65	4.7	0.07
1910	0	0.46	0	1910	0.04	2.73	0.3	1910	2.36	2.91	0.27	1910	0	0.28	0.01	1910	2.54	3.64	0.03	1910	2.63	4.73	0.07
1920	0	0.47	0	1920	0.03	2.73	0.3	1920	2.39	2.93	0.27	1920	0	0.29	0.01	1920	2.42	3.66	0.03	1920	2.62	4.79	0.06
1930	0.01	0.47	0	1930	0.02	2.74	0.3	1930	2.43	2.95	0.27	1930	0	0.3	0.01	1930	2.31	3.72	0.03	1930	2.63	4.83	0.06
1940	0.02	0.46	0	1940	0.01	2.74	0.3	1940	2.45	2.97	0.27	1940	0	0.29	0.01	1940	2.25	3.75	0.04	1940	2.66	4.84	0.06
1950	0.01	0.45	0	1950	0	2.73	0.3	1950	2.48	3.02	0.26	1950	0	0.29	0.01	1950	2.23	3.77	0.04	1950	2.69	4.85	0.06
1960	0	0.46	0.01	1960	0.01	2.73	0.3	1960	2.51	3.05	0.26	1960	-0.01	0.28	0.02	1960	2.23	3.77	0.05	1960	2.71	4.84	0.07
1970	0	0.47	0.01	1970	0.01	2.73	0.3	1970	2.55	3.07	0.26	1970	-0.01	0.29	0.03	1970	2.23	3.75	0.05	1970	2.71	4.89	0.07
1980	0	0.46	0.01	1980	0	2.73	0.3	1980	2.58	3.08	0.25	1980	-0.01	0.3	0.03	1980	2.23	3.79	0.06	1980	2.7	4.93	0.07
1990	0	0.46	0.02	1990	-0.01	2.74	0.3	1990	2.59	3.08	0.25	1990	0	0.29	0.03	1990	2.21	3.81	0.06	1990	2.69	4.97	0.07
2000	0	0.45	0.01	2000	0	2.74	0.29	2000	2.59	3.13	0.27	2000	0	0.29	0.02	2000	2.17	3.83	0.06	2000	2.68	4.99	0.08
2010	-0.01	0.46	0.01	2010	0.01	2.74	0.29	2010	2.58	3.17	0.27	2010	0	0.28	0.02	2010	2.13	3.85	0.06	2010	2.68	5.01	0.08
2020	-0.01	0.47	0.01	2020	0.01	2.73	0.3	2020	2.58	3.2	0.27	2020	0	0.29	0.02	2020	2.08	3.86	0.06	2020	2.68	5.03	0.08
2030	-0.01	0.46	0.01	2030	0	2.72	0.3	2030	2.58	3.22	0.27	2030	0	0.3	0.02	2030	2.01	3.88	0.06	2030	2.67	5.05	0.08
2040	0	0.47	0.01	2040	-0.01	2.73	0.3	2040	2.59	3.24	0.27	2040	0	0.29	0.02	2040	1.94	3.88	0.06	2040	2.65	5.06	0.08
2050	0.01	0.46	0.01	2050	-0.01	2.74	0.31	2050	2.59	3.27	0.27	2050	0	0.29	0.02	2050	1.85	3.89	0.06	2050	2.6	5.08	0.08
2060	0	0.44	0.01	2060	-0.01	2.74	0.31	2060	2.59	3.29	0.27	2060	-0.01	0.27	0.02	2060	1.75	3.88	0.06	2060	2.55	5.11	0.08
2070	0	0.46	0	2070	-0.01	2.73	0.31	2070	2.59	3.31	0.29	2070	-0.01	0.29	0.02	2070	1.64	3.9	0.06	2070	2.5	5.15	0.08
2080	-0.01	0.46	0	2080	0	2.73	0.31	2080	2.59	3.34	0.31	2080	-0.02	0.3	0.02	2080	1.53	3.93	0.07	2080	2.46	5.18	0.08
2090	0	0.46	0	2090	-0.01	2.73	0.31	2090	2.59	3.36	0.32	2090	-0.02	0.29	0.02	2090	1.44	3.96	0.07	2090	2.43	5.19	0.08
2100	0	0.46	0	2100	-0.01	2.74	0.3	2100	2.59	3.4	0.32	2100	-0.02	0.29	0.02	2100	1.38	3.97	0.07	2100	2.4	5.2	0.08
2110	0	0.45	0	2110	-0.01	2.74	0.3	2110	2.59	3.42	0.32	2110	-0.02	0.27	0.02	2110	1.34	3.98	0.07	2110	2.39	5.22	0.08
2120	-0.01	0.46	0	2120	0.01	2.75	0.3	2120	2.57	3.44	0.32	2120	-0.02	0.29	0.02	2120	1.34	3.99	0.07	2120	2.37	5.26	0.08
2130	-0.01	0.46	0.01	2130	0.03	2.74	0.29	2130	2.55	3.45	0.32	2130	-0.02	0.3	0.02	2130	1.35	4.01	0.07	2130	2.35	5.28	0.08
2140	-0.02	0.46	0.01	2140	0.03	2.72	0.29	2140	2.53	3.47	0.32	2140	0.01	0.32	0.02	2140	1.36	4.02	0.07	2140	2.33	5.31	0.08
2150	-0.01	0.46	0.01	2150	0.04	2.75	0.29	2150	2.5	3.5	0.32	2150	0.07	0.35	0.02	2150	1.37	4.03	0.08	2150	2.32	5.34	0.08
2160	0	0.45	0.01	2160	0.05	2.75	0.29	2160	2.47	3.54	0.32	2160	0.16	0.36	0.02	2160	1.37	4.04	0.08	2160	2.33	5.37	0.08
2170	-0.01	0.45	0.02	2170	0.08	2.75	0.28	2170	2.44	3.57	0.32	2170	0.27	0.38	0.02	2170	1.39	4.07	0.09	2170	2.36	5.38	0.09
2180	-0.01	0.46	0.02	2180	0.11	2.76	0.28	2180	2.43	3.6	0.32	2180	0.4	0.39	0.02	2180	1.43	4.09	0.09	2180	2.38	5.39	0.09
2190	-0.01	0.47	0.02	2190	0.13	2.76	0.28	2190	2.43	3.61	0.32	2190	0.54	0.39	0.03	2190	1.46	4.11	0.09	2190	2.38	5.41	0.09
2200	0	0.46	0	2200	0.16	2.77	0.31	2200	2.43	3.62	0.37	2200	0.67	0.38	0.05	2200	1.49	4.11	0.06	2200	2.37	5.43	0.11
2210	0.01	0.46	0	2210	0.19	2.78	0.32	2210	2.43	3.65	0.37	2210	0.79	0.37	0.05	2210	1.51	4.12	0.06	2210	2.36	5.47	0.1
2220	0.01	0.45	0	2220	0.22	2.78	0.33	2220	2.43	3.68	0.38	2220	0.88	0.39	0.04	2220	1.54	4.15	0.06	2220	2.35	5.51	0.1
2230	0.01	0.46	0	2230	0.27	2.78	0.34	2230	2.44	3.71	0.39	2230	0.92	0.39	0.04	2230	1.55	4.18	0.06	2230	2.34	5.53	0.1
2240	0	0.46	0	2240	0.31	2.78	0.34	2240	2.45	3.74	0.4	2240	0.93	0.39	0.03	2240	1.57	4.19	0.06	2240	2.34	5.55	0.1
2250	0	0.46	0	2250	0.35	2.79	0.34	2250	2.44	3.75	0.4	2250	0.89	0.39	0.03	2250	1.59	4.21	0.06	2250	2.35	5.57	0.1
2260	0	0.46	0	2260	0.38	2.8	0.34	2260	2.44	3.79	0.41	2260	0.82	0.4	0.02	2260	1.62	4.23	0.06	2260	2.38	5.6	0.1
2270	0	0.45	0	2270	0.41	2.81	0.34	2270	2.45	3.81	0.42	2270	0.75	0.43	0.02	2270	1.66	4.25	0.06	2270	2.4	5.63	0.1
2280	0	0.45	0	2280	0.45	2.82	0.34	2280	2.45	3.83	0.42	2280	0.7	0.47	0.02	2280	1.72	4.28	0.06	2280	2.43	5.66	0.1
2290	0	0.47	0	2290	0.48	2.82	0.34	2290	2.46	3.85	0.43	2290	0.69	0.52	0.02	2290	1.77	4.29	0.06	2290	2.46	5.69	0.1
2300	0	0.47	0	2300	0.5	2.81	0.34	2300	2.46	3.87	0.43	2300	0.73	0.54	0.02	2300	1.81	4.32	0.05	2300	2.5	5.72	0.11
2310	0.01	0.47	0	2310	0.52	2.83	0.34	2310	2.46	3.92	0.44	2310	0.84	0.56	0.02	2310	1.86	4.34	0.05	2310	2.55	5.74	0.11
2320	0.02	0.46	0	2320	0.53	2.84	0.34	2320	2.47	3.95	0.44	2320	0.99	0.56	0.01	2320	1.91	4.37	0.05	2320	2.59	5.77	0.11
2330	0.01	0.44	0	2330	0.54	2.84	0.34	2330	2.49	3.97	0.44	2330	1.18	0.57	0.01	2330	1.95	4.39	0.06	2330	2.63	5.78	0.11
2340	0	0.46	0	2340	0.55	2.84	0.34	2340	2.51	3.99	0.44	2340	1.38	0.57	0.01	2340	2	4.4	0.06	2340	2.65	5.8	0.11
2350	0	0.47	0.01	2350	0.56	2.85	0.34	2350	2.54	4	0.44	2350	1.54	0.57	0.01	2350	2.03	4.41	0.06	2350	2.66	5.83	0.11
2360	-0.01	0.46	0.01	2360	0.57	2.85	0.34	2360	2.56	4.03	0.44	2360	1.67	0.59	0.01	2360	2.05	4.42	0.07	2360	2.65	5.87	0.12
2370	-0.01	0.46	0.01	2370	0.57	2.87	0.34	2370	2.58	4.07	0.44	2370	1.76	0.63	0.01	2370	2.06	4.45	0.07	2370	2.65	5.91	0.12
2380	-0.01	0.45	0.01	2380	0.57	2.88	0.34	2380	2.58	4.1	0.44	2380	1.81	0.66	0.01	2380	2.06	4.48	0.08	2380	2.64	5.93	0.12
2390	-0.02	0.46	0.01	2390	0.58	2.88	0.34	2390	2.59	4.13	0.44	2390	1.81	0.67	0.01	2390	2.06	4.51	0.08	2390	2.64	5.95	0.12
2400	-0.02	0.46	0.01	2400	0.59	2.88	0.35	2400	2.6	4.14	0.49	2400	1.78	0.67	0.01	2400	2.06	4.53	0.06	2400	2.65	5.96	0.12
2410	-0.02	0.46	0.01	2410	0.58	2.86	0.35	2410	2.59	4.15	0.5	2410	1.72	0.67	0.01	2410	2.06	4.55	0.06	2410	2.65	6	0.12
2420	-0.01	0.47	0.01	2420	0.57	2.9	0.35	2420	2.58	4.18	0.51	2420	1.63	0.68	0.01	2420	2.07	4.58	0.06	2420	2.65	6.03	0.12
2430	0	0.46	0.01	2430	0.56	2.9	0.35	2430	2.57	4.21	0.52	2430	1.53	0.68	0.01	2430	2.08	4.6	0.05	2430	2.66	6.06	0.12
2440	0	0.45	0.01	2440	0.56	2.9	0.35	2440	2.55	4.24	0.53	2440	1.42	0.68	0.01	2440	2.11	4.62	0.05	2440	2.66	6.09	0.11
2450	0	0.46	0.01	2450	0.57	2.91	0.35	2450	2.54	4.26	0.55	2450	1.31	0.67	0.01	2450	2.14	4.64	0.05	2450	2.67	6.11	0.11
2460	0	0.47	0.01	2460	0.57	2.91	0.35	2460	2.51	4.27	0.56	2460	1.21	0.68	0.01	2460	2.18	4.67	0.05	2460	2.68	6.15	0.11
2470	0.01	0.46	0.01	2470	0.57	2.92	0.35	2470	2.48	4.32	0.57	2470	1.11	0.7	0.01	2470	2.23	4.71	0.05	2470	2.7	6.17	0.11
2480	0.02	0.46	0.01	2480	0.56	2.93	0.35	2480	2.47	4.34	0.58	2480	1.03	0.72	0.01	2480	2.28	4.74	0.06	2480	2.71	6.19	0.11
2490	0.02	0.45	0.01	2490	0.56	2.93	0.35	2490	2.45	4.35	0.58	2490	0.96	0.74	0.01	2490	2.34	4.75	0.06	2490	2.72	6.22	0.11
2500	0.02	0.46	0.01	2500	0.57	2.94	0.35	2500	2.45	4.38	0.58	2500	0.9	0.74	0.01	2500	2.38	4.76	0.06	2500	2.72	6.24	0.11
2510	0.01	0.46	0.01	2510	0.58	2.94	0.34	2510	2.44	4.39	0.59	2510	0.84	0.76	0.01	2510	2.4	4.77	0.06	2510	2.72	6.29	0.11
2520	0.01	0.46	0.01	2520	0.57	2.94	0.34	2520	2.43	4.44	0.59	2520	0.81	0.77	0.01	2520	2.4	4.81	0.06	2520	2.72	6.32	0.11
2530	0.01	0.46	0.02	2530	0.57	2.96	0.34	2530	2.43	4.47	0.59	2530	0.8	0.78	0.02	2530	2.39	4.84	0.06	2530	2.73	6.34	0.11
2540	0.01	0.46	0.02	2540	0.57	2.96	0.34	2540	2.43	4.49	0.59	2540	0.82	0.79	0.02	2540	2.37	4.86	0.07	2540	2.73	6.35	0.11
2550	0.01	0.45	0.02	2550	0.57	2.96	0.34	2550	2.45	4.51	0.59	2550	0.87	0.79	0.03	2550	2.34	4.88	0.07	2550	2.73	6.36	0.11
2560	0	0.47	0.03	2560	0.57	2.96	0.34	2560	2.46	4.52	0.59	2560	0.94	0.81	0.03	2560	2.31	4.89	0.07	2560	2.72	6.4	0.11
2570	0	0.47	0.03	2570	0.56	2.96	0.34	2570	2.47	4.55	0.59	2570	1.01	0.82	0.03	2570	2.29	4.92	0.07	2570	2.7	6.44	0.11
2580	0.01	0.47	0.03	2580	0.54	2.97	0.34	2580	2.47	4.58	0.59	2580	1.07	0.83	0.04	2580	2.27	4.94	0.07	2580	2.69	6.47	0.11
2590	0.02	0.46	0.03	2590	0.52	2.98	0.34	2590	2.47	4.61	0.59	2590	1.11	0.83	0.04	2590	2.25	4.96	0.07	2590	2.67	6.5	0.11
2600	0.01	0.44	0.02	2600	0.5	2.99	0.29	2600	2.47	4.64	0.62	2600	1.12	0.83	0.03	2600	2.23	4.98	0.08	2600	2.66	6.5	0.13
2610	0.01	0.46	0.02	2610	0.5	2.99	0.29	2610	2.48	4.66	0.62	2610	1.1	0.84	0.03	2610	2.21	5	0.08	2610	2.65	6.54	0.13
2620	0.01	0.47	0.02	2620	0.49	3	0.29	2620	2.49	4.68	0.63	2620	1.06	0.85	0.03	2620	2.2	5.04	0.08	2620	2.64	6.57	0.12
2630	0	0.46	0.02	2630	0.49	3.01	0.29	2630	2.49	4.71	0.63	2630	1	0.85	0.03	2630	2.2	5.07	0.08	2630	2.63	6.59	0.12
2640	0.01	0.46	0.01	2640	0.5	3.02	0.3	2640	2.48	4.73	0.63	2640	0.94	0.87	0.02	2640	2.22	5.09	0.08	2640	2.63	6.61	0.11
2650	0.01	0.45	0.01	2650	0.52	3.03	0.3	2650	2.48	4.75	0.65	2650	0.89	0.88	0.01	2650	2.23	5.09	0.08	2650	2.61	6.63	0.11
2660	0	0.46	0.01	2660	0.55	3.04	0.31	2660	2.48	4.78	0.67	2660	0.85	0.9	0.01	2660	2.24	5.1	0.07	2660	2.61	6.68	0.11
2670	0	0.46	0.01	2670	0.58	3.03	0.32	2670	2.47	4.79	0.69	2670	0.84	0.91	0	2670	2.25	5.15	0.07	2670	2.61	6.71	0.11
2680	-0.01	0.46	0.01	2680	0.6	3.02	0.32	2680	2.46	4.84	0.7	2680	0.83	0.91	0	2680	2.25	5.18	0.07	2680	2.61	6.73	0.11
2690	-0.01	0.47	0.01	2690	0.62	3.05	0.32	2690	2.44	4.86	0.71	2690	0.84	0.92	0	2690	2.26	5.2	0.07	2690	2.61	6.73	0.11
2700	0	0.46	0.01	2700	0.63	3.05	0.32	2700	2.43	4.87	0.72	2700	0.85	0.91	0.01	2700	2.26	5.22	0.07	2700	2.6	6.74	0.11
2710	-0.02	0.44	0.01	2710	0.64	3.05	0.32	2710	2.43	4.88	0.72	2710	0.86	0.93	0.01	2710	2.27	5.22	0.07	2710	2.58	6.79	0.11
2720	-0.03	0.46	0.01	2720	0.64	3.06	0.32	2720	2.41	4.9	0.73	2720	0.87	0.95	0.01	2720	2.27	5.26	0.08	2720	2.56	6.82	0.11
2730	-0.03	0.47	0.01	2730	0.63	3.06	0.32	2730	2.38	4.94	0.73	2730	0.89	0.97	0.02	2730	2.27	5.28	0.08	2730	2.55	6.86	0.11
2740	-0.02	0.46	0.01	2740	0.61	3.07	0.32	2740	2.37	4.98	0.73	2740	0.93	0.99	0.02	2740	2.26	5.3	0.08	2740	2.54	6.88	0.11
2750	-0.02	0.46	0.01	2750	0.58	3.08	0.32	2750	2.36	5	0.73	2750	0.97	0.99	0.02	2750	2.24	5.31	0.08	2750	2.53	6.88	0.11
2760	-0.02	0.45	0.01	2760	0.55	3.07	0.32	2760	2.36	5.02	0.73	2760	1.01	1.01	0.02	2760	2.22	5.32	0.08	2760	2.53	6.92	0.11
2770	-0.01	0.46	0.01	2770	0.54	3.08	0.32	2770	2.36	5.03	0.73	2770	1.05	1.01	0.02	2770	2.2	5.37	0.08	2770	2.53	6.94	0.11
2780	-0.01	0.47	0.01	2780	0.51	3.07	0.32	2780	2.37	5.06	0.73	2780	1.07	1.01	0.02	2780	2.18	5.39	0.08	2780	2.53	6.97	0.11
2790	-0.01	0.46	0.01	2790	0.47	3.06	0.32	2790	2.37	5.08	0.73	2790	1.08	1.01	0.02	2790	2.16	5.41	0.08	2790	2.53	6.99	0.11
2800	0	0.46	0.02	2800	0.43	3.09	0.61	2800	2.38	5.11	0.79	2800	1.07	1.01	0.02	2800	2.15	5.41	0.09	2800	2.54	7.02	0.14
2810	0.01	0.46	0.02	2810	0.41	3.1	0.68	2810	2.38	5.14	0.79	2810	1.04	1.03	0.02	2810	2.12	5.41	0.09	2810	2.54	7.06	0.13
2820	0.01	0.45	0.01	2820	0.4	3.1	0.75	2820	2.39	5.17	0.8	2820	1.01	1.06	0.02	2820	2.1	5.45	0.08	2820	2.55	7.09	0.13
2830	0.01	0.46	0.01	2830	0.39	3.1	0.81	2830	2.4	5.18	0.8	2830	1	1.08	0.02	2830	2.06	5.48	0.08	2830	2.56	7.1	0.13
2840	0.01	0.47	0.01	2840	0.38	3.1	0.87	2840	2.4	5.21	0.8	2840	0.99	1.08	0.02	2840	2.03	5.5	0.08	2840	2.56	7.11	0.13
2850	0.02	0.47	0.01	2850	0.38	3.12	0.94	2850	2.41	5.23	0.8	2850	0.98	1.08	0.02	2850	2	5.5	0.08	2850	2.55	7.11	0.13
2860	0.03	0.46	0.01	2860	0.38	3.12	1.01	2860	2.42	5.26	0.8	2860	0.98	1.11	0.02	2860	1.96	5.5	0.08	2860	2.53	7.17	0.13
2870	0.02	0.44	0.01	2870	0.38	3.12	1.09	2870	2.43	5.28	0.8	2870	0.98	1.12	0.02	2870	1.93	5.53	0.08	2870	2.51	7.2	0.13
2880	0.01	0.46	0.01	2880	0.4	3.12	1.18	2880	2.43	5.3	0.8	2880	0.99	1.12	0.02	2880	1.89	5.55	0.09	2880	2.49	7.23	0.13
2890	0	0.47	0.01	2890	0.41	3.12	1.28	2890	2.44	5.35	0.81	2890	1.01	1.13	0.01	2890	1.85	5.57	0.09	2890	2.47	7.25	0.13
2900	0	0.46	0.01	2900	0.42	3.12	1.37	2900	2.44	5.37	0.81	2900	1.03	1.14	0.01	2900	1.8	5.58	0.09	2900	2.46	7.26	0.13
2910	0	0.46	0.01	2910	0.42	3.14	1.45	2910	2.45	5.38	0.81	2910	1.08	1.18	0.01	2910	1.77	5.6	0.09	2910	2.46	7.29	0.13
2920	0	0.45	0.01	2920	0.43	3.15	1.51	2920	2.47	5.4	0.81	2920	1.15	1.22	0	2920	1.75	5.64	0.09	2920	2.46	7.32	0.14
2930	0	0.46	0.01	2930	0.44	3.15	1.51	2930	2.47	5.41	0.81	2930	1.24	1.23	0	2930	1.75	5.66	0.09	2930	2.47	7.35	0.14
2940	-0.01	0.46	0.01	2940	0.45	3.14	1.51	2940	2.47	5.45	0.81	2940	1.32	1.23	0	2940	1.76	5.69	0.09	2940	2.47	7.37	0.15
2950	-0.01	0.46	0.01	2950	0.43	3.13	1.51	2950	2.46	5.48	0.8	2950	1.38	1.21	0	2950	1.79	5.7	0.1	2950	2.48	7.4	0.15
2960	0	0.46	0.01	2960	0.41	3.15	1.51	2960	2.44	5.51	0.8	2960	1.42	1.24	0	2960	1.84	5.71	0.1	2960	2.5	7.43	0.16
2970	0.01	0.46	0.01	2970	0.39	3.17	1.51	2970	2.44	5.53	0.79	2970	1.44	1.25	0	2970	1.9	5.75	0.1	2970	2.52	7.46	0.16
2980	0	0.45	0.01	2980	0.41	3.21	1.51	2980	2.43	5.54	0.79	2980	1.43	1.24	0	2980	1.96	5.78	0.1	2980	2.54	7.48	0.16
2990	-0.01	0.46	0.01	2990	0.48	3.25	1.51	2990	2.41	5.56	0.78	2990	1.39	1.24	0	2990	2.03	5.82	0.1	2990	2.54	7.48	0.16
3000	0	0.47	0.01	3000	0.6	3.28	1.95	3000	2.39	5.58	0.88	3000	1.33	1.23	0.03	3000	2.11	5.83	0.1	3000	2.54	7.5	0.15
3010	0	0.46	0.01	3010	0.74	3.29	2.09	3010	2.37	5.61	0.89	3010	1.24	1.26	0.03	3010	2.18	5.83	0.1	3010	2.53	7.54	0.15
3020	0.01	0.46	0.01	3020	0.91	3.31	2.21	3020	2.36	5.65	0.89	3020	1.14	1.27	0.03	3020	2.25	5.87	0.1	3020	2.51	7.58	0.15
3030	0.01	0.45	0.01	3030	1.1	3.33	2.31	3030	2.36	5.67	0.9	3030	1.02	1.27	0.02	3030	2.3	5.9	0.1	3030	2.5	7.61	0.15
3040	0	0.46	0.01	3040	1.32	3.36	2.38	3040	2.35	5.69	0.9	3040	0.9	1.27	0.02	3040	2.34	5.94	0.1	3040	2.48	7.62	0.15
3050	0	0.47	0.01	3050	1.53	3.36	2.44	3050	2.35	5.72	0.91	3050	0.77	1.25	0.02	3050	2.38	5.95	0.1	3050	2.48	7.64	0.15
3060	-0.01	0.46	0.01	3060	1.72	3.38	2.5	3060	2.36	5.75	0.91	3060	0.65	1.29	0.02	3060	2.41	5.98	0.1	3060	2.48	7.67	0.15
3070	0	0.46	0	3070	1.9	3.44	2.57	3070	2.37	5.76	0.91	3070	0.56	1.31	0.02	3070	2.44	6.01	0.1	3070	2.49	7.7	0.15
3080	0	0.45	0	3080	2.06	3.47	2.64	3080	2.39	5.78	0.91	3080	0.51	1.31	0.02	3080	2.47	6.04	0.1	3080	2.49	7.73	0.15
3090	0	0.46	0	3090	2.19	3.47	2.72	3090	2.41	5.8	0.91	3090	0.49	1.3	0.02	3090	2.5	6.06	0.1	3090	2.5	7.75	0.15
3100	0	0.46	0	3100	2.28	3.48	2.8	3100	2.42	5.85	0.91	3100	0.5	1.29	0.02	3100	2.52	6.07	0.1	3100	2.51	7.78	0.15
3110	0	0.47	-0.01	3110	2.32	3.5	2.87	3110	2.45	5.89	0.91	3110	0.52	1.31	0.02	3110	2.53	6.09	0.1	3110	2.53	7.81	0.15
3120	0.01	0.47	-0.01	3120	2.33	3.53	2.94	3120	2.48	5.9	0.91	3120	0.54	1.32	0.02	3120	2.54	6.13	0.1	3120	2.56	7.84	0.15
3130	0.02	0.46	0	3130	2.32	3.56	2.94	3130	2.51	5.91	0.9	3130	0.55	1.32	0.02	3130	2.54	6.17	0.1	3130	2.58	7.85	0.15
3140	0.01	0.44	0	3140	2.29	3.59	2.94	3140	2.53	5.93	0.9	3140	0.55	1.31	0.02	3140	2.54	6.19	0.12	3140	2.6	7.87	0.16
3150	0.01	0.47	0	3150	2.28	3.62	2.94	3150	2.55	5.97	0.89	3150	0.54	1.3	0.02	3150	2.54	6.21	0.12	3150	2.6	7.89	0.17
3160	0.01	0.47	0.01	3160	2.27	3.63	2.94	3160	2.56	6.01	0.89	3160	0.51	1.33	0.02	3160	2.54	6.21	0.13	3160	2.6	7.94	0.17
3170	0.01	0.46	0.01	3170	2.27	3.63	2.94	3170	2.57	6.03	0.88	3170	0.48	1.35	0.02	3170	2.53	6.26	0.13	3170	2.6	7.97	0.18
3180	0.02	0.46	0.01	3180	2.28	3.67	2.94	3180	2.59	6.06	0.88	3180	0.46	1.35	0.02	3180	2.53	6.29	0.14	3180	2.6	8	0.19
3190	0.02	0.45	0.01	3190	2.29	3.71	2.94	3190	2.6	6.08	0.88	3190	0.45	1.35	0.02	3190	2.53	6.33	0.14	3190	2.61	8.01	0.19
3200	0.02	0.46	0.02	3200	2.31	3.75	3.13	3200	2.61	6.09	0.91	3200	0.44	1.33	0.02	3200	2.54	6.34	0.08	3200	2.61	8.03	0.14
3210	0.01	0.47	0.01	3210	2.35	3.77	3.13	3210	2.6	6.12	0.91	3210	0.44	1.36	0.02	3210	2.55	6.36	0.08	3210	2.61	8.06	0.14
3220	0.01	0.46	0.01	3220	2.39	3.8	3.13	3220	2.59	6.15	0.91	3220	0.43	1.36	0.02	3220	2.57	6.41	0.08	3220	2.62	8.09	0.14
3230	0.01	0.47	0.01	3230	2.43	3.82	3.13	3230	2.59	6.18	0.91	3230	0.43	1.36	0.02	3230	2.6	6.44	0.08	3230	2.62	8.13	0.14
3240	0.01	0.46	0.01	3240	2.47	3.84	3.13	3240	2.58	6.2	0.92	3240	0.43	1.36	0.02	3240	2.64	6.46	0.08	3240	2.62	8.15	0.13
3250	0.01	0.45	0.01	3250	2.51	3.86	3.13	3250	2.56	6.21	0.92	3250	0.44	1.34	0.02	3250	2.67	6.47	0.08	3250	2.63	8.17	0.13
3260	0	0.47	0.01	3260	2.56	3.89	3.13	3260	2.53	6.25	0.92	3260	0.44	1.37	0.02	3260	2.69	6.49	0.08	3260	2.63	8.2	0.13
3270	0	0.47	0.01	3270	2.6	3.92	3.13	3270	2.5	6.27	0.92	3270	0.43	1.38	0.02	3270	2.71	6.55	0.08	3270	2.64	8.23	0.12
3280	0.01	0.47	0.01	3280	2.61	3.95	3.08	3280	2.48	6.28	0.92	3280	0.42	1.39	0.02	3280	2.73	6.58	0.08	3280	2.64	8.25	0.12
3290	0.02	0.46	0.01	3290	2.62	3.98	3.04	3290	2.46	6.3	0.94	3290	0.41	1.39	0.02	3290	2.75	6.61	0.08	3290	2.64	8.26	0.12
3300	0.02	0.45	0.01	3300	2.62	4.01	3.03	3300	2.43	6.33	0.95	3300	0.41	1.38	0.02	3300	2.78	6.63	0.08	3300	2.63	8.29	0.12
3310	0.02	0.47	0.01	3310	2.62	4.01	3.02	3310	2.4	6.37	0.97	3310	0.41	1.4	0.02	3310	2.81	6.65	0.08	3310	2.63	8.34	0.11
3320	0.01	0.47	0.01	3320	2.61	4.02	3.01	3320	2.38	6.41	0.97	3320	0.41	1.41	0.02	3320	2.84	6.7	0.08	3320	2.63	8.37	0.11
3330	0.01	0.47	0.01	3330	2.58	4.05	2.99	3330	2.37	6.42	0.97	3330	0.42	1.42	0.03	3330	2.88	6.74	0.08	3330	2.63	8.39	0.11
3340	0.02	0.46	0.02	3340	2.55	4.09	2.95	3340	2.38	6.43	0.97	3340	0.44	1.41	0.03	3340	2.92	6.77	0.08	3340	2.63	8.4	0.11
3350	0.02	0.46	0.02	3350	2.52	4.13	2.89	3350	2.38	6.44	0.97	3350	0.47	1.41	0.03	3350	2.96	6.79	0.08	3350	2.63	8.4	0.11
3360	0.02	0.46	0.04	3360	2.49	4.16	2.82	3360	2.37	6.46	0.97	3360	0.49	1.42	0.03	3360	2.99	6.8	0.08	3360	2.63	8.45	0.11
3370	0.01	0.47	0.04	3370	2.49	4.17	2.75	3370	2.36	6.5	0.97	3370	0.51	1.43	0.03	3370	3.02	6.85	0.08	3370	2.62	8.49	0.11
3380	0.01	0.47	0.05	3380	2.48	4.18	2.69	3380	2.35	6.53	0.97	3380	0.53	1.44	0.03	3380	3.04	6.88	0.08	3380	2.61	8.53	0.11
3390	0.02	0.47	0.05	3390	2.47	4.2	2.64	3390	2.35	6.57	0.97	3390	0.53	1.43	0.03	3390	3.04	6.9	0.08	3390	2.61	8.55	0.11
3400	0.02	0.46	0.01	3400	2.47	4.23	2.47	3400	2.35	6.57	0.94	3400	0.52	1.42	0.02	3400	3.04	6.93	0.06	3400	2.61	8.56	0.13
3410	0.02	0.45	0.01	3410	2.46	4.27	2.47	3410	2.33	6.56	0.94	3410	0.51	1.44	0.02	3410	3.02	6.95	0.06	3410	2.62	8.6	0.13
3420	0.01	0.47	0.01	3420	2.47	4.3	2.47	3420	2.3	6.59	0.94	3420	0.49	1.45	0.01	3420	3	7.01	0.06	3420	2.62	8.62	0.13
3430	0	0.47	0	3430	2.48	4.32	2.47	3430	2.25	6.6	0.94	3430	0.47	1.46	0.01	3430	2.98	7.04	0.06	3430	2.63	8.64	0.13
3440	0	0.47	0	3440	2.48	4.33	2.47	3440	2.19	6.62	0.94	3440	0.45	1.45	0.01	3440	2.96	7.06	0.06	3440	2.63	8.67	0.13
3450	0.01	0.46	-0.01	3450	2.48	4.36	2.47	3450	2.13	6.63	0.95	3450	0.44	1.45	0.01	3450	2.95	7.07	0.06	3450	2.63	8.68	0.13
3460	0.01	0.46	-0.02	3460	2.48	4.38	2.47	3460	2.04	6.64	0.96	3460	0.43	1.46	0.01	3460	2.93	7.08	0.05	3460	2.64	8.74	0.13
3470	0	0.46	-0.02	3470	2.48	4.4	2.47	3470	1.94	6.65	0.96	3470	0.42	1.47	0.01	3470	2.92	7.13	0.03	3470	2.65	8.77	0.13
3480	-0.01	0.47	-0.02	3480	2.48	4.43	2.42	3480	1.83	6.66	0.96	3480	0.41	1.48	0.02	3480	2.9	7.16	0.01	3480	2.67	8.79	0.13
3490	-0.01	0.47	-0.02	3490	2.47	4.47	2.35	3490	1.71	6.66	0.96	3490	0.4	1.47	0.02	3490	2.88	7.19	-0.01	3490	2.68	8.8	0.13
3500	0	0.47	-0.01	3500	2.46	4.49	2.29	3500	1.59	6.65	0.96	3500	0.4	1.46	0.02	3500	2.86	7.21	-0.01	3500	2.7	8.81	0.13
3510	0.01	0.46	-0.01	3510	2.44	4.52	2.23	3510	1.45	6.65	0.96	3510	0.39	1.48	0.02	3510	2.83	7.21	-0.01	3510	2.7	8.86	0.13
3520	0	0.44	-0.01	3520	2.44	4.54	2.17	3520	1.29	6.65	0.96	3520	0.38	1.48	0.02	3520	2.8	7.25	-0.01	3520	2.69	8.9	0.13
3530	0	0.47	-0.01	3530	2.46	4.56	2.12	3530	1.13	6.66	0.96	3530	0.36	1.48	0.03	3530	2.75	7.28	-0.01	3530	2.69	8.93	0.13
3540	0	0.47	-0.01	3540	2.47	4.57	2.06	3540	0.96	6.66	0.95	3540	0.34	1.48	0.03	3540	2.69	7.3	-0.01	3540	2.68	8.95	0.13
3550	0	0.47	-0.01	3550	2.47	4.6	2	3550	0.8	6.66	0.95	3550	0.33	1.48	0.03	3550	2.64	7.32	-0.01	3550	2.68	8.95	0.13
3560	0	0.46	-0.01	3560	2.48	4.64	1.92	3560	0.66	6.65	0.95	3560	0.31	1.49	0.03	3560	2.59	7.34	-0.01	3560	2.68	8.99	0.13
3570	0	0.45	-0.01	3570	2.48	4.68	1.83	3570	0.53	6.64	0.95	3570	0.29	1.49	0.04	3570	2.54	7.39	-0.01	3570	2.67	9.01	0.13
3580	0	0.47	0	3580	2.49	4.69	1.74	3580	0.42	6.67	0.95	3580	0.27	1.5	0.04	3580	2.52	7.42	-0.01	3580	2.65	9.03	0.13
3590	-0.01	0.47	0.01	3590	2.5	4.71	1.64	3590	0.33	6.69	0.95	3590	0.25	1.49	0.04	3590	2.51	7.44	-0.01	3590	2.62	9.06	0.13
3600	-0.01	0.47	0.02	3600	2.5	4.72	1.23	3600	0.27	6.71	0.99	3600	0.23	1.49	0.05	3600	2.51	7.46	0.1	3600	2.6	9.09	0.17
3610	0	0.47	0.01	3610	2.49	4.74	1.23	3610	0.28	6.73	0.99	3610	0.23	1.5	0.05	3610	2.52	7.46	0.1	3610	2.59	9.14	0.16
3620	0	0.46	0.01	3620	2.48	4.78	1.23	3620	0.32	6.74	0.99	3620	0.23	1.51	0.05	3620	2.54	7.51	0.1	3620	2.59	9.17	0.16
3630	0	0.46	0.01	3630	2.47	4.83	1.23	3630	0.41	6.77	0.99	3630	0.24	1.52	0.04	3630	2.55	7.54	0.1	3630	2.6	9.17	0.16
3640	0	0.47	0	3640	2.48	4.86	1.23	3640	0.56	6.8	0.99	3640	0.25	1.51	0.04	3640	2.56	7.56	0.1	3640	2.6	9.18	0.15
3650	0	0.47	0	3650	2.5	4.87	1.23	3650	0.74	6.82	0.99	3650	0.26	1.51	0.03	3650	2.56	7.58	0.1	3650	2.6	9.19	0.15
3660	0.01	0.47	0	3660	2.5	4.88	1.23	3660	0.96	6.84	0.99	3660	0.28	1.52	0.03	3660	2.56	7.59	0.1	3660	2.59	9.25	0.15
3670	0.01	0.46	0	3670	2.51	4.91	1.23	3670	1.17	6.85	1	3670	0.3	1.53	0.03	3670	2.55	7.62	0.1	3670	2.59	9.29	0.15
3680	0.01	0.45	0	3680	2.52	4.93	1.2	3680	1.38	6.88	1	3680	0.33	1.54	0.03	3680	2.53	7.65	0.1	3680	2.59	9.32	0.15
3690	0	0.47	0	3690	2.53	4.96	1.16	3690	1.58	6.92	1	3690	0.35	1.53	0.04	3690	2.5	7.67	0.1	3690	2.59	9.34	0.15
3700	0	0.47	0	3700	2.54	4.99	1.13	3700	1.76	6.93	1	3700	0.37	1.53	0.04	3700	2.46	7.69	0.1	3700	2.59	9.34	0.15
3710	-0.01	0.46	0	3710	2.54	5.01	1.09	3710	1.92	6.96	1	3710	0.39	1.54	0.04	3710	2.43	7.71	0.11	3710	2.6	9.37	0.16
3720	-0.01	0.46	0	3720	2.53	5.04	1.06	3720	2.05	6.96	1	3720	0.4	1.55	0.04	3720	2.39	7.75	0.11	3720	2.59	9.39	0.16
3730	0	0.46	0	3730	2.51	5.06	1.03	3730	2.13	6.97	0.99	3730	0.4	1.55	0.04	3730	2.37	7.78	0.12	3730	2.57	9.42	0.16
3740	-0.01	0.46	0.01	3740	2.49	5.08	1.01	3740	2.16	7	0.99	3740	0.4	1.54	0.04	3740	2.35	7.79	0.12	3740	2.56	9.45	0.16
3750	-0.02	0.47	0.01	3750	2.49	5.1	0.99	3750	2.16	7.02	0.99	3750	0.4	1.55	0.04	3750	2.34	7.81	0.12	3750	2.55	9.48	0.16
3760	-0.02	0.47	0.01	3760	2.47	5.12	0.98	3760	2.14	7.04	0.99	3760	0.39	1.56	0.04	3760	2.34	7.82	0.12	3760	2.55	9.52	0.18
3770	0	0.48	0.01	3770	2.45	5.15	0.98	3770	2.1	7.05	0.99	3770	0.38	1.57	0.06	3770	2.35	7.86	0.12	3770	2.55	9.54	0.19
3780	0.01	0.46	0.01	3780	2.43	5.19	0.97	3780	2.04	7.05	0.99	3780	0.37	1.57	0.07	3780	2.36	7.89	0.12	3780	2.55	9.55	0.19
3790	0.01	0.44	0.01	3790	2.42	5.22	0.96	3790	1.96	7.07	0.99	3790	0.36	1.57	0.08	3790	2.36	7.91	0.13	3790	2.55	9.56	0.19
3800	0	0.47	0.06	3800	2.42	5.23	0.9	3800	1.87	7.07	0.88	3800	0.35	1.56	0.08	3800	2.37	7.94	0.15	3800	2.55	9.58	0.19
3810	0	0.47	0.06	3810	2.43	5.25	0.9	3810	1.75	7.07	0.88	3810	0.35	1.58	0.08	3810	2.38	7.95	0.15	3810	2.54	9.62	0.19
3820	0	0.47	0.05	3820	2.44	5.27	0.9	3820	1.63	7.06	0.88	3820	0.34	1.58	0.06	3820	2.39	7.98	0.15	3820	2.52	9.67	0.19
3830	0.01	0.46	0.04	3830	2.45	5.29	0.9	3830	1.5	7.06	0.88	3830	0.35	1.59	0.06	3830	2.4	8	0.15	3830	2.51	9.69	0.19
3840	0.01	0.46	0.03	3840	2.45	5.33	0.9	3840	1.34	7.07	0.88	3840	0.35	1.58	0.06	3840	2.4	8.03	0.15	3840	2.5	9.71	0.18
3850	0.01	0.47	0.03	3850	2.45	5.37	0.9	3850	1.17	7.07	0.89	3850	0.35	1.58	0.06	3850	2.39	8.06	0.15	3850	2.5	9.71	0.18
3860	0	0.47	0.01	3860	2.46	5.39	0.9	3860	1	7.07	0.9	3860	0.36	1.6	0.06	3860	2.4	8.08	0.15	3860	2.49	9.73	0.18
3870	0	0.47	0.01	3870	2.47	5.4	0.9	3870	0.84	7.07	0.9	3870	0.36	1.6	0.05	3870	2.4	8.11	0.15	3870	2.47	9.76	0.17
3880	0.01	0.47	0.01	3880	2.47	5.41	0.89	3880	0.69	7.07	0.9	3880	0.36	1.6	0.05	3880	2.41	8.13	0.15	3880	2.45	9.79	0.16
3890	0.01	0.46	0.01	3890	2.46	5.44	0.88	3890	0.54	7.05	0.9	3890	0.36	1.59	0.05	3890	2.41	8.15	0.15	3890	2.43	9.83	0.16
3900	0.01	0.45	0.01	3900	2.46	5.48	0.87	3900	0.4	7.07	0.9	3900	0.35	1.59	0.04	3900	2.42	8.17	0.15	3900	2.42	9.86	0.16
3910	0	0.47	0.01	3910	2.47	5.51	0.87	3910	0.28	7.08	0.9	3910	0.34	1.61	0.04	3910	2.42	8.19	0.15	3910	2.42	9.88	0.16
3920	0	0.47	0.01	3920	2.48	5.53	0.87	3920	0.19	7.07	0.89	3920	0.32	1.61	0.04	3920	2.42	8.22	0.15	3920	2.43	9.9	0.16
3930	0.01	0.47	0.01	3930	2.48	5.55	0.86	3930	0.12	7.07	0.89	3930	0.31	1.61	0.04	3930	2.41	8.25	0.15	3930	2.44	9.91	0.16
3940	0.01	0.46	0.01	3940	2.47	5.57	0.86	3940	0.07	7.06	0.88	3940	0.29	1.6	0.04	3940	2.4	8.27	0.15	3940	2.45	9.93	0.16
3950	0.01	0.45	0.01	3950	2.47	5.6	0.86	3950	0.04	7.07	0.88	3950	0.27	1.61	0.04	3950	2.39	8.29	0.15	3950	2.47	9.96	0.16
3960	0.01	0.47	0.01	3960	2.47	5.62	0.85	3960	0.02	7.07	0.88	3960	0.26	1.61	0.04	3960	2.37	8.3	0.16	3960	2.47	10	0.16
3970	0	0.47	0.01	3970	2.48	5.65	0.85	3970	0.01	7.07	0.88	3970	0.25	1.62	0.04	3970	2.35	8.33	0.17	3970	2.49	10.05	0.16
3980	-0.01	0.47	0.01	3980	2.48	5.68	0.85	3980	0.01	7.07	0.88	3980	0.23	1.62	0.04	3980	2.33	8.35	0.17	3980	2.51	10.07	0.16
3990	0	0.46	0.01	3990	2.48	5.7	0.85	3990	0.02	7.07	0.87	3990	0.22	1.62	0.04	3990	2.31	8.38	0.17	3990	2.53	10.08	0.17
4000	0.01	0.46	0.01	4000	2.47	5.74	0.86	4000	0.01	7.07	0.78	4000	0.21	1.61	0.04	4000	2.28	8.4	0.2	4000	2.56	10.09	0.17
4010	0.01	0.47	0.01	4010	2.48	5.76	0.86	4010	0.01	7.08	0.78	4010	0.2	1.62	0.04	4010	2.27	8.42	0.2	4010	2.58	10.11	0.17
4020	0.02	0.49	0	4020	2.49	5.77	0.86	4020	0.01	7.07	0.78	4020	0.2	1.63	0.04	4020	2.27	8.46	0.19	4020	2.59	10.15	0.17
4030	0.04	0.5	0	4030	2.51	5.79	0.86	4030	0.02	7.08	0.79	4030	0.2	1.63	0.04	4030	2.27	8.48	0.19	4030	2.59	10.19	0.17
4040	0.08	0.49	0	4040	2.52	5.82	0.86	4040	0.03	7.07	0.79	4040	0.19	1.62	0.04	4040	2.28	8.49	0.18	4040	2.59	10.23	0.17
4050	0.12	0.49	0	4050	2.51	5.85	0.86	4050	0.03	7.05	0.8	4050	0.19	1.62	0.04	4050	2.3	8.52	0.18	4050	2.6	10.25	0.17
4060	0.16	0.49	0	4060	2.51	5.89	0.86	4060	0.02	7.08	0.81	4060	0.19	1.63	0.04	4060	2.32	8.54	0.18	4060	2.61	10.26	0.17
4070	0.21	0.53	0	4070	2.52	5.93	0.86	4070	0.02	7.08	0.81	4070	0.18	1.64	0.04	4070	2.34	8.57	0.18	4070	2.61	10.29	0.17
4080	0.29	0.56	0	4080	2.54	5.94	0.86	4080	0.02	7.07	0.81	4080	0.18	1.64	0.03	4080	2.36	8.61	0.18	4080	2.62	10.3	0.17
4090	0.4	0.57	0	4090	2.56	5.95	0.86	4090	0.02	7.07	0.81	4090	0.18	1.64	0.03	4090	2.39	8.63	0.18	4090	2.62	10.33	0.17
4100	0.52	0.58	0	4100	2.57	5.97	0.86	4100	0.02	7.06	0.83	4100	0.18	1.63	0.03	4100	2.42	8.65	0.18	4100	2.61	10.36	0.17
4110	0.66	0.59	0.01	4110	2.57	6.01	0.85	4110	0.02	7.07	0.83	4110	0.19	1.64	0.03	4110	2.45	8.67	0.17	4110	2.6	10.38	0.17
4120	0.8	0.62	0.01	4120	2.58	6.05	0.84	4120	0.01	7.08	0.84	4120	0.19	1.65	0.03	4120	2.47	8.69	0.17	4120	2.58	10.43	0.17
4130	0.95	0.64	0.01	4130	2.59	6.08	0.82	4130	0.01	7.07	0.84	4130	0.2	1.66	0.03	4130	2.49	8.73	0.17	4130	2.58	10.46	0.18
4140	1.1	0.65	0.01	4140	2.6	6.1	0.81	4140	0.01	7.07	0.84	4140	0.21	1.65	0.03	4140	2.51	8.76	0.17	4140	2.58	10.47	0.18
4150	1.23	0.65	0.01	4150	2.61	6.12	0.8	4150	0.01	7.07	0.84	4150	0.22	1.65	0.03	4150	2.53	8.79	0.17	4150	2.59	10.47	0.18
4160	1.34	0.64	0.01	4160	2.61	6.12	0.79	4160	0.01	7.07	0.84	4160	0.23	1.66	0.03	4160	2.55	8.81	0.18	4160	2.57	10.48	0.18
4170	1.38	0.64	0.02	4170	2.6	6.17	0.79	4170	0.01	7.08	0.84	4170	0.25	1.67	0.03	4170	2.58	8.84	0.18	4170	2.55	10.53	0.18
4180	1.4	0.67	0.02	4180	2.6	6.2	0.79	4180	0.01	7.08	0.84	4180	0.27	1.69	0.03	4180	2.6	8.87	0.19	4180	2.52	10.58	0.18
4190	1.4	0.71	0.02	4190	2.61	6.23	0.79	4190	0.02	7.08	0.83	4190	0.31	1.69	0.03	4190	2.63	8.9	0.19	4190	2.51	10.61	0.18
4200	1.4	0.73	0.01	4200	2.61	6.25	0.77	4200	0.03	7.07	0.81	4200	0.35	1.7	0.05	4200	2.66	8.93	0.22	4200	2.5	10.63	0.17
4210	1.4	0.75	0.01	4210	2.6	6.28	0.77	4210	0.02	7.05	0.81	4210	0.41	1.72	0.05	4210	2.69	8.95	0.21	4210	2.5	10.62	0.17
4220	1.39	0.76	0.01	4220	2.59	6.3	0.77	4220	0.01	7.07	0.81	4220	0.47	1.72	0.05	4220	2.7	8.97	0.21	4220	2.49	10.66	0.17
4230	1.38	0.77	0.01	4230	2.58	6.32	0.77	4230	0	7.08	0.81	4230	0.54	1.73	0.05	4230	2.71	9.02	0.2	4230	2.49	10.68	0.17
4240	1.37	0.78	0.01	4240	2.58	6.34	0.78	4240	0	7.07	0.82	4240	0.59	1.72	0.04	4240	2.73	9.05	0.2	4240	2.48	10.7	0.17
4250	1.37	0.78	0.01	4250	2.59	6.38	0.78	4250	0	7.07	0.82	4250	0.64	1.71	0.04	4250	2.75	9.07	0.2	4250	2.48	10.74	0.17
4260	1.4	0.81	0.01	4260	2.6	6.4	0.78	4260	0	7.07	0.83	4260	0.67	1.72	0.04	4260	2.76	9.09	0.2	4260	2.48	10.77	0.17
4270	1.46	0.85	0	4270	2.59	6.41	0.79	4270	0	7.08	0.84	4270	0.67	1.73	0.04	4270	2.76	9.09	0.2	4270	2.48	10.8	0.17
4280	1.53	0.9	0	4280	2.57	6.46	0.79	4280	-0.01	7.08	0.84	4280	0.66	1.73	0.04	4280	2.75	9.15	0.2	4280	2.49	10.82	0.17
4290	1.64	0.95	0	4290	2.57	6.48	0.79	4290	0	7.08	0.84	4290	0.62	1.73	0.04	4290	2.75	9.18	0.2	4290	2.49	10.83	0.17
4300	1.78	0.98	0	4300	2.57	6.5	0.79	4300	0.01	7.07	0.86	4300	0.56	1.71	0.04	4300	2.74	9.21	0.2	4300	2.5	10.84	0.17
4310	1.94	0.99	0	4310	2.56	6.51	0.8	4310	0.01	7.07	0.88	4310	0.49	1.73	0.04	4310	2.74	9.23	0.19	4310	2.5	10.87	0.17
4320	2.09	0.99	0	4320	2.55	6.53	0.8	4320	0.01	7.07	0.9	4320	0.42	1.74	0.04	4320	2.74	9.25	0.19	4320	2.5	10.91	0.16
4330	2.21	0.98	0	4330	2.53	6.57	0.8	4330	0.01	7.08	0.9	4330	0.35	1.74	0.04	4330	2.74	9.28	0.19	4330	2.49	10.95	0.17
4340	2.28	0.99	0	4340	2.49	6.59	0.8	4340	0.01	7.08	0.9	4340	0.28	1.74	0.04	4340	2.74	9.31	0.19	4340	2.49	10.98	0.18
4350	2.3	1	0.01	4350	2.46	6.62	0.8	4350	0.02	7.08	0.9	4350	0.22	1.72	0.04	4350	2.75	9.34	0.2	4350	2.49	10.99	0.19
4360	2.26	0.99	0.01	4360	2.43	6.62	0.8	4360	0.02	7.07	0.9	4360	0.18	1.74	0.04	4360	2.75	9.37	0.21	4360	2.49	11	0.2
4370	2.18	1	0.01	4370	2.39	6.62	0.8	4370	0.02	7.05	0.9	4370	0.16	1.75	0.04	4370	2.76	9.39	0.22	4370	2.5	11.02	0.2
4380	2.05	1.01	0.01	4380	2.31	6.61	0.8	4380	0.01	7.08	0.9	4380	0.16	1.75	0.04	4380	2.77	9.44	0.22	4380	2.5	11.05	0.2
4390	1.88	1.03	0.01	4390	2.21	6.64	0.8	4390	0	7.08	0.9	4390	0.16	1.74	0.04	4390	2.79	9.47	0.22	4390	2.49	11.08	0.2
4400	1.68	1.07	0.02	4400	2.1	6.65	0.8	4400	-0.01	7.07	0.92	4400	0.17	1.73	0.03	4400	2.81	9.49	0.16	4400	2.48	11.12	0.17
4410	1.5	1.09	0.02	4410	1.97	6.66	0.8	4410	-0.01	7.07	0.92	4410	0.17	1.75	0.03	4410	2.83	9.51	0.16	4410	2.48	11.15	0.17
4420	1.33	1.1	0.02	4420	1.82	6.67	0.81	4420	-0.01	7.07	0.92	4420	0.17	1.76	0.03	4420	2.85	9.53	0.16	4420	2.48	11.17	0.17
4430	1.18	1.09	0.02	4430	1.67	6.67	0.81	4430	-0.01	7.08	0.92	4430	0.17	1.76	0.02	4430	2.86	9.57	0.16	4430	2.49	11.19	0.17
4440	1.07	1.08	0.02	4440	1.5	6.67	0.81	4440	-0.01	7.08	0.92	4440	0.17	1.75	0.02	4440	2.87	9.61	0.16	4440	2.49	11.2	0.17
4450	1.01	1.1	0.02	4450	1.34	6.68	0.81	4450	0	7.08	0.93	4450	0.16	1.73	0.02	4450	2.88	9.64	0.16	4450	2.49	11.22	0.17
4460	0.99	1.1	0.02	4460	1.19	6.69	0.82	4460	0.01	7.07	0.93	4460	0.16	1.76	0.02	4460	2.89	9.66	0.16	4460	2.49	11.25	0.17
4470	1	1.1	0.02	4470	1.06	6.69	0.82	4470	0.02	7.07	0.93	4470	0.15	1.76	0.02	4470	2.9	9.69	0.15	4470	2.48	11.29	0.17
4480	1.01	1.11	0.02	4480	0.93	6.69	0.82	4480	0.01	7.07	0.94	4480	0.15	1.77	0.02	4480	2.92	9.72	0.15	4480	2.48	11.33	0.17
4490	1.01	1.12	0.02	4490	0.82	6.69	0.82	4490	0.01	7.08	0.94	4490	0.14	1.76	0.02	4490	2.93	9.75	0.15	4490	2.48	11.35	0.17
4500	0.98	1.13	0.02	4500	0.73	6.71	0.82	4500	0.02	7.08	0.94	4500	0.14	1.74	0.03	4500	2.93	9.78	0.15	4500	2.5	11.37	0.17
4510	0.93	1.14	0.02	4510	0.66	6.71	0.82	4510	0.03	7.08	0.94	4510	0.15	1.77	0.03	4510	2.94	9.81	0.15	4510	2.52	11.38	0.17
4520	0.87	1.15	0.02	4520	0.61	6.71	0.82	4520	0.03	7.07	0.94	4520	0.16	1.78	0.02	4520	2.95	9.84	0.15	4520	2.53	11.39	0.17
4530	0.81	1.15	0.02	4530	0.58	6.71	0.82	4530	0.03	7.06	0.93	4530	0.17	1.78	0.02	4530	2.95	9.87	0.15	4530	2.54	11.43	0.17
4540	0.74	1.14	0.02	4540	0.56	6.72	0.82	4540	0.02	7.08	0.93	4540	0.19	1.77	0.02	4540	2.96	9.9	0.15	4540	2.54	11.48	0.17
4550	0.65	1.12	0.02	4550	0.52	6.71	0.82	4550	0.01	7.08	0.93	4550	0.21	1.76	0.03	4550	2.96	9.92	0.15	4550	2.56	11.52	0.17
4560	0.58	1.15	0.02	4560	0.49	6.74	0.82	4560	0.01	7.08	0.93	4560	0.22	1.79	0.03	4560	2.95	9.94	0.15	4560	2.59	11.55	0.17
4570	0.52	1.15	0.02	4570	0.47	6.75	0.82	4570	0.01	7.07	0.93	4570	0.24	1.79	0.04	4570	2.93	9.96	0.16	4570	2.62	11.54	0.18
4580	0.48	1.15	0.02	4580	0.47	6.75	0.82	4580	0.01	7.07	0.93	4580	0.25	1.79	0.04	4580	2.89	9.98	0.18	4580	2.64	11.58	0.18
4590	0.45	1.15	0.02	4590	0.48	6.75	0.82	4590	0	7.08	0.93	4590	0.26	1.79	0.04	4590	2.84	10.02	0.2	4590	2.66	11.6	0.18
4600	0.41	1.14	0.02	4600	0.48	6.74	0.84	4600	-0.01	7.08	0.85	4600	0.26	1.76	0.04	4600	2.78	10.05	0.23	4600	2.67	11.62	0.18
4610	0.37	1.15	0.02	4610	0.47	6.75	0.84	4610	-0.01	7.08	0.85	4610	0.26	1.79	0.03	4610	2.72	10.07	0.23	4610	2.67	11.65	0.18
4620	0.32	1.16	0.02	4620	0.46	6.75	0.84	4620	0	7.07	0.85	4620	0.25	1.8	0.03	4620	2.66	10.08	0.23	4620	2.65	11.68	0.17
4630	0.27	1.16	0.02	4630	0.45	6.75	0.85	4630	0	7.07	0.85	4630	0.23	1.79	0.03	4630	2.59	10.08	0.23	4630	2.64	11.73	0.17
4640	0.24	1.16	0.02	4640	0.43	6.75	0.85	4640	0	7.07	0.85	4640	0.21	1.79	0.03	4640	2.51	10.12	0.22	4640	2.63	11.75	0.17
4650	0.21	1.16	0.02	4650	0.4	6.75	0.86	4650	-0.01	7.08	0.85	4650	0.19	1.77	0.03	4650	2.45	10.15	0.21	4650	2.63	11.76	0.16
4660	0.17	1.14	0.02	4660	0.35	6.73	0.87	4660	-0.01	7.08	0.85	4660	0.17	1.8	0.03	4660	2.39	10.18	0.18	4660	2.62	11.76	0.16
4670	0.15	1.17	0.02	4670	0.3	6.75	0.87	4670	0	7.08	0.85	4670	0.15	1.8	0.03	4670	2.35	10.19	0.16	4670	2.61	11.78	0.16
4680	0.15	1.18	0.02	4680	0.25	6.75	0.87	4680	0.01	7.07	0.85	4680	0.14	1.8	0.03	4680	2.3	10.2	0.16	4680	2.58	11.82	0.16
4690	0.16	1.17	0.03	4690	0.2	6.75	0.87	4690	0.01	7.06	0.85	4690	0.12	1.79	0.03	4690	2.27	10.23	0.16	4690	2.55	11.86	0.16
4700	0.17	1.17	0.03	4700	0.15	6.74	0.87	4700	0.01	7.08	0.85	4700	0.11	1.78	0.03	4700	2.24	10.26	0.16	4700	2.53	11.9	0.15
4710	0.18	1.17	0.03	4710	0.1	6.74	0.87	4710	0.01	7.08	0.85	4710	0.11	1.8	0.03	4710	2.22	10.28	0.16	4710	2.52	11.92	0.15
4720	0.18	1.18	0.03	4720	0.05	6.74	0.87	4720	0	7.07	0.85	4720	0.11	1.81	0.02	4720	2.21	10.3	0.16	4720	2.52	11.93	0.15
4730	0.18	1.18	0.03	4730	0.02	6.75	0.86	4730	0	7.07	0.85	4730	0.11	1.81	0.02	4730	2.2	10.31	0.16	4730	2.53	11.95	0.15
4740	0.18	1.18	0.03	4740	0	6.75	0.86	4740	0	7.07	0.85	4740	0.11	1.8	0.02	4740	2.2	10.35	0.16	4740	2.53	11.97	0.15
4750	0.19	1.18	0.03	4750	0	6.75	0.86	4750	0	7.07	0.85	4750	0.12	1.79	0.02	4750	2.2	10.38	0.16	4750	2.52	11.99	0.15
4760	0.2	1.18	0.03	4760	0.01	6.74	0.86	4760	-0.01	7.08	0.85	4760	0.12	1.81	0.02	4760	2.2	10.4	0.17	4760	2.5	12.03	0.15
4770	0.2	1.17	0.03	4770	0.01	6.74	0.86	4770	-0.01	7.07	0.85	4770	0.12	1.81	0.03	4770	2.23	10.42	0.17	4770	2.5	12.06	0.15
4780	0.19	1.19	0.03	4780	0.01	6.75	0.86	4780	-0.01	7.08	0.85	4780	0.12	1.81	0.03	4780	2.26	10.45	0.17	4780	2.5	12.09	0.15
4790	0.19	1.19	0.03	4790	0.01	6.75	0.86	4790	0	7.07	0.85	4790	0.12	1.8	0.03	4790	2.31	10.49	0.18	4790	2.5	12.12	0.15
4800	0.19	1.19	0.05	4800	0.02	6.75	0.82	4800	-0.01	7.07	0.76	4800	0.12	1.79	0.03	4800	2.37	10.53	0.17	4800	2.5	12.12	0.2
4810	0.19	1.19	0.05	4810	0.02	6.75	0.82	4810	-0.01	7.08	0.77	4810	0.11	1.81	0.03	4810	2.43	10.55	0.16	4810	2.5	12.14	0.19
4820	0.18	1.18	0.05	4820	0.02	6.74	0.83	4820	-0.01	7.08	0.77	4820	0.1	1.81	0.03	4820	2.49	10.57	0.16	4820	2.5	12.16	0.19
4830	0.18	1.2	0.05	4830	0.02	6.74	0.83	4830	0	7.08	0.78	4830	0.1	1.81	0.03	4830	2.55	10.58	0.16	4830	2.48	12.19	0.18
4840	0.17	1.2	0.05	4840	0.01	6.75	0.85	4840	0.01	7.07	0.78	4840	0.09	1.81	0.03	4840	2.59	10.6	0.16	4840	2.46	12.24	0.18
4850	0.17	1.2	0.05	4850	0.01	6.76	0.85	4850	0.01	7.07	0.78	4850	0.09	1.8	0.03	4850	2.62	10.63	0.16	4850	2.45	12.27	0.17
4860	0.19	1.2	0.05	4860	0.03	6.76	0.85	4860	0.01	7.08	0.79	4860	0.09	1.82	0.03	4860	2.63	10.65	0.16	4860	2.45	12.3	0.17
4870	0.21	1.21	0.05	4870	0.05	6.76	0.85	4870	0.01	7.08	0.8	4870	0.09	1.82	0.03	4870	2.61	10.68	0.16	4870	2.46	12.3	0.17
4880	0.22	1.21	0.05	4880	0.07	6.76	0.85	4880	0.01	7.07	0.8	4880	0.09	1.82	0.03	4880	2.6	10.7	0.15	4880	2.47	12.3	0.17
4890	0.24	1.23	0.05	4890	0.09	6.77	0.84	4890	0.01	7.07	0.8	4890	0.1	1.81	0.03	4890	2.56	10.73	0.15	4890	2.47	12.34	0.18
4900	0.27	1.24	0.05	4900	0.13	6.78	0.84	4900	0.01	7.07	0.8	4900	0.1	1.8	0.03	4900	2.52	10.75	0.15	4900	2.47	12.38	0.18
4910	0.31	1.24	0.05	4910	0.16	6.78	0.84	4910	0	7.07	0.8	4910	0.1	1.82	0.03	4910	2.48	10.78	0.15	4910	2.48	12.42	0.18
4920	0.35	1.24	0.05	4920	0.21	6.78	0.84	4920	0	7.08	0.8	4920	0.1	1.82	0.03	4920	2.44	10.81	0.15	4920	2.49	12.44	0.18
4930	0.38	1.23	0.05	4930	0.24	6.78	0.84	4930	0	7.08	0.8	4930	0.09	1.82	0.03	4930	2.42	10.82	0.15	4930	2.5	12.45	0.18
4940	0.41	1.25	0.05	4940	0.25	6.76	0.84	4940	0	7.08	0.8	4940	0.09	1.81	0.03	4940	2.39	10.84	0.16	4940	2.51	12.49	0.18
4950	0.44	1.26	0.05	4950	0.25	6.78	0.84	4950	0.01	7.07	0.8	4950	0.08	1.81	0.03	4950	2.39	10.89	0.16	4950	2.52	12.5	0.18
4960	0.46	1.26	0.05	4960	0.25	6.79	0.84	4960	0	7.05	0.8	4960	0.07	1.82	0.03	4960	2.4	10.92	0.16	4960	2.54	12.52	0.18
4970	0.5	1.27	0.05	4970	0.25	6.78	0.84	4970	-0.01	7.08	0.8	4970	0.06	1.82	0.03	4970	2.42	10.93	0.17	4970	2.55	12.55	0.19
4980	0.53	1.29	0.05	4980	0.24	6.78	0.83	4980	-0.01	7.08	0.8	4980	0.05	1.82	0.03	4980	2.45	10.95	0.17	4980	2.54	12.58	0.19
4990	0.56	1.3	0.05	4990	0.21	6.78	0.83	4990	-0.01	7.08	0.8	4990	0.04	1.82	0.03	4990	2.46	10.95	0.17	4990	2.54	12.62	0.19
5000	0.59	1.31	0.08	5000	0.18	6.78	0.82	5000	-0.01	7.07	0.79	5000	0.04	1.81	0.03	5000	2.46	11	0.19	5000	2.54	12.65	0.23
5010	0.64	1.32	0.08	5010	0.15	6.79	0.82	5010	-0.01	7.07	0.79	5010	0.04	1.82	0.03	5010	2.46	11.03	0.19	5010	2.54	12.66	0.23
5020	0.69	1.33	0.07	5020	0.13	6.79	0.82	5020	-0.01	7.08	0.79	5020	0.05	1.83	0.03	5020	2.46	11.05	0.19	5020	2.55	12.67	0.22
5030	0.73	1.32	0.07	5030	0.13	6.79	0.82	5030	-0.02	7.08	0.8	5030	0.05	1.83	0.03	5030	2.46	11.07	0.18	5030	2.55	12.68	0.21
5040	0.76	1.32	0.06	5040	0.12	6.78	0.83	5040	-0.01	7.08	0.8	5040	0.06	1.82	0.03	5040	2.45	11.09	0.18	5040	2.54	12.72	0.2
5050	0.79	1.37	0.06	5050	0.1	6.77	0.83	5050	0	7.07	0.81	5050	0.06	1.81	0.03	5050	2.44	11.12	0.17	5050	2.53	12.76	0.19
5060	0.85	1.39	0.05	5060	0.09	6.79	0.83	5060	0	7.07	0.82	5060	0.07	1.83	0.03	5060	2.44	11.15	0.16	5060	2.52	12.8	0.18
5070	0.9	1.39	0.05	5070	0.08	6.79	0.84	5070	0	7.07	0.82	5070	0.07	1.83	0.03	5070	2.44	11.17	0.16	5070	2.51	12.82	0.17
5080	0.96	1.39	0.05	5080	0.08	6.79	0.84	5080	0	7.08	0.83	5080	0.07	1.83	0.03	5080	2.44	11.19	0.16	5080	2.52	12.84	0.17
5090	0.99	1.39	0.03	5090	0.08	6.79	0.84	5090	0.01	7.08	0.85	5090	0.08	1.83	0.03	5090	2.44	11.22	0.16	5090	2.52	12.85	0.18
5100	1.01	1.4	0.03	5100	0.07	6.78	0.83	5100	0.02	7.08	0.86	5100	0.08	1.82	0.03	5100	2.45	11.25	0.16	5100	2.53	12.88	0.18
5110	1.01	1.4	0.02	5110	0.06	6.78	0.83	5110	0.02	7.07	0.87	5110	0.08	1.83	0.03	5110	2.45	11.27	0.16	5110	2.53	12.9	0.18
5120	0.99	1.4	0.02	5120	0.05	6.79	0.83	5120	0.01	7.05	0.88	5120	0.08	1.84	0.03	5120	2.45	11.29	0.16	5120	2.52	12.93	0.18
5130	0.97	1.41	0.02	5130	0.04	6.8	0.83	5130	0.01	7.08	0.88	5130	0.08	1.83	0.03	5130	2.45	11.31	0.16	5130	2.51	12.96	0.18
5140	0.93	1.42	0.02	5140	0.05	6.79	0.83	5140	0	7.08	0.88	5140	0.08	1.83	0.03	5140	2.46	11.33	0.16	5140	2.5	12.99	0.18
5150	0.88	1.43	0.02	5150	0.06	6.79	0.83	5150	-0.01	7.08	0.88	5150	0.08	1.83	0.03	5150	2.45	11.36	0.16	5150	2.49	13.02	0.18
5160	0.83	1.45	0.02	5160	0.05	6.78	0.83	5160	-0.01	7.07	0.88	5160	0.08	1.84	0.03	5160	2.45	11.4	0.16	5160	2.49	13.04	0.18
5170	0.8	1.45	0.02	5170	0.05	6.79	0.83	5170	-0.01	7.07	0.88	5170	0.08	1.84	0.03	5170	2.43	11.42	0.16	5170	2.49	13.05	0.18
5180	0.76	1.45	0.02	5180	0.05	6.8	0.82	5180	-0.01	7.08	0.88	5180	0.08	1.83	0.03	5180	2.42	11.44	0.16	5180	2.49	13.07	0.18
5190	0.73	1.45	0.02	5190	0.05	6.79	0.81	5190	-0.01	7.08	0.88	5190	0.08	1.84	0.03	5190	2.43	11.46	0.16	5190	2.47	13.09	0.18
5200	0.69	1.45	0.04	5200	0.05	6.79	0.82	5200	-0.01	7.07	0.93	5200	0.08	1.83	0.03	5200	2.42	11.47	0.15	5200	2.46	13.14	0.2
5210	0.64	1.45	0.04	5210	0.06	6.79	0.82	5210	0	7.07	0.94	5210	0.08	1.84	0.03	5210	2.42	11.51	0.15	5210	2.46	13.18	0.2
5220	0.6	1.46	0.04	5220	0.05	6.79	0.83	5220	0	7.07	0.94	5220	0.08	1.84	0.03	5220	2.42	11.54	0.15	5220	2.47	13.2	0.2
5230	0.57	1.46	0.04	5230	0.04	6.8	0.84	5230	0	7.07	0.95	5230	0.08	1.84	0.03	5230	2.42	11.56	0.15	5230	2.49	13.2	0.2
5240	0.56	1.46	0.04	5240	0.03	6.8	0.84	5240	0	7.08	0.95	5240	0.08	1.84	0.03	5240	2.43	11.58	0.15	5240	2.49	13.2	0.2
5250	0.53	1.46	0.04	5250	0.04	6.8	0.84	5250	0	7.08	0.96	5250	0.08	1.83	0.03	5250	2.42	11.58	0.15	5250	2.5	13.24	0.2
5260	0.49	1.46	0.04	5260	0.05	6.8	0.84	5260	0.01	7.08	0.97	5260	0.08	1.84	0.03	5260	2.4	11.63	0.15	5260	2.49	13.28	0.2
5270	0.45	1.48	0.04	5270	0.05	6.79	0.85	5270	0.02	7.07	0.97	5270	0.08	1.85	0.03	5270	2.39	11.65	0.14	5270	2.49	13.31	0.19
5280	0.42	1.49	0.04	5280	0.05	6.8	0.86	5280	0.02	7.06	0.97	5280	0.09	1.85	0.03	5280	2.39	11.68	0.15	5280	2.49	13.34	0.19
5290	0.39	1.49	0.04	5290	0.05	6.8	0.86	5290	0.02	7.08	0.97	5290	0.08	1.84	0.03	5290	2.39	11.7	0.15	5290	2.48	13.35	0.19
5300	0.38	1.49	0.04	5300	0.06	6.8	0.86	5300	0.01	7.08	0.97	5300	0.08	1.84	0.03	5300	2.38	11.72	0.15	5300	2.48	13.38	0.19
5310	0.37	1.49	0.04	5310	0.07	6.8	0.86	5310	0.01	7.08	0.99	5310	0.08	1.85	0.03	5310	2.39	11.76	0.15	5310	2.47	13.4	0.19
5320	0.37	1.5	0.04	5320	0.08	6.8	0.86	5320	0.01	7.07	1	5320	0.08	1.85	0.03	5320	2.4	11.79	0.15	5320	2.47	13.42	0.19
5330	0.38	1.51	0.04	5330	0.06	6.78	0.86	5330	0.01	7.07	1	5330	0.09	1.85	0.03	5330	2.41	11.8	0.15	5330	2.47	13.44	0.2
5340	0.4	1.5	0.05	5340	0.05	6.8	0.86	5340	0.01	7.08	1	5340	0.09	1.85	0.03	5340	2.43	11.83	0.15	5340	2.47	13.47	0.21
5350	0.42	1.51	0.05	5350	0.04	6.81	0.86	5350	0	7.08	1	5350	0.09	1.85	0.03	5350	2.45	11.84	0.15	5350	2.47	13.51	0.23
5360	0.42	1.5	0.06	5360	0.04	6.81	0.85	5360	0	7.07	1	5360	0.1	1.86	0.03	5360	2.47	11.88	0.16	5360	2.47	13.54	0.23
5370	0.41	1.5	0.07	5370	0.05	6.8	0.85	5370	0	7.08	1	5370	0.1	1.86	0.03	5370	2.49	11.91	0.16	5370	2.48	13.56	0.23
5380	0.39	1.51	0.08	5380	0.04	6.8	0.84	5380	0.01	7.07	1	5380	0.11	1.86	0.03	5380	2.51	11.94	0.17	5380	2.48	13.57	0.23
5390	0.36	1.52	0.08	5390	0.03	6.8	0.84	5390	0	7.07	1	5390	0.12	1.86	0.03	5390	2.52	11.95	0.17	5390	2.49	13.59	0.23
5400	0.34	1.52	0.05	5400	0.03	6.81	0.85	5400	0	7.08	0.87	5400	0.13	1.85	0.06	5400	2.54	11.97	0.23	5400	2.49	13.61	0.23
5410	0.31	1.51	0.05	5410	0.04	6.81	0.86	5410	0	7.08	0.87	5410	0.14	1.87	0.06	5410	2.54	12	0.23	5410	2.48	13.65	0.23
5420	0.27	1.51	0.05	5420	0.07	6.81	0.87	5420	0	7.08	0.88	5420	0.14	1.87	0.06	5420	2.54	12.03	0.23	5420	2.47	13.69	0.22
5430	0.24	1.52	0.04	5430	0.08	6.8	0.89	5430	0.01	7.07	0.9	5430	0.15	1.87	0.06	5430	2.53	12.06	0.23	5430	2.46	13.72	0.22
5440	0.22	1.54	0.04	5440	0.09	6.8	0.92	5440	0.01	7.06	0.91	5440	0.16	1.87	0.06	5440	2.53	12.09	0.23	5440	2.47	13.73	0.21
5450	0.22	1.54	0.03	5450	0.1	6.83	0.96	5450	0	7.08	0.94	5450	0.18	1.87	0.04	5450	2.53	12.11	0.22	5450	2.47	13.74	0.21
5460	0.24	1.54	0.03	5460	0.12	6.83	1.01	5460	0	7.08	0.96	5460	0.19	1.88	0.03	5460	2.53	12.13	0.22	5460	2.48	13.77	0.21
5470	0.26	1.54	0.03	5470	0.15	6.83	1.07	5470	-0.01	7.08	0.97	5470	0.21	1.89	0.02	5470	2.54	12.16	0.21	5470	2.48	13.8	0.21
5480	0.29	1.55	0.03	5480	0.18	6.82	1.14	5480	0	7.08	0.97	5480	0.23	1.89	0.02	5480	2.54	12.19	0.21	5480	2.48	13.83	0.21
5490	0.31	1.56	0.03	5490	0.2	6.82	1.2	5490	0	7.07	0.97	5490	0.25	1.89	0.02	5490	2.54	12.21	0.21	5490	2.49	13.85	0.21
5500	0.34	1.56	0.03	5500	0.2	6.82	1.27	5500	0	7.08	0.96	5500	0.27	1.89	0.03	5500	2.56	12.24	0.21	5500	2.48	13.87	0.21
5510	0.38	1.57	0.03	5510	0.2	6.83	1.35	5510	0	7.08	0.96	5510	0.28	1.9	0.03	5510	2.56	12.25	0.21	5510	2.48	13.91	0.21
5520	0.4	1.55	0.03	5520	0.2	6.84	1.43	5520	0	7.08	0.95	5520	0.29	1.9	0.03	5520	2.56	12.3	0.21	5520	2.48	13.93	0.21
5530	0.4	1.54	0.03	5530	0.21	6.83	1.43	5530	0.01	7.08	0.94	5530	0.3	1.9	0.04	5530	2.56	12.33	0.22	5530	2.5	13.95	0.21
5540	0.39	1.56	0.03	5540	0.21	6.83	1.43	5540	0.01	7.07	0.94	5540	0.3	1.9	0.04	5540	2.57	12.35	0.22	5540	2.51	13.97	0.21
5550	0.37	1.57	0.04	5550	0.19	6.82	1.43	5550	0.01	7.07	0.94	5550	0.3	1.9	0.04	5550	2.59	12.37	0.22	5550	2.51	13.99	0.21
5560	0.35	1.56	0.04	5560	0.16	6.83	1.43	5560	0	7.08	0.94	5560	0.3	1.91	0.04	5560	2.6	12.39	0.22	5560	2.51	14.03	0.21
5570	0.32	1.56	0.04	5570	0.14	6.84	1.43	5570	0.01	7.09	0.94	5570	0.29	1.92	0.04	5570	2.61	12.43	0.22	5570	2.5	14.07	0.21
5580	0.29	1.56	0.04	5580	0.12	6.83	1.43	5580	0.02	7.08	0.94	5580	0.28	1.92	0.04	5580	2.62	12.46	0.22	5580	2.51	14.09	0.21
5590	0.25	1.56	0.05	5590	0.1	6.83	1.43	5590	0.02	7.07	0.93	5590	0.28	1.92	0.04	5590	2.63	12.48	0.22	5590	2.52	14.1	0.21
5600	0.21	1.57	0.05	5600	0.08	6.83	2.23	5600	0.02	7.06	0.92	5600	0.28	1.92	0.04	5600	2.64	12.5	0.23	5600	2.52	14.11	0.23
5610	0.18	1.57	0.05	5610	0.06	6.82	2.3	5610	0.02	7.08	0.92	5610	0.29	1.93	0.04	5610	2.65	12.53	0.22	5610	2.52	14.14	0.23
5620	0.17	1.58	0.05	5620	0.04	6.83	2.37	5620	0.01	7.08	0.93	5620	0.3	1.95	0.04	5620	2.66	12.56	0.22	5620	2.51	14.17	0.23
5630	0.17	1.57	0.05	5630	0.04	6.84	2.42	5630	0.01	7.08	0.95	5630	0.33	1.95	0.03	5630	2.67	12.59	0.22	5630	2.5	14.2	0.23
5640	0.16	1.55	0.05	5640	0.05	6.84	2.48	5640	0.01	7.07	0.98	5640	0.37	1.96	0.03	5640	2.68	12.62	0.21	5640	2.49	14.24	0.23
5650	0.14	1.58	0.04	5650	0.06	6.83	2.53	5650	0.01	7.07	1.04	5650	0.42	1.97	0.03	5650	2.69	12.64	0.21	5650	2.48	14.26	0.23
5660	0.14	1.59	0.04	5660	0.06	6.83	2.6	5660	0	7.08	1.1	5660	0.48	1.99	0.03	5660	2.7	12.67	0.19	5660	2.48	14.27	0.23
5670	0.15	1.59	0.04	5670	0.06	6.84	2.68	5670	0	7.08	1.16	5670	0.55	2	0.03	5670	2.7	12.69	0.18	5670	2.48	14.3	0.22
5680	0.17	1.6	0.05	5680	0.06	6.84	2.78	5680	0	7.08	1.25	5680	0.61	1.99	0.03	5680	2.7	12.72	0.18	5680	2.48	14.33	0.22
5690	0.2	1.6	0.05	5690	0.07	6.84	2.88	5690	0.01	7.08	1.34	5690	0.66	2	0.03	5690	2.7	12.75	0.18	5690	2.49	14.35	0.22
5700	0.24	1.62	0.05	5700	0.08	6.84	2.98	5700	0.01	7.08	1.46	5700	0.7	1.99	0.03	5700	2.71	12.79	0.18	5700	2.5	14.38	0.22
5710	0.28	1.62	0.05	5710	0.08	6.84	3.07	5710	0.01	7.07	1.59	5710	0.72	2	0.03	5710	2.72	12.81	0.17	5710	2.51	14.4	0.22
5720	0.32	1.62	0.05	5720	0.07	6.82	3.15	5720	0	7.08	1.72	5720	0.73	2.01	0.03	5720	2.73	12.82	0.17	5720	2.52	14.45	0.22
5730	0.38	1.63	0.05	5730	0.06	6.84	3.15	5730	0.01	7.09	1.72	5730	0.71	2	0.03	5730	2.73	12.87	0.17	5730	2.54	14.47	0.22
5740	0.43	1.62	0.05	5740	0.05	6.85	3.15	5740	0.02	7.08	1.72	5740	0.67	2	0.03	5740	2.74	12.9	0.17	5740	2.56	14.49	0.22
5750	0.46	1.61	0.06	5750	0.06	6.85	3.15	5750	0.03	7.08	1.72	5750	0.62	2	0.03	5750	2.74	12.92	0.17	5750	2.58	14.5	0.22
5760	0.47	1.63	0.06	5760	0.07	6.85	3.15	5760	0.03	7.07	1.72	5760	0.55	2.01	0.03	5760	2.75	12.94	0.18	5760	2.59	14.51	0.22
5770	0.46	1.63	0.07	5770	0.09	6.85	3.15	5770	0.02	7.08	1.72	5770	0.49	2.02	0.03	5770	2.75	12.95	0.18	5770	2.59	14.57	0.22
5780	0.45	1.63	0.07	5780	0.11	6.86	3.15	5780	0.02	7.09	1.72	5780	0.42	2.02	0.03	5780	2.73	12.99	0.18	5780	2.6	14.61	0.22
5790	0.42	1.63	0.07	5790	0.13	6.87	3.15	5790	0.02	7.08	1.72	5790	0.37	2.03	0.03	5790	2.71	13.02	0.18	5790	2.6	14.63	0.22
5800	0.37	1.62	0.06	5800	0.17	6.87	3.45	5800	0.03	7.08	3.3	5800	0.34	2.04	0.06	5800	2.69	13.04	0.18	5800	2.62	14.65	0.22
5810	0.33	1.64	0.06	5810	0.22	6.88	3.48	5810	0.03	7.08	3.53	5810	0.34	2.05	0.06	5810	2.66	13.06	0.18	5810	2.62	14.66	0.22
5820	0.29	1.66	0.06	5820	0.26	6.88	3.49	5820	0.02	7.08	3.72	5820	0.35	2.06	0.06	5820	2.63	13.08	0.18	5820	2.63	14.69	0.22
5830	0.26	1.67	0.06	5830	0.29	6.87	3.49	5830	0.02	7.09	3.89	5830	0.38	2.06	0.05	5830	2.59	13.1	0.18	5830	2.62	14.71	0.22
5840	0.27	1.67	0.05	5840	0.32	6.88	3.5	5840	0.01	7.08	4.03	5840	0.42	2.06	0.05	5840	2.55	13.14	0.17	5840	2.61	14.74	0.22
5850	0.3	1.67	0.05	5850	0.34	6.89	3.5	5850	0.02	7.09	4.17	5850	0.46	2.06	0.05	5850	2.52	13.16	0.17	5850	2.6	14.77	0.21
5860	0.33	1.67	0.05	5860	0.35	6.88	3.5	5860	0.02	7.08	4.28	5860	0.5	2.06	0.04	5860	2.49	13.19	0.17	5860	2.58	14.79	0.21
5870	0.36	1.67	0.05	5870	0.35	6.88	3.53	5870	0.01	7.07	4.39	5870	0.52	2.08	0.04	5870	2.47	13.21	0.17	5870	2.57	14.82	0.21
5880	0.41	1.68	0.05	5880	0.34	6.88	3.58	5880	0	7.08	4.48	5880	0.53	2.08	0.04	5880	2.46	13.23	0.17	5880	2.55	14.84	0.21
5890	0.45	1.68	0.05	5890	0.31	6.88	3.58	5890	0	7.09	4.57	5890	0.54	2.09	0.04	5890	2.45	13.27	0.17	5890	2.53	14.86	0.21
5900	0.47	1.68	0.05	5900	0.27	6.89	3.58	5900	0	7.08	4.66	5900	0.54	2.09	0.04	5900	2.45	13.29	0.17	5900	2.52	14.89	0.21
5910	0.47	1.67	0.05	5910	0.23	6.89	3.58	5910	0	7.08	4.71	5910	0.53	2.09	0.04	5910	2.46	13.31	0.17	5910	2.52	14.91	0.21
5920	0.45	1.68	0.05	5920	0.21	6.89	3.6	5920	0	7.07	4.71	5920	0.52	2.1	0.04	5920	2.48	13.33	0.17	5920	2.51	14.95	0.21
5930	0.42	1.69	0.05	5930	0.18	6.88	3.6	5930	-0.01	7.08	4.71	5930	0.51	2.11	0.04	5930	2.48	13.34	0.17	5930	2.51	14.99	0.21
5940	0.38	1.69	0.05	5940	0.15	6.87	3.6	5940	-0.01	7.09	4.71	5940	0.51	2.11	0.04	5940	2.48	13.4	0.21	5940	2.52	15.01	0.21
5950	0.35	1.7	0.05	5950	0.11	6.88	3.6	5950	0	7.1	4.71	5950	0.5	2.11	0.04	5950	2.49	13.42	0.23	5950	2.53	15.03	0.21
5960	0.33	1.71	0.05	5960	0.09	6.89	3.6	5960	0.05	7.14	4.71	5960	0.49	2.11	0.04	5960	2.5	13.44	0.23	5960	2.56	15.04	0.21
5970	0.32	1.73	0.05	5970	0.07	6.88	3.58	5970	0.15	7.2	4.71	5970	0.48	2.12	0.04	5970	2.51	13.46	0.23	5970	2.56	15.04	0.21
5980	0.34	1.74	0.05	5980	0.05	6.88	3.57	5980	0.31	7.24	4.71	5980	0.47	2.12	0.04	5980	2.51	13.47	0.23	5980	2.56	15.09	0.21
5990	0.38	1.75	0.05	5990	0.04	6.88	3.56	5990	0.53	7.27	4.52	5990	0.46	2.12	0.04	5990	2.51	13.51	0.23	5990	2.55	15.13	0.21
6000	0.44	1.75	0.02	6000	0.02	6.88	3.64	6000	0.8	7.29	1.32	6000	0.45	2.12	0.05	6000	2.51	13.54	0.23	6000	2.55	15.16	0.26
6010	0.51	1.74	0.02	6010	0	6.88	3.69	6010	1.1	7.3	1.32	6010	0.42	2.12	0.05	6010	2.51	13.56	0.23	6010	2.54	15.18	0.26
6020	0.56	1.73	0.02	6020	0	6.89	3.72	6020	1.4	7.3	1.32	6020	0.39	2.13	0.05	6020	2.51	13.59	0.23	6020	2.53	15.19	0.26
6030	0.6	1.75	0.02	6030	0	6.89	3.72	6030	1.68	7.3	1.32	6030	0.36	2.13	0.05	6030	2.5	13.6	0.23	6030	2.51	15.22	0.25
6040	0.62	1.75	0.02	6040	0.01	6.89	3.73	6040	1.94	7.38	1.32	6040	0.34	2.14	0.05	6040	2.49	13.62	0.24	6040	2.5	15.24	0.24
6050	0.61	1.75	0.02	6050	0.01	6.88	3.73	6050	2.2	7.46	1.32	6050	0.32	2.15	0.05	6050	2.47	13.65	0.24	6050	2.49	15.27	0.24
6060	0.59	1.74	0.02	6060	0.01	6.89	3.73	6060	2.46	7.51	1.32	6060	0.34	2.18	0.05	6060	2.46	13.67	0.24	6060	2.49	15.3	0.24
6070	0.54	1.74	0.02	6070	0.02	6.9	3.75	6070	2.69	7.53	1.32	6070	0.38	2.21	0.05	6070	2.44	13.7	0.25	6070	2.49	15.32	0.23
6080	0.47	1.74	0.02	6080	0.04	6.9	3.75	6080	2.86	7.52	1.05	6080	0.46	2.22	0.06	6080	2.42	13.72	0.25	6080	2.49	15.36	0.23
6090	0.39	1.75	0.02	6090	0.08	6.91	3.76	6090	2.97	7.53	1.02	6090	0.56	2.22	0.06	6090	2.4	13.74	0.25	6090	2.49	15.38	0.23
6100	0.31	1.76	0.02	6100	0.12	6.91	3.76	6100	3.03	7.55	1.01	6100	0.66	2.22	0.06	6100	2.38	13.77	0.26	6100	2.51	15.4	0.23
6110	0.24	1.76	0.02	6110	0.14	6.9	3.78	6110	3.04	7.59	1	6110	0.77	2.22	0.06	6110	2.36	13.8	0.26	6110	2.52	15.41	0.23
6120	0.19	1.75	0.02	6120	0.18	6.93	3.78	6120	3.04	7.64	0.97	6120	0.85	2.23	0.06	6120	2.35	13.82	0.26	6120	2.53	15.44	0.23
6130	0.13	1.74	0.03	6130	0.23	6.94	3.78	6130	3.04	7.69	0.97	6130	0.92	2.23	0.06	6130	2.35	13.83	0.26	6130	2.53	15.47	0.23
6140	0.1	1.76	0.03	6140	0.28	6.94	3.78	6140	3.04	7.72	0.93	6140	0.96	2.23	0.06	6140	2.34	13.85	0.26	6140	2.54	15.51	0.23
6150	0.09	1.76	0.03	6150	0.34	6.94	3.78	6150	3.03	7.73	0.92	6150	0.96	2.22	0.06	6150	2.34	13.9	0.26	6150	2.54	15.54	0.23
6160	0.1	1.76	0.03	6160	0.39	6.94	3.78	6160	3.03	7.74	0.9	6160	0.92	2.23	0.07	6160	2.35	13.93	0.26	6160	2.54	15.57	0.23
6170	0.11	1.76	0.03	6170	0.43	6.96	3.78	6170	3	7.75	0.9	6170	0.86	2.25	0.07	6170	2.36	13.95	0.26	6170	2.56	15.57	0.23
6180	0.12	1.76	0.03	6180	0.48	6.97	3.78	6180	2.95	7.77	0.9	6180	0.79	2.28	0.07	6180	2.38	13.97	0.26	6180	2.56	15.57	0.23
6190	0.12	1.76	0.03	6190	0.52	6.98	3.77	6190	2.88	7.81	0.9	6190	0.75	2.33	0.07	6190	2.4	13.98	0.26	6190	2.55	15.62	0.23
6200	0.13	1.78	0.05	6200	0.57	6.99	3.5	6200	2.83	7.89	0.88	6200	0.75	2.34	0.06	6200	2.42	14.01	0.27	6200	2.53	15.65	0.26
6210	0.16	1.79	0.05	6210	0.61	6.98	3.5	6210	2.79	7.93	0.88	6210	0.77	2.33	0.06	6210	2.43	14.04	0.28	6210	2.52	15.68	0.26
6220	0.21	1.82	0.05	6220	0.63	6.97	3.5	6220	2.77	7.93	0.88	6220	0.82	2.35	0.06	6220	2.45	14.07	0.28	6220	2.51	15.71	0.26
6230	0.28	1.82	0.05	6230	0.64	7	3.5	6230	2.78	7.93	0.88	6230	0.89	2.35	0.06	6230	2.46	14.09	0.29	6230	2.5	15.72	0.26
6240	0.36	1.81	0.05	6240	0.64	7.01	3.5	6240	2.8	7.93	0.88	6240	0.98	2.35	0.06	6240	2.48	14.12	0.29	6240	2.48	15.75	0.25
6250	0.44	1.84	0.04	6250	0.66	7.02	3.5	6250	2.8	7.97	0.88	6250	1.07	2.34	0.06	6250	2.49	14.14	0.29	6250	2.47	15.77	0.25
6260	0.53	1.85	0.04	6260	0.67	7.02	3.5	6260	2.78	8.02	0.88	6260	1.14	2.33	0.06	6260	2.49	14.17	0.29	6260	2.46	15.79	0.25
6270	0.62	1.84	0.03	6270	0.68	7.03	3.5	6270	2.76	8.07	0.88	6270	1.16	2.35	0.06	6270	2.49	14.19	0.29	6270	2.46	15.82	0.25
6280	0.7	1.84	0.03	6280	0.68	7.03	3.44	6280	2.76	8.11	0.88	6280	1.13	2.35	0.06	6280	2.5	14.22	0.29	6280	2.46	15.85	0.25
6290	0.75	1.83	0.03	6290	0.69	7.05	3.38	6290	2.76	8.12	0.88	6290	1.04	2.35	0.06	6290	2.51	14.24	0.29	6290	2.45	15.87	0.26
6300	0.77	1.84	0.03	6300	0.71	7.08	3.31	6300	2.77	8.13	0.86	6300	0.92	2.34	0.06	6300	2.51	14.26	0.29	6300	2.45	15.9	0.26
6310	0.76	1.85	0.04	6310	0.77	7.1	3.25	6310	2.78	8.14	0.84	6310	0.76	2.33	0.06	6310	2.5	14.3	0.29	6310	2.45	15.92	0.26
6320	0.71	1.84	0.04	6320	0.84	7.12	3.2	6320	2.79	8.17	0.82	6320	0.6	2.35	0.06	6320	2.5	14.33	0.29	6320	2.46	15.94	0.26
6330	0.66	1.85	0.04	6330	0.92	7.13	3.14	6330	2.79	8.21	0.81	6330	0.43	2.36	0.06	6330	2.51	14.34	0.29	6330	2.47	15.95	0.26
6340	0.57	1.84	0.05	6340	1.02	7.16	3.09	6340	2.79	8.25	0.8	6340	0.28	2.36	0.06	6340	2.52	14.36	0.27	6340	2.46	15.98	0.27
6350	0.46	1.82	0.05	6350	1.14	7.19	3.04	6350	2.77	8.29	0.8	6350	0.17	2.35	0.07	6350	2.53	14.38	0.26	6350	2.46	16.02	0.28
6360	0.35	1.85	0.05	6360	1.28	7.21	2.99	6360	2.76	8.32	0.79	6360	0.08	2.33	0.07	6360	2.53	14.42	0.25	6360	2.45	16.06	0.29
6370	0.25	1.85	0.05	6370	1.43	7.23	2.94	6370	2.76	8.33	0.79	6370	0.04	2.35	0.07	6370	2.52	14.45	0.25	6370	2.45	16.09	0.29
6380	0.17	1.85	0.05	6380	1.59	7.26	2.89	6380	2.76	8.34	0.79	6380	0.04	2.36	0.07	6380	2.52	14.47	0.25	6380	2.47	16.1	0.29
6390	0.11	1.84	0.05	6390	1.74	7.28	2.84	6390	2.77	8.35	0.79	6390	0.04	2.36	0.07	6390	2.52	14.49	0.25	6390	2.48	16.11	0.29
6400	0.06	1.83	0.06	6400	1.88	7.32	2.09	6400	2.76	8.39	0.76	6400	0.06	2.36	0.06	6400	2.52	14.51	0.24	6400	2.5	16.15	0.26
6410	0.03	1.85	0.06	6410	2.02	7.35	2.09	6410	2.73	8.44	0.76	6410	0.08	2.35	0.06	6410	2.51	14.54	0.24	6410	2.51	16.18	0.25
6420	0.01	1.85	0.06	6420	2.16	7.37	2.09	6420	2.71	8.49	0.76	6420	0.1	2.37	0.06	6420	2.5	14.57	0.24	6420	2.53	16.21	0.25
6430	0	1.84	0.06	6430	2.28	7.39	2.09	6430	2.7	8.51	0.76	6430	0.12	2.37	0.06	6430	2.5	14.6	0.25	6430	2.56	16.24	0.24
6440	0.01	1.84	0.05	6440	2.37	7.41	2.09	6440	2.71	8.53	0.77	6440	0.13	2.37	0.06	6440	2.51	14.64	0.25	6440	2.58	16.26	0.24
6450	0.01	1.84	0.05	6450	2.44	7.44	2.09	6450	2.72	8.52	0.78	6450	0.15	2.37	0.06	6450	2.53	14.67	0.25	6450	2.59	16.28	0.24
6460	0.01	1.84	0.05	6460	2.49	7.48	2.09	6460	2.7	8.51	0.78	6460	0.17	2.36	0.05	6460	2.55	14.68	0.25	6460	2.6	16.3	0.24
6470	0	1.85	0.05	6470	2.53	7.5	2.09	6470	2.68	8.57	0.79	6470	0.19	2.38	0.05	6470	2.58	14.72	0.25	6470	2.61	16.32	0.24
6480	0.01	1.85	0.05	6480	2.57	7.52	1.92	6480	2.66	8.62	0.8	6480	0.2	2.38	0.05	6480	2.62	14.74	0.25	6480	2.61	16.35	0.24
6490	0.01	1.85	0.05	6490	2.58	7.53	1.72	6490	2.64	8.66	0.81	6490	0.21	2.38	0.06	6490	2.66	14.77	0.25	6490	2.6	16.38	0.24
6500	0.02	1.84	0.05	6500	2.56	7.53	1.52	6500	2.62	8.69	0.82	6500	0.21	2.37	0.06	6500	2.7	14.79	0.25	6500	2.59	16.41	0.24
6510	0.01	1.83	0.05	6510	2.52	7.58	1.33	6510	2.61	8.7	0.82	6510	0.21	2.37	0.06	6510	2.73	14.81	0.25	6510	2.57	16.44	0.24
6520	0.01	1.84	0.05	6520	2.49	7.61	1.17	6520	2.61	8.72	0.82	6520	0.2	2.38	0.06	6520	2.74	14.85	0.25	6520	2.55	16.46	0.24
6530	0	1.85	0.05	6530	2.46	7.64	1.06	6530	2.61	8.73	0.82	6530	0.19	2.38	0.06	6530	2.74	14.88	0.25	6530	2.54	16.49	0.24
6540	0	1.84	0.05	6540	2.44	7.67	0.98	6540	2.61	8.75	0.82	6540	0.17	2.38	0.06	6540	2.74	14.9	0.25	6540	2.54	16.49	0.24
6550	0.01	1.84	0.05	6550	2.42	7.69	0.94	6550	2.61	8.8	0.82	6550	0.15	2.38	0.06	6550	2.73	14.91	0.25	6550	2.53	16.5	0.25
6560	0.01	1.84	0.06	6560	2.41	7.71	0.92	6560	2.61	8.84	0.82	6560	0.13	2.37	0.06	6560	2.7	14.93	0.25	6560	2.52	16.56	0.25
6570	0	1.84	0.06	6570	2.4	7.74	0.92	6570	2.61	8.87	0.82	6570	0.11	2.38	0.06	6570	2.66	14.96	0.24	6570	2.51	16.6	0.25
6580	0	1.85	0.06	6580	2.42	7.77	0.92	6580	2.61	8.89	0.82	6580	0.09	2.39	0.06	6580	2.62	14.99	0.24	6580	2.5	16.62	0.25
6590	0	1.85	0.06	6590	2.46	7.79	0.91	6590	2.63	8.9	0.82	6590	0.08	2.38	0.06	6590	2.57	15.02	0.24	6590	2.51	16.63	0.26
6600	0.01	1.85	0.06	6600	2.49	7.82	0.89	6600	2.64	8.91	0.82	6600	0.07	2.38	0.06	6600	2.54	15.04	0.24	6600	2.51	16.64	0.27
6610	0.01	1.84	0.06	6610	2.52	7.84	0.89	6610	2.64	8.93	0.82	6610	0.06	2.37	0.06	6610	2.5	15.05	0.24	6610	2.51	16.67	0.27
6620	0	1.83	0.06	6620	2.54	7.88	0.89	6620	2.62	8.96	0.82	6620	0.06	2.38	0.06	6620	2.46	15.07	0.25	6620	2.51	16.71	0.26
6630	0	1.84	0.06	6630	2.56	7.9	0.89	6630	2.6	9.02	0.82	6630	0.05	2.39	0.06	6630	2.43	15.1	0.25	6630	2.51	16.73	0.26
6640	-0.01	1.85	0.05	6640	2.58	7.91	0.89	6640	2.57	9.05	0.82	6640	0.05	2.39	0.06	6640	2.4	15.13	0.25	6640	2.51	16.76	0.25
6650	-0.01	1.84	0.05	6650	2.59	7.93	0.89	6650	2.55	9.06	0.82	6650	0.05	2.38	0.06	6650	2.39	15.16	0.25	6650	2.51	16.79	0.25
6660	0	1.84	0.05	6660	2.58	7.95	0.89	6660	2.55	9.07	0.82	6660	0.05	2.38	0.06	6660	2.38	15.18	0.25	6660	2.51	16.81	0.25
6670	-0.01	1.84	0.05	6670	2.54	7.97	0.91	6670	2.54	9.08	0.82	6670	0.06	2.39	0.06	6670	2.37	15.19	0.25	6670	2.51	16.84	0.25
6680	-0.01	1.84	0.05	6680	2.5	8.01	0.91	6680	2.53	9.1	0.82	6680	0.05	2.39	0.06	6680	2.36	15.24	0.26	6680	2.52	16.85	0.25
6690	-0.02	1.85	0.05	6690	2.47	8.04	0.91	6690	2.51	9.15	0.81	6690	0.05	2.39	0.06	6690	2.37	15.26	0.26	6690	2.53	16.88	0.25
6700	-0.02	1.85	0.05	6700	2.45	8.06	0.91	6700	2.51	9.2	0.8	6700	0.05	2.39	0.06	6700	2.38	15.28	0.26	6700	2.53	16.9	0.25
6710	0	1.85	0.05	6710	2.43	8.08	0.91	6710	2.52	9.24	0.8	6710	0.05	2.38	0.06	6710	2.41	15.3	0.27	6710	2.53	16.92	0.25
6720	0.01	1.84	0.05	6720	2.4	8.1	0.91	6720	2.54	9.25	0.8	6720	0.05	2.39	0.06	6720	2.44	15.33	0.27	6720	2.53	16.96	0.25
6730	0.01	1.83	0.05	6730	2.39	8.13	0.89	6730	2.54	9.23	0.8	6730	0.06	2.39	0.06	6730	2.47	15.37	0.27	6730	2.52	17	0.25
6740	0.01	1.84	0.05	6740	2.38	8.16	0.89	6740	2.56	9.27	0.8	6740	0.05	2.39	0.06	6740	2.51	15.4	0.27	6740	2.52	17.01	0.25
6750	0.01	1.85	0.05	6750	2.39	8.19	0.88	6750	2.57	9.3	0.79	6750	0.05	2.39	0.06	6750	2.54	15.42	0.27	6750	2.52	17.02	0.25
6760	0.02	1.85	0.05	6760	2.41	8.21	0.87	6760	2.58	9.33	0.79	6760	0.05	2.38	0.06	6760	2.58	15.44	0.27	6760	2.52	17.04	0.27
6770	0.02	1.84	0.05	6770	2.42	8.22	0.87	6770	2.59	9.37	0.78	6770	0.05	2.39	0.06	6770	2.61	15.46	0.27	6770	2.51	17.08	0.27
6780	0.02	1.83	0.05	6780	2.42	8.23	0.87	6780	2.6	9.4	0.77	6780	0.05	2.39	0.06	6780	2.62	15.48	0.27	6780	2.5	17.12	0.28
6790	0.01	1.84	0.05	6790	2.41	8.26	0.87	6790	2.6	9.44	0.76	6790	0.05	2.39	0.06	6790	2.63	15.52	0.24	6790	2.49	17.14	0.28
6800	-0.01	1.85	0.06	6800	2.4	8.29	0.96	6800	2.61	9.45	0.73	6800	0.05	2.39	0.07	6800	2.63	15.55	0.23	6800	2.49	17.16	0.24
6810	-0.01	1.85	0.05	6810	2.39	8.31	0.99	6810	2.61	9.45	0.73	6810	0.04	2.38	0.07	6810	2.63	15.58	0.23	6810	2.49	17.18	0.22
6820	0	1.85	0.05	6820	2.37	8.33	1.02	6820	2.63	9.48	0.73	6820	0.04	2.39	0.07	6820	2.63	15.59	0.23	6820	2.49	17.2	0.22
6830	0	1.84	0.05	6830	2.33	8.35	1.05	6830	2.63	9.5	0.73	6830	0.04	2.39	0.07	6830	2.6	15.59	0.23	6830	2.49	17.23	0.22
6840	0	1.83	0.05	6840	2.29	8.37	1.09	6840	2.62	9.54	0.73	6840	0.03	2.39	0.07	6840	2.56	15.62	0.23	6840	2.5	17.25	0.22
6850	-0.01	1.85	0.04	6850	2.25	8.39	1.09	6850	2.61	9.6	0.73	6850	0.03	2.39	0.07	6850	2.51	15.65	0.24	6850	2.5	17.29	0.22
6860	-0.01	1.85	0.04	6860	2.22	8.42	1.09	6860	2.62	9.64	0.73	6860	0.03	2.39	0.07	6860	2.46	15.67	0.24	6860	2.51	17.31	0.22
6870	0	1.85	0.04	6870	2.2	8.43	1.09	6870	2.64	9.64	0.73	6870	0.02	2.39	0.07	6870	2.41	15.69	0.24	6870	2.51	17.34	0.22
6880	0.01	1.84	0.04	6880	2.18	8.45	1.09	6880	2.67	9.65	0.73	6880	0.02	2.4	0.07	6880	2.35	15.71	0.24	6880	2.51	17.36	0.22
6890	0.01	1.84	0.04	6890	2.16	8.47	1.09	6890	2.7	9.66	0.73	6890	0.02	2.39	0.07	6890	2.3	15.74	0.24	6890	2.52	17.39	0.23
6900	0	1.84	0.04	6900	2.13	8.49	1.09	6900	2.7	9.7	0.72	6900	0.02	2.39	0.07	6900	2.25	15.76	0.24	6900	2.52	17.41	0.23
6910	-0.01	1.85	0.04	6910	2.11	8.51	1.09	6910	2.7	9.74	0.71	6910	0.02	2.39	0.07	6910	2.21	15.78	0.24	6910	2.53	17.43	0.23
6920	-0.01	1.85	0.04	6920	2.08	8.52	1.09	6920	2.7	9.79	0.7	6920	0.02	2.39	0.07	6920	2.19	15.8	0.24	6920	2.53	17.44	0.23
6930	0	1.85	0.04	6930	2.06	8.54	1.08	6930	2.71	9.82	0.68	6930	0.02	2.4	0.07	6930	2.19	15.83	0.24	6930	2.52	17.49	0.24
6940	0	1.84	0.04	6940	2.02	8.54	1.08	6940	2.73	9.83	0.67	6940	0.02	2.39	0.07	6940	2.19	15.86	0.23	6940	2.51	17.52	0.24
6950	0	1.82	0.04	6950	1.96	8.53	1.08	6950	2.73	9.83	0.66	6950	0.02	2.39	0.07	6950	2.21	15.9	0.23	6950	2.5	17.53	0.24
6960	-0.01	1.85	0.04	6960	1.87	8.56	1.08	6960	2.72	9.85	0.66	6960	0.02	2.39	0.08	6960	2.24	15.92	0.23	6960	2.5	17.55	0.24
6970	-0.01	1.85	0.04	6970	1.78	8.58	1.08	6970	2.71	9.89	0.65	6970	0.01	2.39	0.08	6970	2.3	15.94	0.23	6970	2.49	17.56	0.25
6980	-0.01	1.84	0.04	6980	1.68	8.58	1.07	6980	2.7	9.93	0.64	6980	0.01	2.4	0.09	6980	2.35	15.95	0.23	6980	2.47	17.6	0.27
6990	0	1.84	0.04	6990	1.57	8.58	1.06	6990	2.69	9.96	0.64	6990	0.01	2.4	0.09	6990	2.38	15.95	0.23	6990	2.46	17.63	0.27
7000	0	1.84	0.09	7000	1.45	8.58	1.03	7000	2.66	9.99	0.64	7000	0.01	2.4	0.06	7000	2.41	16	0.21	7000	2.45	17.66	0.27
7010	0	1.85	0.09	7010	1.33	8.58	1.03	7010	2.65	10.01	0.64	7010	0.01	2.39	0.06	7010	2.42	16.04	0.21	7010	2.45	17.69	0.27
7020	0	1.85	0.08	7020	1.2	8.59	1.03	7020	2.63	10.03	0.64	7020	0.01	2.39	0.06	7020	2.43	16.07	0.21	7020	2.46	17.71	0.26
7030	-0.01	1.84	0.07	7030	1.08	8.6	1.03	7030	2.62	10.03	0.65	7030	0.01	2.4	0.06	7030	2.45	16.08	0.21	7030	2.46	17.73	0.25
7040	0	1.85	0.07	7040	0.96	8.6	1.03	7040	2.62	10.06	0.65	7040	0.02	2.4	0.06	7040	2.45	16.1	0.21	7040	2.47	17.76	0.24
7050	0.01	1.84	0.06	7050	0.86	8.6	1.03	7050	2.6	10.09	0.65	7050	0.02	2.4	0.06	7050	2.44	16.12	0.21	7050	2.49	17.78	0.24
7060	0	1.82	0.06	7060	0.75	8.59	1.03	7060	2.58	10.14	0.65	7060	0.02	2.39	0.06	7060	2.43	16.14	0.21	7060	2.51	17.82	0.24
7070	0	1.85	0.05	7070	0.65	8.61	1.03	7070	2.56	10.18	0.65	7070	0.02	2.39	0.06	7070	2.41	16.16	0.21	7070	2.53	17.84	0.24
7080	-0.01	1.85	0.04	7080	0.57	8.61	1.03	7080	2.56	10.2	0.65	7080	0.02	2.4	0.06	7080	2.4	16.19	0.21	7080	2.53	17.85	0.24
7090	0	1.85	0.04	7090	0.5	8.61	1.03	7090	2.57	10.21	0.65	7090	0.02	2.4	0.06	7090	2.38	16.21	0.21	7090	2.54	17.89	0.24
7100	0	1.84	0.03	7100	0.45	8.62	1.03	7100	2.59	10.22	0.66	7100	0.02	2.4	0.06	7100	2.36	16.24	0.21	7100	2.54	17.92	0.24
7110	0	1.84	0.03	7110	0.4	8.61	1.03	7110	2.59	10.23	0.66	7110	0.02	2.39	0.06	7110	2.35	16.27	0.2	7110	2.54	17.93	0.24
7120	0	1.85	0.03	7120	0.35	8.59	1.03	7120	2.6	10.29	0.67	7120	0.01	2.39	0.07	7120	2.34	16.28	0.2	7120	2.56	17.96	0.24
7130	0	1.85	0.03	7130	0.3	8.62	1.03	7130	2.6	10.33	0.67	7130	0.01	2.4	0.07	7130	2.33	16.3	0.2	7130	2.56	17.98	0.24
7140	0	1.84	0.03	7140	0.26	8.63	1.03	7140	2.61	10.37	0.66	7140	0.01	2.4	0.07	7140	2.33	16.32	0.2	7140	2.55	18.02	0.24
7150	0.01	1.85	0.03	7150	0.25	8.62	1.03	7150	2.63	10.38	0.65	7150	0.01	2.4	0.07	7150	2.31	16.33	0.21	7150	2.55	18.05	0.24
7160	0.01	1.84	0.03	7160	0.23	8.62	1.02	7160	2.64	10.39	0.64	7160	0.01	2.39	0.07	7160	2.3	16.38	0.21	7160	2.55	18.07	0.24
7170	0.01	1.83	0.03	7170	0.22	8.62	1.02	7170	2.65	10.4	0.63	7170	0.01	2.39	0.08	7170	2.28	16.41	0.21	7170	2.55	18.09	0.24
7180	0	1.85	0.03	7180	0.2	8.62	1.02	7180	2.64	10.43	0.63	7180	0	2.4	0.09	7180	2.27	16.42	0.21	7180	2.55	18.1	0.24
7190	0	1.85	0.03	7190	0.18	8.63	1.01	7190	2.63	10.46	0.62	7190	0	2.4	0.1	7190	2.28	16.43	0.21	7190	2.54	18.12	0.24
7200	0	1.85	0.06	7200	0.18	8.63	1	7200	2.62	10.5	0.67	7200	0.01	2.4	0.11	7200	2.28	16.45	0.21	7200	2.52	18.16	0.23
7210	0	1.84	0.06	7210	0.18	8.63	1	7210	2.61	10.53	0.68	7210	0.01	2.39	0.1	7210	2.28	16.49	0.21	7210	2.5	18.19	0.23
7220	-0.01	1.83	0.06	7220	0.18	8.62	1	7220	2.58	10.55	0.68	7220	0	2.38	0.08	7220	2.28	16.52	0.21	7220	2.49	18.22	0.23
7230	-0.01	1.85	0.06	7230	0.17	8.62	1	7230	2.56	10.58	0.69	7230	0	2.4	0.07	7230	2.28	16.54	0.2	7230	2.48	18.23	0.23
7240	-0.01	1.85	0.05	7240	0.15	8.63	1	7240	2.55	10.59	0.7	7240	0	2.4	0.06	7240	2.29	16.57	0.2	7240	2.46	18.24	0.23
7250	-0.01	1.84	0.05	7250	0.13	8.63	1	7250	2.55	10.6	0.7	7250	0	2.4	0.06	7250	2.3	16.58	0.2	7250	2.44	18.28	0.23
7260	0	1.85	0.05	7260	0.13	8.63	1	7260	2.55	10.64	0.7	7260	0	2.39	0.05	7260	2.31	16.6	0.2	7260	2.43	18.3	0.22
7270	0.01	1.84	0.05	7270	0.12	8.63	1	7270	2.55	10.68	0.7	7270	0	2.38	0.05	7270	2.33	16.64	0.2	7270	2.41	18.33	0.22
7280	0.01	1.84	0.05	7280	0.1	8.63	1	7280	2.54	10.72	0.7	7280	-0.01	2.4	0.05	7280	2.35	16.66	0.2	7280	2.42	18.36	0.23
7290	0.01	1.85	0.05	7290	0.07	8.61	1	7290	2.55	10.75	0.73	7290	-0.01	2.4	0.05	7290	2.38	16.7	0.2	7290	2.42	18.38	0.23
7300	0.02	1.85	0.04	7300	0.05	8.63	1	7300	2.57	10.77	0.74	7300	-0.01	2.4	0.05	7300	2.42	16.72	0.21	7300	2.42	18.41	0.23
7310	0.03	1.85	0.04	7310	0.03	8.64	0.99	7310	2.61	10.78	0.74	7310	-0.01	2.39	0.04	7310	2.44	16.73	0.21	7310	2.43	18.44	0.23
7320	0.03	1.84	0.04	7320	0.03	8.63	0.99	7320	2.64	10.79	0.74	7320	-0.02	2.37	0.04	7320	2.45	16.77	0.21	7320	2.45	18.45	0.23
7330	0.03	1.83	0.04	7330	0.03	8.63	0.99	7330	2.65	10.8	0.74	7330	-0.02	2.4	0.05	7330	2.47	16.8	0.21	7330	2.47	18.48	0.23
7340	0.02	1.85	0.04	7340	0.03	8.63	0.98	7340	2.65	10.86	0.74	7340	-0.03	2.4	0.05	7340	2.48	16.81	0.22	7340	2.49	18.5	0.23
7350	0.02	1.85	0.04	7350	0.03	8.63	0.98	7350	2.65	10.91	0.74	7350	-0.03	2.4	0.05	7350	2.5	16.83	0.22	7350	2.51	18.53	0.23
7360	0.01	1.85	0.04	7360	0.04	8.64	0.98	7360	2.65	10.93	0.74	7360	-0.02	2.39	0.05	7360	2.51	16.86	0.22	7360	2.52	18.58	0.24
7370	0.02	1.85	0.04	7370	0.05	8.64	0.98	7370	2.65	10.94	0.74	7370	-0.03	2.37	0.05	7370	2.51	16.89	0.22	7370	2.54	18.6	0.24
7380	0.01	1.84	0.05	7380	0.07	8.65	0.97	7380	2.64	10.95	0.74	7380	-0.03	2.4	0.05	7380	2.5	16.93	0.23	7380	2.57	18.63	0.24
7390	0	1.84	0.05	7390	0.09	8.63	0.97	7390	2.63	10.96	0.74	7390	-0.03	2.4	0.05	7390	2.5	16.94	0.23	7390	2.6	18.64	0.24
7400	-0.01	1.85	0.08	7400	0.1	8.63	0.95	7400	2.6	10.99	0.76	7400	-0.02	2.39	0.05	7400	2.51	16.96	0.23	7400	2.62	18.65	0.24
7410	-0.01	1.85	0.08	7410	0.1	8.64	0.95	7410	2.56	11.03	0.77	7410	-0.02	2.39	0.05	7410	2.51	16.98	0.23	7410	2.63	18.69	0.24
7420	0	1.85	0.08	7420	0.1	8.65	0.95	7420	2.54	11.07	0.77	7420	-0.02	2.38	0.05	7420	2.51	17	0.23	7420	2.63	18.73	0.24
7430	0.01	1.85	0.08	7430	0.1	8.64	0.95	7430	2.52	11.1	0.77	7430	-0.01	2.39	0.05	7430	2.5	17.04	0.24	7430	2.63	18.76	0.24
7440	0	1.84	0.07	7440	0.11	8.64	0.95	7440	2.5	11.1	0.77	7440	-0.01	2.4	0.05	7440	2.5	17.08	0.24	7440	2.64	18.78	0.24
7450	0	1.85	0.06	7450	0.1	8.64	0.95	7450	2.48	11.13	0.77	7450	-0.01	2.4	0.05	7450	2.51	17.11	0.24	7450	2.65	18.8	0.24
7460	0.01	1.85	0.06	7460	0.09	8.63	0.95	7460	2.46	11.14	0.78	7460	0	2.39	0.05	7460	2.53	17.12	0.24	7460	2.65	18.83	0.24
7470	0.01	1.85	0.06	7470	0.07	8.64	0.96	7470	2.45	11.16	0.78	7470	0.01	2.38	0.05	7470	2.54	17.13	0.25	7470	2.65	18.86	0.24
7480	0.02	1.85	0.06	7480	0.06	8.65	0.96	7480	2.45	11.2	0.78	7480	0.01	2.4	0.05	7480	2.54	17.17	0.25	7480	2.65	18.87	0.24
7490	0.02	1.84	0.07	7490	0.06	8.64	0.96	7490	2.43	11.23	0.78	7490	0.02	2.4	0.05	7490	2.54	17.19	0.25	7490	2.65	18.91	0.24
7500	0.02	1.85	0.07	7500	0.06	8.64	0.96	7500	2.42	11.26	0.78	7500	0.02	2.4	0.05	7500	2.54	17.22	0.25	7500	2.65	18.93	0.24
7510	0.02	1.86	0.07	7510	0.04	8.63	0.96	7510	2.41	11.29	0.78	7510	0.01	2.39	0.05	7510	2.54	17.24	0.25	7510	2.64	18.96	0.24
7520	0.06	1.93	0.07	7520	0.03	8.64	0.96	7520	2.41	11.3	0.78	7520	0.02	2.38	0.05	7520	2.54	17.27	0.25	7520	2.64	18.99	0.24
7530	0.19	1.99	0.08	7530	0.02	8.64	0.95	7530	2.43	11.32	0.78	7530	0.02	2.39	0.05	7530	2.54	17.3	0.25	7530	2.63	19.01	0.24
7540	0.36	2	0.08	7540	0.02	8.65	0.94	7540	2.44	11.33	0.78	7540	0.01	2.4	0.05	7540	2.53	17.32	0.25	7540	2.63	19.03	0.24
7550	0.57	2	0.08	7550	0.03	8.65	0.93	7550	2.44	11.35	0.78	7550	0.01	2.4	0.05	7550	2.53	17.34	0.25	7550	2.62	19.04	0.24
7560	0.8	2.01	0.08	7560	0.04	8.64	0.93	7560	2.43	11.41	0.78	7560	0	2.39	0.06	7560	2.53	17.36	0.24	7560	2.59	19.06	0.24
7570	1.04	2.02	0.08	7570	0.03	8.63	0.93	7570	2.43	11.44	0.77	7570	0	2.38	0.06	7570	2.52	17.38	0.24	7570	2.56	19.11	0.24
7580	1.26	2.01	0.08	7580	0.02	8.64	0.93	7580	2.44	11.46	0.76	7580	0	2.39	0.06	7580	2.5	17.41	0.24	7580	2.52	19.13	0.24
7590	1.45	2.01	0.09	7590	0.02	8.65	0.93	7590	2.45	11.47	0.76	7590	0	2.4	0.06	7590	2.49	17.45	0.24	7590	2.48	19.15	0.24
7600	1.58	2.01	0.05	7600	0.02	8.65	0.97	7600	2.47	11.48	0.78	7600	0	2.39	0.05	7600	2.48	17.48	0.23	7600	2.45	19.16	0.22
7610	1.63	2.02	0.05	7610	0.03	8.64	0.98	7610	2.47	11.5	0.79	7610	0	2.39	0.05	7610	2.48	17.49	0.23	7610	2.41	19.17	0.22
7620	1.62	2.07	0.05	7620	0.03	8.64	0.98	7620	2.46	11.54	0.8	7620	0	2.39	0.05	7620	2.49	17.51	0.23	7620	2.37	19.2	0.22
7630	1.58	2.11	0.05	7630	0.02	8.64	1	7630	2.45	11.58	0.81	7630	0	2.39	0.05	7630	2.48	17.52	0.23	7630	2.32	19.22	0.22
7640	1.53	2.12	0.05	7640	0.02	8.65	1	7640	2.45	11.61	0.81	7640	0	2.4	0.04	7640	2.48	17.57	0.23	7640	2.28	19.25	0.22
7650	1.46	2.11	0.05	7650	0.02	8.66	1	7650	2.45	11.63	0.81	7650	0	2.39	0.04	7650	2.48	17.6	0.23	7650	2.25	19.27	0.22
7660	1.37	2.11	0.05	7660	0.03	8.65	1	7660	2.44	11.63	0.81	7660	0	2.39	0.04	7660	2.48	17.63	0.23	7660	2.21	19.29	0.22
7670	1.29	2.15	0.05	7670	0.04	8.65	1.01	7670	2.44	11.66	0.82	7670	0	2.39	0.04	7670	2.5	17.65	0.23	7670	2.18	19.31	0.22
7680	1.26	2.18	0.05	7680	0.05	8.65	1.01	7680	2.44	11.68	0.83	7680	0	2.4	0.04	7680	2.51	17.67	0.23	7680	2.16	19.34	0.22
7690	1.28	2.21	0.05	7690	0.05	8.65	1.02	7690	2.43	11.7	0.84	7690	0	2.4	0.04	7690	2.51	17.69	0.23	7690	2.16	19.36	0.23
7700	1.35	2.21	0.05	7700	0.06	8.66	1.02	7700	2.43	11.74	0.84	7700	0	2.39	0.04	7700	2.52	17.72	0.24	7700	2.16	19.38	0.23
7710	1.45	2.21	0.05	7710	0.08	8.66	1.02	7710	2.43	11.78	0.84	7710	0	2.39	0.04	7710	2.53	17.74	0.24	7710	2.17	19.4	0.23
7720	1.55	2.21	0.05	7720	0.11	8.67	1.02	7720	2.43	11.8	0.84	7720	0	2.39	0.04	7720	2.54	17.78	0.24	7720	2.18	19.43	0.23
7730	1.6	2.22	0.05	7730	0.13	8.66	1.02	7730	2.42	11.82	0.84	7730	0.01	2.39	0.05	7730	2.55	17.8	0.24	7730	2.19	19.46	0.23
7740	1.62	2.23	0.05	7740	0.14	8.66	1.02	7740	2.43	11.85	0.84	7740	0.01	2.4	0.05	7740	2.54	17.81	0.24	7740	2.22	19.48	0.23
7750	1.59	2.23	0.05	7750	0.16	8.68	1.01	7750	2.46	11.86	0.84	7750	0.01	2.39	0.05	7750	2.52	17.85	0.24	7750	2.24	19.5	0.23
7760	1.52	2.22	0.05	7760	0.18	8.69	1.01	7760	2.48	11.88	0.84	7760	0	2.39	0.05	7760	2.52	17.87	0.24	7760	2.28	19.51	0.23
7770	1.4	2.23	0.05	7770	0.21	8.69	1.01	7770	2.49	11.91	0.84	7770	0	2.38	0.05	7770	2.51	17.88	0.24	7770	2.3	19.53	0.23
7780	1.28	2.3	0.05	7780	0.24	8.68	1.01	7780	2.49	11.96	0.84	7780	-0.01	2.39	0.05	7780	2.5	17.91	0.24	7780	2.31	19.57	0.23
7790	1.19	2.33	0.05	7790	0.26	8.68	1.01	7790	2.5	11.98	0.83	7790	-0.01	2.39	0.05	7790	2.49	17.93	0.24	7790	2.32	19.6	0.23
7800	1.15	2.33	0.06	7800	0.27	8.68	1.07	7800	2.51	11.99	0.84	7800	-0.02	2.39	0.05	7800	2.48	17.98	0.23	7800	2.33	19.62	0.25
7810	1.14	2.33	0.06	7810	0.27	8.69	1.07	7810	2.53	12.01	0.84	7810	-0.02	2.39	0.05	7810	2.46	18	0.23	7810	2.34	19.64	0.25
7820	1.15	2.33	0.06	7820	0.28	8.69	1.07	7820	2.53	12.02	0.84	7820	-0.02	2.39	0.05	7820	2.46	18.02	0.23	7820	2.35	19.66	0.25
7830	1.16	2.33	0.06	7830	0.28	8.69	1.07	7830	2.52	12.04	0.84	7830	-0.02	2.39	0.05	7830	2.46	18.04	0.23	7830	2.35	19.68	0.24
7840	1.16	2.34	0.06	7840	0.27	8.68	1.07	7840	2.5	12.09	0.85	7840	-0.01	2.4	0.05	7840	2.47	18.05	0.23	7840	2.35	19.71	0.24
7850	1.16	2.34	0.06	7850	0.24	8.68	1.07	7850	2.48	12.13	0.85	7850	-0.01	2.39	0.05	7850	2.46	18.07	0.24	7850	2.34	19.73	0.24
7860	1.16	2.35	0.06	7860	0.21	8.69	1.07	7860	2.46	12.15	0.85	7860	0	2.39	0.05	7860	2.45	18.12	0.24	7860	2.34	19.76	0.24
7870	1.14	2.34	0.06	7870	0.18	8.69	1.07	7870	2.45	12.16	0.85	7870	0.01	2.39	0.05	7870	2.45	18.15	0.25	7870	2.34	19.78	0.24
7880	1.07	2.32	0.06	7880	0.15	8.69	1.07	7880	2.44	12.17	0.85	7880	0.01	2.39	0.05	7880	2.45	18.17	0.25	7880	2.33	19.79	0.24
7890	0.97	2.34	0.06	7890	0.12	8.69	1.07	7890	2.42	12.19	0.84	7890	0.01	2.4	0.05	7890	2.46	18.18	0.25	7890	2.32	19.82	0.24
7900	0.84	2.35	0.06	7900	0.09	8.69	1.07	7900	2.41	12.22	0.84	7900	0.01	2.39	0.05	7900	2.46	18.19	0.25	7900	2.31	19.85	0.24
7910	0.69	2.34	0.06	7910	0.06	8.67	1.07	7910	2.41	12.26	0.85	7910	0.02	2.39	0.05	7910	2.45	18.23	0.26	7910	2.3	19.86	0.25
7920	0.55	2.34	0.06	7920	0.03	8.7	1.07	7920	2.42	12.3	0.85	7920	0.02	2.39	0.05	7920	2.45	18.26	0.26	7920	2.29	19.89	0.25
7930	0.4	2.34	0.06	7930	0.03	8.71	1.07	7930	2.43	12.32	0.85	7930	0.01	2.39	0.05	7930	2.44	18.29	0.26	7930	2.28	19.9	0.25
7940	0.28	2.35	0.06	7940	0.05	8.71	1.07	7940	2.43	12.32	0.84	7940	0.01	2.39	0.05	7940	2.45	18.32	0.26	7940	2.27	19.95	0.25
7950	0.18	2.36	0.06	7950	0.09	8.72	1.06	7950	2.44	12.36	0.84	7950	0	2.39	0.05	7950	2.45	18.34	0.26	7950	2.26	19.97	0.25
7960	0.13	2.36	0.07	7960	0.14	8.74	1.05	7960	2.45	12.38	0.84	7960	0	2.39	0.05	7960	2.45	18.36	0.26	7960	2.26	19.99	0.26
7970	0.14	2.37	0.08	7970	0.2	8.75	1.05	7970	2.47	12.4	0.83	7970	-0.01	2.39	0.05	7970	2.46	18.39	0.26	7970	2.27	20	0.26
7980	0.17	2.36	0.1	7980	0.28	8.76	1.04	7980	2.48	12.43	0.83	7980	-0.01	2.39	0.05	7980	2.46	18.4	0.26	7980	2.27	20.02	0.26
7990	0.18	2.34	0.11	7990	0.38	8.76	1.04	7990	2.49	12.46	0.83	7990	-0.01	2.4	0.05	7990	2.48	18.43	0.26	7990	2.28	20.05	0.27
8000	0.2	2.37	0.11	8000	0.48	8.76	1.03	8000	2.49	12.49	0.83	8000	-0.01	2.39	0.05	8000	2.48	18.45	0.27	8000	2.28	20.08	0.28
8010	0.22	2.38	0.1	8010	0.57	8.75	1.03	8010	2.5	12.53	0.83	8010	0	2.4	0.05	8010	2.47	18.47	0.27	8010	2.29	20.11	0.27
8020	0.24	2.38	0.1	8020	0.62	8.75	1.03	8020	2.51	12.54	0.83	8020	0	2.39	0.05	8020	2.46	18.52	0.27	8020	2.31	20.14	0.27
8030	0.27	2.38	0.09	8030	0.65	8.76	1.03	8030	2.54	12.56	0.83	8030	0	2.39	0.05	8030	2.46	18.55	0.27	8030	2.33	20.15	0.26
8040	0.29	2.37	0.09	8040	0.67	8.77	1.04	8040	2.56	12.58	0.83	8040	0	2.39	0.05	8040	2.47	18.56	0.27	8040	2.34	20.16	0.26
8050	0.29	2.38	0.09	8050	0.67	8.78	1.04	8050	2.56	12.61	0.83	8050	0.01	2.4	0.05	8050	2.48	18.58	0.27	8050	2.35	20.19	0.26
8060	0.29	2.38	0.09	8060	0.65	8.79	1.05	8060	2.57	12.66	0.83	8060	0.01	2.4	0.05	8060	2.48	18.59	0.27	8060	2.36	20.22	0.26
8070	0.28	2.39	0.08	8070	0.62	8.79	1.06	8070	2.59	12.7	0.83	8070	0.02	2.39	0.05	8070	2.48	18.64	0.27	8070	2.36	20.24	0.25
8080	0.28	2.39	0.08	8080	0.57	8.78	1.06	8080	2.61	12.71	0.82	8080	0.02	2.39	0.05	8080	2.48	18.67	0.27	8080	2.37	20.27	0.25
8090	0.28	2.39	0.08	8090	0.53	8.81	1.06	8090	2.64	12.73	0.82	8090	0.02	2.4	0.05	8090	2.48	18.69	0.26	8090	2.36	20.28	0.25
8100	0.25	2.36	0.08	8100	0.5	8.82	1.06	8100	2.66	12.74	0.82	8100	0.02	2.4	0.05	8100	2.49	18.71	0.25	8100	2.35	20.31	0.25
8110	0.22	2.39	0.08	8110	0.5	8.81	1.06	8110	2.67	12.76	0.82	8110	0.02	2.4	0.05	8110	2.5	18.73	0.25	8110	2.34	20.33	0.25
8120	0.2	2.39	0.08	8120	0.5	8.81	1.06	8120	2.66	12.8	0.82	8120	0.02	2.39	0.05	8120	2.51	18.75	0.25	8120	2.33	20.35	0.25
8130	0.18	2.39	0.08	8130	0.5	8.82	1.05	8130	2.66	12.85	0.82	8130	0.02	2.38	0.05	8130	2.51	18.78	0.25	8130	2.33	20.37	0.25
8140	0.17	2.39	0.09	8140	0.51	8.82	1.05	8140	2.67	12.88	0.81	8140	0.01	2.4	0.05	8140	2.51	18.81	0.25	8140	2.32	20.4	0.25
8150	0.15	2.38	0.09	8150	0.52	8.84	1.05	8150	2.68	12.89	0.8	8150	0.01	2.4	0.05	8150	2.52	18.85	0.25	8150	2.31	20.43	0.25
8160	0.13	2.39	0.09	8160	0.54	8.85	1.05	8160	2.67	12.9	0.79	8160	0.01	2.4	0.05	8160	2.53	18.87	0.25	8160	2.3	20.47	0.26
8170	0.11	2.4	0.09	8170	0.55	8.84	1.05	8170	2.66	12.93	0.79	8170	0.01	2.39	0.05	8170	2.53	18.87	0.24	8170	2.31	20.49	0.26
8180	0.09	2.4	0.1	8180	0.55	8.84	1.05	8180	2.65	12.96	0.79	8180	0	2.37	0.06	8180	2.52	18.91	0.24	8180	2.33	20.51	0.26
8190	0.1	2.4	0.12	8190	0.53	8.83	1.05	8190	2.65	12.99	0.79	8190	-0.01	2.4	0.06	8190	2.52	18.94	0.24	8190	2.36	20.52	0.26
8200	0.11	2.39	0.14	8200	0.5	8.85	0.94	8200	2.66	13.04	0.79	8200	-0.01	2.4	0.06	8200	2.52	18.96	0.27	8200	2.37	20.53	0.28
8210	0.1	2.37	0.13	8210	0.48	8.86	0.94	8210	2.66	13.06	0.8	8210	-0.01	2.4	0.06	8210	2.53	18.98	0.29	8210	2.39	20.58	0.28
8220	0.09	2.4	0.13	8220	0.46	8.86	0.94	8220	2.65	13.06	0.8	8220	-0.01	2.39	0.06	8220	2.53	19.01	0.31	8220	2.4	20.62	0.28
8230	0.08	2.41	0.11	8230	0.45	8.86	0.95	8230	2.65	13.11	0.81	8230	-0.01	2.37	0.06	8230	2.53	19.05	0.32	8230	2.42	20.64	0.28
8240	0.09	2.4	0.09	8240	0.43	8.86	0.95	8240	2.65	13.12	0.82	8240	-0.01	2.4	0.05	8240	2.53	19.08	0.32	8240	2.44	20.66	0.28
8250	0.1	2.4	0.08	8250	0.4	8.85	0.96	8250	2.66	13.14	0.82	8250	-0.01	2.41	0.05	8250	2.53	19.09	0.32	8250	2.46	20.67	0.28
8260	0.11	2.4	0.07	8260	0.37	8.87	0.96	8260	2.67	13.17	0.82	8260	0	2.4	0.05	8260	2.54	19.11	0.32	8260	2.46	20.7	0.28
8270	0.11	2.41	0.07	8270	0.35	8.88	0.97	8270	2.67	13.21	0.82	8270	0.01	2.39	0.05	8270	2.55	19.13	0.32	8270	2.47	20.73	0.28
8280	0.11	2.41	0.07	8280	0.35	8.87	0.97	8280	2.67	13.25	0.82	8280	0.02	2.37	0.05	8280	2.54	19.15	0.32	8280	2.47	20.75	0.28
8290	0.12	2.41	0.07	8290	0.33	8.87	0.96	8290	2.67	13.28	0.83	8290	0.02	2.4	0.05	8290	2.53	19.2	0.32	8290	2.47	20.78	0.28
8300	0.14	2.42	0.07	8300	0.31	8.87	0.96	8300	2.68	13.29	0.83	8300	0.02	2.41	0.05	8300	2.53	19.23	0.32	8300	2.48	20.81	0.28
8310	0.16	2.41	0.07	8310	0.28	8.87	0.96	8310	2.7	13.31	0.83	8310	0.02	2.4	0.05	8310	2.53	19.25	0.29	8310	2.47	20.83	0.28
8320	0.17	2.4	0.07	8320	0.26	8.88	0.95	8320	2.71	13.33	0.84	8320	0.03	2.4	0.05	8320	2.54	19.27	0.25	8320	2.47	20.86	0.28
8330	0.17	2.42	0.07	8330	0.25	8.88	0.95	8330	2.71	13.35	0.83	8330	0.03	2.38	0.05	8330	2.54	19.28	0.23	8330	2.47	20.87	0.28
8340	0.19	2.43	0.08	8340	0.25	8.88	0.95	8340	2.7	13.41	0.83	8340	0.03	2.41	0.05	8340	2.53	19.31	0.23	8340	2.48	20.9	0.28
8350	0.2	2.43	0.08	8350	0.24	8.88	0.95	8350	2.7	13.45	0.82	8350	0.05	2.43	0.05	8350	2.53	19.34	0.23	8350	2.48	20.91	0.29
8360	0.22	2.43	0.09	8360	0.22	8.87	0.95	8360	2.71	13.47	0.81	8360	0.11	2.5	0.05	8360	2.53	19.37	0.23	8360	2.46	20.92	0.29
8370	0.22	2.42	0.09	8370	0.19	8.88	0.95	8370	2.72	13.48	0.8	8370	0.25	2.55	0.06	8370	2.54	19.4	0.23	8370	2.44	20.97	0.29
8380	0.22	2.43	0.09	8380	0.17	8.89	0.93	8380	2.72	13.49	0.8	8380	0.44	2.56	0.06	8380	2.54	19.42	0.23	8380	2.42	21	0.29
8390	0.22	2.44	0.09	8390	0.17	8.88	0.92	8390	2.72	13.51	0.8	8390	0.68	2.57	0.06	8390	2.55	19.44	0.23	8390	2.4	21.02	0.29
8400	0.22	2.44	0.08	8400	0.16	8.89	0.92	8400	2.71	13.56	0.85	8400	0.93	2.58	0.06	8400	2.55	19.47	0.24	8400	2.4	21.03	0.29
8410	0.23	2.44	0.08	8410	0.15	8.88	0.93	8410	2.7	13.6	0.85	8410	1.17	2.57	0.06	8410	2.56	19.5	0.25	8410	2.39	21.05	0.29
8420	0.23	2.43	0.08	8420	0.12	8.87	0.95	8420	2.71	13.63	0.85	8420	1.39	2.57	0.06	8420	2.57	19.53	0.25	8420	2.38	21.09	0.29
8430	0.22	2.42	0.07	8430	0.1	8.89	0.98	8430	2.71	13.66	0.85	8430	1.57	2.56	0.06	8430	2.58	19.55	0.25	8430	2.37	21.12	0.29
8440	0.21	2.44	0.07	8440	0.09	8.9	1.02	8440	2.71	13.67	0.85	8440	1.69	2.58	0.06	8440	2.58	19.57	0.25	8440	2.37	21.14	0.29
8450	0.2	2.45	0.07	8450	0.09	8.89	1.06	8450	2.71	13.69	0.85	8450	1.74	2.61	0.06	8450	2.58	19.61	0.25	8450	2.38	21.17	0.3
8460	0.2	2.44	0.07	8460	0.08	8.89	1.06	8460	2.71	13.71	0.85	8460	1.73	2.63	0.06	8460	2.58	19.64	0.25	8460	2.4	21.19	0.3
8470	0.19	2.44	0.07	8470	0.08	8.88	1.06	8470	2.72	13.74	0.85	8470	1.66	2.64	0.06	8470	2.58	19.65	0.26	8470	2.41	21.21	0.3
8480	0.17	2.44	0.07	8480	0.06	8.88	1.06	8480	2.72	13.79	0.86	8480	1.56	2.63	0.06	8480	2.59	19.67	0.26	8480	2.42	21.23	0.3
8490	0.16	2.45	0.07	8490	0.05	8.89	1.06	8490	2.72	13.81	0.86	8490	1.43	2.65	0.06	8490	2.58	19.69	0.26	8490	2.44	21.27	0.3
8500	0.15	2.45	0.06	8500	0.05	8.89	1.06	8500	2.7	13.82	0.86	8500	1.29	2.65	0.06	8500	2.57	19.73	0.26	8500	2.46	21.3	0.3
8510	0.15	2.45	0.06	8510	0.06	8.89	1.06	8510	2.68	13.86	0.86	8510	1.13	2.65	0.06	8510	2.56	19.77	0.26	8510	2.48	21.32	0.3
8520	0.15	2.45	0.06	8520	0.06	8.88	1.06	8520	2.67	13.87	0.86	8520	0.99	2.64	0.07	8520	2.55	19.79	0.26	8520	2.49	21.33	0.3
8530	0.16	2.45	0.06	8530	0.05	8.87	1.05	8530	2.66	13.89	0.84	8530	0.87	2.64	0.07	8530	2.55	19.81	0.26	8530	2.49	21.37	0.3
8540	0.15	2.44	0.07	8540	0.04	8.89	1.04	8540	2.64	13.91	0.83	8540	0.78	2.65	0.08	8540	2.55	19.82	0.26	8540	2.49	21.39	0.3
8550	0.15	2.46	0.07	8550	0.03	8.89	1.02	8550	2.61	13.95	0.81	8550	0.72	2.66	0.08	8550	2.53	19.83	0.26	8550	2.49	21.41	0.3
8560	0.16	2.47	0.07	8560	0.03	8.89	1	8560	2.58	13.99	0.8	8560	0.67	2.65	0.08	8560	2.52	19.87	0.26	8560	2.5	21.43	0.3
8570	0.17	2.47	0.08	8570	0.03	8.89	0.99	8570	2.56	14.02	0.79	8570	0.6	2.65	0.08	8570	2.51	19.91	0.26	8570	2.51	21.46	0.29
8580	0.19	2.47	0.08	8580	0.02	8.88	0.98	8580	2.55	14.04	0.78	8580	0.51	2.64	0.08	8580	2.51	19.94	0.26	8580	2.5	21.49	0.29
8590	0.21	2.47	0.08	8590	0.01	8.88	0.98	8590	2.55	14.06	0.78	8590	0.42	2.65	0.1	8590	2.52	19.97	0.26	8590	2.5	21.52	0.29
8600	0.22	2.49	0.07	8600	0	8.89	0.98	8600	2.55	14.06	0.94	8600	0.32	2.66	0.11	8600	2.52	19.98	0.26	8600	2.5	21.55	0.29
8610	0.24	2.49	0.07	8610	-0.01	8.9	0.99	8610	2.54	14.07	0.95	8610	0.24	2.66	0.11	8610	2.53	20.01	0.27	8610	2.51	21.56	0.29
8620	0.27	2.49	0.07	8620	0	8.89	1.01	8620	2.52	14.13	0.97	8620	0.17	2.66	0.11	8620	2.54	20.03	0.27	8620	2.51	21.58	0.29
8630	0.3	2.5	0.07	8630	0.01	8.89	1.02	8630	2.51	14.17	0.98	8630	0.13	2.67	0.1	8630	2.55	20.05	0.28	8630	2.51	21.61	0.29
8640	0.34	2.49	0.07	8640	0.01	8.88	1.03	8640	2.51	14.2	0.98	8640	0.15	2.72	0.09	8640	2.56	20.09	0.29	8640	2.5	21.64	0.29
8650	0.35	2.48	0.07	8650	0	8.89	1.04	8650	2.52	14.21	0.98	8650	0.23	2.75	0.09	8650	2.58	20.12	0.29	8650	2.5	21.67	0.3
8660	0.36	2.51	0.07	8660	0	8.89	1.05	8660	2.52	14.22	0.98	8660	0.35	2.76	0.09	8660	2.58	20.14	0.3	8660	2.51	21.7	0.3
8670	0.37	2.51	0.07	8670	0.01	8.9	1.06	8670	2.52	14.23	0.98	8670	0.49	2.76	0.09	8670	2.58	20.17	0.31	8670	2.52	21.72	0.3
8680	0.38	2.51	0.07	8680	0.03	8.89	1.07	8680	2.51	14.27	0.98	8680	0.64	2.76	0.09	8680	2.58	20.19	0.31	8680	2.51	21.72	0.3
8690	0.38	2.51	0.07	8690	0.04	8.89	1.08	8690	2.5	14.31	0.98	8690	0.79	2.77	0.09	8690	2.58	20.2	0.31	8690	2.51	21.76	0.3
8700	0.38	2.51	0.07	8700	0.03	8.88	1.1	8700	2.51	14.34	0.98	8700	0.92	2.77	0.09	8700	2.58	20.23	0.31	8700	2.49	21.79	0.3
8710	0.37	2.52	0.07	8710	0.03	8.89	1.13	8710	2.52	14.37	0.99	8710	1.02	2.77	0.09	8710	2.57	20.25	0.31	8710	2.48	21.81	0.31
8720	0.36	2.53	0.07	8720	0.02	8.9	1.17	8720	2.51	14.38	0.99	8720	1.09	2.77	0.09	8720	2.55	20.29	0.31	8720	2.48	21.84	0.31
8730	0.35	2.53	0.07	8730	0.03	8.89	1.17	8730	2.51	14.4	0.99	8730	1.11	2.76	0.09	8730	2.53	20.32	0.31	8730	2.47	21.86	0.31
8740	0.35	2.53	0.07	8740	0.04	8.9	1.17	8740	2.51	14.41	0.99	8740	1.08	2.77	0.09	8740	2.51	20.34	0.31	8740	2.46	21.89	0.31
8750	0.35	2.52	0.07	8750	0.04	8.89	1.17	8750	2.51	14.44	0.99	8750	1	2.78	0.09	8750	2.51	20.36	0.31	8750	2.45	21.91	0.31
8760	0.33	2.51	0.07	8760	0.03	8.87	1.17	8760	2.51	14.48	0.99	8760	0.89	2.78	0.09	8760	2.5	20.37	0.31	8760	2.44	21.92	0.31
8770	0.31	2.54	0.07	8770	0.02	8.9	1.17	8770	2.5	14.51	0.99	8770	0.75	2.78	0.09	8770	2.49	20.4	0.31	8770	2.43	21.95	0.31
8780	0.3	2.54	0.07	8780	0.01	8.9	1.17	8780	2.49	14.53	0.99	8780	0.62	2.78	0.1	8780	2.48	20.43	0.31	8780	2.43	21.97	0.31
8790	0.29	2.54	0.08	8790	0.02	8.89	1.17	8790	2.48	14.57	0.99	8790	0.5	2.8	0.1	8790	2.47	20.47	0.31	8790	2.42	22	0.3
8800	0.28	2.53	0.09	8800	0.03	8.89	1.65	8800	2.48	14.59	1	8800	0.4	2.82	0.09	8800	2.48	20.5	0.3	8800	2.41	22.04	0.31
8810	0.26	2.53	0.08	8810	0.02	8.89	1.77	8810	2.5	14.6	1	8810	0.34	2.83	0.09	8810	2.48	20.51	0.3	8810	2.41	22.06	0.31
8820	0.23	2.54	0.08	8820	0.02	8.89	1.9	8820	2.52	14.62	1	8820	0.34	2.83	0.09	8820	2.47	20.51	0.3	8820	2.41	22.08	0.31
8830	0.21	2.55	0.08	8830	0.01	8.9	2.05	8830	2.53	14.65	1	8830	0.37	2.83	0.09	8830	2.46	20.55	0.3	8830	2.42	22.09	0.31
8840	0.19	2.54	0.08	8840	0.02	8.9	2.21	8840	2.54	14.69	1	8840	0.43	2.83	0.09	8840	2.46	20.58	0.3	8840	2.41	22.09	0.31
8850	0.19	2.55	0.08	8850	0.03	8.9	2.36	8850	2.55	14.74	1	8850	0.48	2.84	0.09	8850	2.45	20.6	0.3	8850	2.4	22.14	0.31
8860	0.19	2.54	0.08	8860	0.04	8.89	2.51	8860	2.58	14.76	1	8860	0.53	2.84	0.09	8860	2.45	20.63	0.3	8860	2.39	22.18	0.31
8870	0.17	2.54	0.08	8870	0.04	8.89	2.63	8870	2.62	14.77	1	8870	0.57	2.84	0.09	8870	2.44	20.65	0.3	8870	2.37	22.2	0.31
8880	0.17	2.56	0.08	8880	0.03	8.9	2.73	8880	2.65	14.78	0.99	8880	0.59	2.84	0.09	8880	2.44	20.68	0.3	8880	2.38	22.22	0.31
8890	0.18	2.58	0.08	8890	0.03	8.9	2.8	8890	2.66	14.8	0.98	8890	0.59	2.84	0.09	8890	2.44	20.7	0.3	8890	2.37	22.24	0.31
8900	0.21	2.59	0.08	8900	0.04	8.9	2.86	8900	2.66	14.84	0.98	8900	0.58	2.86	0.09	8900	2.43	20.72	0.3	8900	2.38	22.27	0.31
8910	0.27	2.6	0.08	8910	0.04	8.9	2.92	8910	2.67	14.89	0.98	8910	0.56	2.86	0.09	8910	2.44	20.74	0.3	8910	2.38	22.29	0.31
8920	0.33	2.61	0.08	8920	0.04	8.89	2.99	8920	2.67	14.92	0.98	8920	0.53	2.88	0.09	8920	2.44	20.77	0.3	8920	2.39	22.31	0.31
8930	0.4	2.62	0.08	8930	0.03	8.88	2.99	8930	2.67	14.94	0.97	8930	0.51	2.88	0.09	8930	2.43	20.79	0.29	8930	2.4	22.34	0.31
8940	0.48	2.62	0.08	8940	0.02	8.9	2.99	8940	2.67	14.95	0.97	8940	0.5	2.88	0.09	8940	2.43	20.84	0.29	8940	2.41	22.37	0.31
8950	0.56	2.62	0.08	8950	0	8.9	2.99	8950	2.65	14.95	0.97	8950	0.49	2.9	0.09	8950	2.43	20.86	0.29	8950	2.42	22.39	0.31
8960	0.64	2.62	0.08	8960	0	8.9	2.99	8960	2.63	14.99	0.96	8960	0.5	2.9	0.09	8960	2.44	20.88	0.29	8960	2.43	22.42	0.31
8970	0.7	2.62	0.08	8970	0	8.89	2.99	8970	2.61	15.03	0.96	8970	0.52	2.91	0.1	8970	2.46	20.89	0.29	8970	2.44	22.44	0.31
8980	0.72	2.61	0.08	8980	0	8.89	2.99	8980	2.6	15.06	0.96	8980	0.56	2.91	0.11	8980	2.46	20.91	0.29	8980	2.46	22.46	0.31
8990	0.71	2.63	0.08	8990	-0.01	8.89	2.99	8990	2.59	15.09	0.95	8990	0.59	2.91	0.11	8990	2.47	20.95	0.29	8990	2.47	22.48	0.31
9000	0.69	2.63	0.09	9000	-0.02	8.9	3.71	9000	2.58	15.11	0.93	9000	0.63	2.93	0.11	9000	2.48	20.99	0.31	9000	2.46	22.49	0.31
9010	0.65	2.63	0.09	9010	-0.01	8.91	3.81	9010	2.57	15.13	0.93	9010	0.65	2.93	0.11	9010	2.49	21.01	0.32	9010	2.45	22.54	0.31
9020	0.58	2.63	0.09	9020	0.01	8.91	3.91	9020	2.56	15.15	0.93	9020	0.67	2.94	0.11	9020	2.51	21.03	0.34	9020	2.44	22.57	0.31
9030	0.5	2.63	0.09	9030	0.02	8.9	4.01	9030	2.57	15.18	0.93	9030	0.68	2.94	0.11	9030	2.52	21.04	0.35	9030	2.43	22.59	0.31
9040	0.42	2.64	0.09	9040	0.04	8.9	4.11	9040	2.59	15.21	0.93	9040	0.67	2.94	0.11	9040	2.52	21.06	0.35	9040	2.43	22.6	0.31
9050	0.35	2.65	0.09	9050	0.05	8.91	4.19	9050	2.61	15.24	0.93	9050	0.66	2.96	0.1	9050	2.52	21.1	0.35	9050	2.43	22.62	0.31
9060	0.3	2.66	0.09	9060	0.06	8.91	4.25	9060	2.62	15.27	0.93	9060	0.64	2.96	0.1	9060	2.52	21.13	0.35	9060	2.43	22.65	0.31
9070	0.28	2.67	0.09	9070	0.08	8.91	4.29	9070	2.62	15.31	0.93	9070	0.63	2.97	0.1	9070	2.52	21.16	0.35	9070	2.42	22.69	0.31
9080	0.3	2.68	0.09	9080	0.1	8.92	4.3	9080	2.64	15.33	0.93	9080	0.61	2.96	0.1	9080	2.52	21.18	0.35	9080	2.42	22.71	0.3
9090	0.32	2.67	0.09	9090	0.12	8.9	4.31	9090	2.65	15.34	0.93	9090	0.58	2.96	0.1	9090	2.5	21.19	0.35	9090	2.43	22.74	0.3
9100	0.37	2.69	0.09	9100	0.11	8.89	4.31	9100	2.67	15.36	0.93	9100	0.55	2.97	0.1	9100	2.49	21.23	0.35	9100	2.44	22.76	0.3
9110	0.43	2.7	0.09	9110	0.1	8.91	4.31	9110	2.67	15.39	0.93	9110	0.53	2.98	0.1	9110	2.49	21.25	0.35	9110	2.44	22.77	0.3
9120	0.5	2.7	0.09	9120	0.09	8.91	4.32	9120	2.66	15.41	0.92	9120	0.51	2.99	0.1	9120	2.48	21.27	0.35	9120	2.44	22.8	0.29
9130	0.55	2.7	0.09	9130	0.08	8.91	4.32	9130	2.64	15.47	0.91	9130	0.49	2.98	0.1	9130	2.49	21.3	0.35	9130	2.45	22.83	0.29
9140	0.59	2.69	0.09	9140	0.07	8.91	4.32	9140	2.63	15.5	0.91	9140	0.46	2.96	0.11	9140	2.49	21.33	0.35	9140	2.46	22.87	0.29
9150	0.6	2.7	0.09	9150	0.06	8.9	4.32	9150	2.64	15.51	0.9	9150	0.42	2.99	0.11	9150	2.49	21.36	0.35	9150	2.47	22.88	0.29
9160	0.6	2.71	0.09	9160	0.04	8.9	4.32	9160	2.65	15.52	0.89	9160	0.39	3	0.11	9160	2.49	21.39	0.35	9160	2.47	22.89	0.29
9170	0.59	2.71	0.09	9170	0.02	8.91	4.32	9170	2.65	15.54	0.88	9170	0.37	2.99	0.11	9170	2.49	21.4	0.35	9170	2.47	22.93	0.29
9180	0.56	2.71	0.09	9180	0.01	8.92	4.32	9180	2.64	15.57	0.86	9180	0.34	2.99	0.11	9180	2.51	21.43	0.35	9180	2.47	22.96	0.29
9190	0.52	2.71	0.09	9190	0.01	8.91	4.32	9190	2.64	15.62	0.84	9190	0.32	2.98	0.11	9190	2.52	21.44	0.35	9190	2.47	22.98	0.29
9200	0.46	2.7	0.11	9200	0.01	8.91	4.63	9200	2.65	15.66	0.74	9200	0.29	3	0.11	9200	2.51	21.45	0.34	9200	2.48	23	0.29
9210	0.39	2.72	0.11	9210	0.01	8.9	4.63	9210	2.66	15.68	0.74	9210	0.28	3.01	0.11	9210	2.5	21.51	0.34	9210	2.48	23.03	0.29
9220	0.34	2.72	0.11	9220	0	8.91	4.64	9220	2.67	15.69	0.75	9220	0.28	3.01	0.11	9220	2.49	21.54	0.34	9220	2.48	23.06	0.29
9230	0.29	2.72	0.11	9230	0	8.91	4.64	9230	2.66	15.7	0.75	9230	0.28	3.01	0.11	9230	2.48	21.55	0.34	9230	2.48	23.09	0.29
9240	0.26	2.72	0.11	9240	0.01	8.91	4.65	9240	2.65	15.72	0.76	9240	0.28	3	0.11	9240	2.48	21.56	0.34	9240	2.49	23.11	0.29
9250	0.23	2.72	0.1	9250	0.02	8.91	4.66	9250	2.64	15.76	0.77	9250	0.28	3.02	0.11	9250	2.46	21.58	0.34	9250	2.49	23.12	0.29
9260	0.21	2.72	0.1	9260	0.03	8.91	4.69	9260	2.63	15.79	0.77	9260	0.29	3.03	0.11	9260	2.44	21.61	0.34	9260	2.49	23.14	0.29
9270	0.21	2.73	0.09	9270	0.01	8.88	4.72	9270	2.62	15.83	0.78	9270	0.3	3.03	0.11	9270	2.42	21.64	0.34	9270	2.49	23.16	0.29
9280	0.2	2.73	0.09	9280	0	8.91	4.75	9280	2.6	15.85	0.77	9280	0.31	3.02	0.11	9280	2.39	21.67	0.34	9280	2.47	23.2	0.29
9290	0.21	2.73	0.09	9290	-0.01	8.91	4.78	9290	2.57	15.85	0.77	9290	0.32	3.01	0.1	9290	2.39	21.7	0.33	9290	2.47	23.24	0.29
9300	0.21	2.73	0.09	9300	-0.01	8.91	4.79	9300	2.54	15.88	0.77	9300	0.33	3.03	0.1	9300	2.38	21.71	0.33	9300	2.47	23.27	0.29
9310	0.2	2.73	0.1	9310	0	8.91	4.8	9310	2.51	15.9	0.76	9310	0.33	3.04	0.1	9310	2.36	21.72	0.32	9310	2.47	23.27	0.29
9320	0.2	2.74	0.1	9320	-0.01	8.9	4.81	9320	2.5	15.93	0.75	9320	0.32	3.03	0.1	9320	2.35	21.75	0.32	9320	2.46	23.28	0.29
9330	0.2	2.75	0.1	9330	-0.02	8.9	4.81	9330	2.49	15.97	0.75	9330	0.3	3.03	0.1	9330	2.35	21.78	0.32	9330	2.45	23.32	0.29
9340	0.21	2.74	0.1	9340	-0.02	8.91	4.81	9340	2.48	16	0.75	9340	0.29	3.03	0.11	9340	2.35	21.8	0.31	9340	2.43	23.34	0.29
9350	0.21	2.75	0.1	9350	-0.02	8.92	4.81	9350	2.47	16.02	0.75	9350	0.28	3.04	0.11	9350	2.36	21.83	0.31	9350	2.42	23.37	0.29
9360	0.22	2.75	0.1	9360	0	8.91	4.81	9360	2.47	16.05	0.75	9360	0.26	3.05	0.11	9360	2.35	21.84	0.31	9360	2.42	23.4	0.29
9370	0.24	2.77	0.1	9370	0.01	8.9	4.81	9370	2.48	16.06	0.74	9370	0.25	3.05	0.11	9370	2.34	21.87	0.31	9370	2.41	23.42	0.29
9380	0.27	2.78	0.1	9380	0.01	8.9	4.81	9380	2.51	16.08	0.73	9380	0.23	3.04	0.11	9380	2.33	21.89	0.31	9380	2.41	23.45	0.29
9390	0.32	2.79	0.1	9390	0.01	8.91	4.81	9390	2.52	16.1	0.73	9390	0.23	3.04	0.11	9390	2.32	21.91	0.31	9390	2.41	23.47	0.29
9400	0.38	2.8	0.09	9400	0.01	8.91	4.96	9400	2.53	16.13	0.74	9400	0.22	3.05	0.1	9400	2.32	21.93	0.31	9400	2.41	23.49	0.29
9410	0.44	2.79	0.08	9410	0.02	8.91	4.97	9410	2.53	16.17	0.75	9410	0.22	3.06	0.1	9410	2.32	21.96	0.31	9410	2.42	23.51	0.29
9420	0.49	2.79	0.08	9420	0.03	8.91	4.97	9420	2.53	16.21	0.77	9420	0.21	3.05	0.1	9420	2.31	21.99	0.31	9420	2.43	23.54	0.29
9430	0.53	2.8	0.08	9430	0.03	8.91	4.98	9430	2.54	16.22	0.78	9430	0.21	3.05	0.1	9430	2.3	22.02	0.32	9430	2.43	23.57	0.29
9440	0.57	2.81	0.08	9440	0.03	8.91	4.98	9440	2.55	16.24	0.79	9440	0.21	3.05	0.1	9440	2.31	22.05	0.32	9440	2.43	23.6	0.29
9450	0.6	2.81	0.08	9450	0.05	8.96	4.98	9450	2.55	16.25	0.79	9450	0.21	3.05	0.1	9450	2.33	22.07	0.32	9450	2.44	23.63	0.3
9460	0.61	2.81	0.08	9460	0.11	8.99	4.99	9460	2.53	16.26	0.79	9460	0.2	3.06	0.1	9460	2.35	22.08	0.32	9460	2.46	23.65	0.3
9470	0.59	2.8	0.08	9470	0.21	9	4.99	9470	2.5	16.31	0.8	9470	0.19	3.06	0.1	9470	2.36	22.08	0.32	9470	2.48	23.66	0.3
9480	0.55	2.81	0.08	9480	0.34	9.01	5.01	9480	2.48	16.35	0.8	9480	0.17	3.06	0.1	9480	2.37	22.14	0.32	9480	2.49	23.66	0.3
9490	0.51	2.82	0.09	9490	0.49	9.03	5.05	9490	2.47	16.38	0.81	9490	0.16	3.05	0.1	9490	2.38	22.17	0.32	9490	2.49	23.72	0.3
9500	0.46	2.82	0.09	9500	0.66	9.05	5.1	9500	2.47	16.39	0.82	9500	0.15	3.06	0.1	9500	2.4	22.19	0.32	9500	2.48	23.76	0.3
9510	0.41	2.82	0.09	9510	0.86	9.08	5.12	9510	2.47	16.4	0.83	9510	0.14	3.07	0.1	9510	2.41	22.21	0.32	9510	2.48	23.78	0.3
9520	0.36	2.82	0.09	9520	1.07	9.12	5.12	9520	2.45	16.4	0.84	9520	0.13	3.07	0.1	9520	2.42	22.22	0.32	9520	2.5	23.8	0.3
9530	0.3	2.82	0.1	9530	1.31	9.15	5.12	9530	2.44	16.44	0.84	9530	0.12	3.06	0.11	9530	2.41	22.24	0.32	9530	2.5	23.81	0.3
9540	0.27	2.84	0.1	9540	1.55	9.18	5.12	9540	2.43	16.48	0.84	9540	0.12	3.06	0.11	9540	2.41	22.27	0.32	9540	2.5	23.84	0.3
9550	0.25	2.85	0.1	9550	1.76	9.19	5.12	9550	2.42	16.51	0.84	9550	0.12	3.07	0.11	9550	2.4	22.3	0.32	9550	2.5	23.86	0.3
9560	0.26	2.85	0.11	9560	1.95	9.21	5.12	9560	2.42	16.54	0.84	9560	0.12	3.07	0.12	9560	2.4	22.33	0.32	9560	2.5	23.89	0.3
9570	0.28	2.86	0.11	9570	2.11	9.24	5.12	9570	2.41	16.56	0.84	9570	0.12	3.07	0.12	9570	2.39	22.35	0.31	9570	2.51	23.92	0.3
9580	0.32	2.86	0.12	9580	2.25	9.27	5.12	9580	2.4	16.57	0.84	9580	0.12	3.07	0.13	9580	2.38	22.36	0.31	9580	2.5	23.94	0.3
9590	0.37	2.88	0.12	9590	2.37	9.31	5.09	9590	2.4	16.6	0.84	9590	0.12	3.06	0.13	9590	2.37	22.4	0.3	9590	2.5	23.97	0.3
9600	0.42	2.88	0.12	9600	2.46	9.34	5.07	9600	2.42	16.62	0.95	9600	0.12	3.08	0.11	9600	2.36	22.42	0.32	9600	2.49	23.99	0.29
9610	0.48	2.89	0.12	9610	2.53	9.35	5.08	9610	2.43	16.65	0.96	9610	0.12	3.08	0.11	9610	2.36	22.43	0.33	9610	2.49	24.01	0.29
9620	0.54	2.89	0.12	9620	2.58	9.4	5.08	9620	2.45	16.69	0.97	9620	0.12	3.08	0.1	9620	2.36	22.46	0.33	9620	2.49	24.04	0.29
9630	0.59	2.89	0.12	9630	2.63	9.41	5.08	9630	2.46	16.71	0.98	9630	0.11	3.07	0.1	9630	2.36	22.48	0.33	9630	2.49	24.06	0.3
9640	0.61	2.88	0.12	9640	2.66	9.42	5.08	9640	2.47	16.74	1	9640	0.11	3.07	0.1	9640	2.35	22.52	0.33	9640	2.48	24.07	0.3
9650	0.62	2.89	0.12	9650	2.68	9.45	5.08	9650	2.48	16.75	1.02	9650	0.12	3.08	0.1	9650	2.35	22.55	0.33	9650	2.47	24.13	0.3
9660	0.61	2.9	0.12	9660	2.68	9.49	5.08	9660	2.51	16.78	1.02	9660	0.12	3.09	0.1	9660	2.35	22.56	0.33	9660	2.46	24.15	0.3
9670	0.59	2.9	0.12	9670	2.68	9.52	5.08	9670	2.53	16.81	1.02	9670	0.12	3.09	0.1	9670	2.36	22.58	0.34	9670	2.46	24.16	0.3
9680	0.55	2.9	0.12	9680	2.69	9.56	5.08	9680	2.55	16.83	1.02	9680	0.13	3.08	0.1	9680	2.37	22.6	0.33	9680	2.47	24.18	0.3
9690	0.5	2.89	0.12	9690	2.7	9.59	5.08	9690	2.55	16.85	1.02	9690	0.14	3.09	0.1	9690	2.37	22.63	0.33	9690	2.47	24.2	0.29
9700	0.43	2.9	0.12	9700	2.72	9.61	5.02	9700	2.55	16.91	1.02	9700	0.14	3.09	0.1	9700	2.38	22.66	0.33	9700	2.47	24.24	0.29
9710	0.37	2.91	0.12	9710	2.73	9.62	4.96	9710	2.56	16.93	1.02	9710	0.15	3.09	0.1	9710	2.39	22.69	0.33	9710	2.48	24.28	0.29
9720	0.32	2.91	0.12	9720	2.74	9.63	4.91	9720	2.58	16.95	1.02	9720	0.16	3.1	0.1	9720	2.41	22.72	0.34	9720	2.49	24.31	0.3
9730	0.28	2.91	0.12	9730	2.73	9.67	4.88	9730	2.6	16.96	1.02	9730	0.16	3.1	0.1	9730	2.43	22.73	0.34	9730	2.51	24.33	0.3
9740	0.25	2.91	0.12	9740	2.73	9.71	4.87	9740	2.61	16.98	1	9740	0.17	3.09	0.1	9740	2.44	22.74	0.34	9740	2.53	24.35	0.29
9750	0.22	2.91	0.12	9750	2.72	9.75	4.86	9750	2.61	17	0.98	9750	0.17	3.09	0.1	9750	2.45	22.78	0.34	9750	2.54	24.36	0.29
9760	0.21	2.92	0.12	9760	2.73	9.78	4.86	9760	2.61	17.06	0.98	9760	0.18	3.11	0.1	9760	2.45	22.81	0.33	9760	2.55	24.39	0.29
9770	0.21	2.93	0.13	9770	2.73	9.79	4.86	9770	2.62	17.1	0.97	9770	0.19	3.11	0.11	9770	2.47	22.84	0.33	9770	2.56	24.42	0.29
9780	0.23	2.93	0.13	9780	2.71	9.79	4.86	9780	2.64	17.12	0.96	9780	0.2	3.12	0.11	9780	2.49	22.87	0.33	9780	2.57	24.45	0.29
9790	0.25	2.93	0.13	9790	2.69	9.83	4.85	9790	2.66	17.13	0.96	9790	0.22	3.11	0.11	9790	2.5	22.89	0.33	9790	2.58	24.48	0.29
9800	0.27	2.92	0.13	9800	2.67	9.85	4.64	9800	2.66	17.14	0.88	9800	0.24	3.12	0.08	9800	2.52	22.92	0.35	9800	2.57	24.49	0.29
9810	0.28	2.94	0.13	9810	2.65	9.89	4.65	9810	2.66	17.16	0.88	9810	0.25	3.13	0.08	9810	2.53	22.94	0.36	9810	2.56	24.52	0.29
9820	0.29	2.94	0.13	9820	2.63	9.93	4.65	9820	2.65	17.2	0.89	9820	0.28	3.14	0.08	9820	2.54	22.96	0.36	9820	2.54	24.54	0.29
9830	0.29	2.94	0.13	9830	2.61	9.95	4.67	9830	2.65	17.24	0.9	9830	0.31	3.14	0.08	9830	2.56	22.99	0.36	9830	2.52	24.56	0.29
9840	0.31	2.95	0.12	9840	2.6	9.97	4.68	9840	2.65	17.27	0.92	9840	0.34	3.14	0.08	9840	2.58	23.02	0.36	9840	2.51	24.59	0.29
9850	0.31	2.94	0.12	9850	2.6	9.99	4.68	9850	2.64	17.29	0.93	9850	0.36	3.12	0.08	9850	2.58	23.04	0.36	9850	2.5	24.61	0.29
9860	0.29	2.93	0.12	9860	2.6	10.01	4.68	9860	2.63	17.31	0.95	9860	0.37	3.15	0.08	9860	2.58	23.08	0.37	9860	2.48	24.66	0.29
9870	0.28	2.95	0.12	9870	2.6	10.03	4.68	9870	2.62	17.32	0.96	9870	0.38	3.16	0.08	9870	2.59	23.1	0.37	9870	2.47	24.68	0.29
9880	0.26	2.96	0.12	9880	2.6	10.06	4.67	9880	2.6	17.34	0.96	9880	0.39	3.16	0.08	9880	2.59	23.12	0.37	9880	2.47	24.7	0.29
9890	0.25	2.95	0.12	9890	2.57	10.09	4.65	9890	2.59	17.37	0.96	9890	0.4	3.15	0.08	9890	2.6	23.14	0.37	9890	2.48	24.71	0.29
9900	0.24	2.95	0.12	9900	2.55	10.13	4.65	9900	2.58	17.42	0.96	9900	0.39	3.14	0.09	9900	2.6	23.17	0.37	9900	2.48	24.73	0.29
9910	0.23	2.95	0.12	9910	2.54	10.15	4.64	9910	2.56	17.44	0.95	9910	0.38	3.17	0.1	9910	2.6	23.21	0.37	9910	2.48	24.76	0.28
9920	0.21	2.96	0.12	9920	2.54	10.18	4.63	9920	2.54	17.46	0.95	9920	0.37	3.17	0.1	9920	2.6	23.24	0.36	9920	2.48	24.79	0.28
9930	0.21	2.96	0.12	9930	2.55	10.2	4.57	9930	2.52	17.49	0.95	9930	0.35	3.17	0.1	9930	2.6	23.26	0.36	9930	2.48	24.82	0.28
9940	0.2	2.96	0.12	9940	2.56	10.21	4.5	9940	2.51	17.51	0.95	9940	0.35	3.17	0.1	9940	2.61	23.28	0.36	9940	2.48	24.85	0.28
9950	0.21	2.96	0.12	9950	2.55	10.22	4.43	9950	2.52	17.52	0.95	9950	0.33	3.15	0.1	9950	2.62	23.3	0.36	9950	2.48	24.87	0.28
9960	0.22	2.96	0.12	9960	2.52	10.26	4.37	9960	2.52	17.55	0.95	9960	0.32	3.18	0.1	9960	2.63	23.33	0.35	9960	2.48	24.88	0.28
9970	0.21	2.94	0.12	9970	2.5	10.29	4.3	9970	2.51	17.57	0.95	9970	0.31	3.19	0.1	9970	2.63	23.36	0.35	9970	2.47	24.91	0.29
9980	0.19	2.97	0.13	9980	2.49	10.32	4.24	9980	2.48	17.59	0.95	9980	0.31	3.19	0.1	9980	2.64	23.4	0.35	9980	2.47	24.94	0.29
9990	0.19	2.97	0.13	9990	2.49	10.35	4.18	9990	2.45	17.63	0.95	9990	0.31	3.19	0.1	9990	2.65	23.43	0.35	9990	2.46	24.96	0.29
10000	0.19	2.97	0.15	10000	2.49	10.36	4.08	10000	2.43	17.65	0.91	10000	0.32	3.18	0.1	10000	2.67	23.45	0.31	10000	2.46	24.99	0.29
10010	0.18	2.97	0.15	10010	2.47	10.36	4.08	10010	2.41	17.66	0.92	10010	0.32	3.2	0.1	10010	2.67	23.46	0.31	10010	2.46	25.01	0.3
10020	0.18	2.97	0.14	10020	2.45	10.41	4.08	10020	2.39	17.68	0.92	10020	0.33	3.2	0.1	10020	2.67	23.5	0.31	10020	2.45	25.04	0.31
10030	0.17	2.98	0.14	10030	2.43	10.44	4.08	10030	2.37	17.7	0.92	10030	0.33	3.2	0.1	10030	2.67	23.53	0.32	10030	2.45	25.06	0.31
10040	0.16	2.98	0.13	10040	2.42	10.46	4.08	10040	2.33	17.72	0.92	10040	0.33	3.2	0.1	10040	2.68	23.55	0.32	10040	2.44	25.07	0.31
10050	0.16	2.98	0.13	10050	2.41	10.49	4.08	10050	2.3	17.76	0.92	10050	0.34	3.2	0.1	10050	2.69	23.58	0.32	10050	2.44	25.1	0.31
10060	0.17	2.98	0.12	10060	2.42	10.52	4.08	10060	2.28	17.79	0.92	10060	0.35	3.22	0.1	10060	2.69	23.61	0.32	10060	2.44	25.13	0.32
10070	0.17	2.97	0.11	10070	2.43	10.55	4.08	10070	2.27	17.8	0.92	10070	0.36	3.23	0.1	10070	2.68	23.63	0.32	10070	2.43	25.16	0.32
10080	0.16	2.96	0.12	10080	2.46	10.57	4	10080	2.26	17.81	0.92	10080	0.37	3.23	0.1	10080	2.67	23.66	0.32	10080	2.42	25.19	0.32
10090	0.15	2.99	0.12	10090	2.5	10.59	3.9	10090	2.26	17.83	0.92	10090	0.37	3.22	0.09	10090	2.67	23.68	0.32	10090	2.42	25.21	0.32
10100	0.14	2.99	0.12	10100	2.54	10.61	3.8	10100	2.25	17.86	0.92	10100	0.39	3.22	0.08	10100	2.67	23.71	0.32	10100	2.42	25.23	0.32
10110	0.14	2.99	0.12	10110	2.56	10.64	3.7	10110	2.26	17.9	0.92	10110	0.39	3.23	0.06	10110	2.66	23.72	0.33	10110	2.43	25.24	0.32
10120	0.13	2.98	0.12	10120	2.57	10.67	3.62	10120	2.27	17.94	0.92	10120	0.4	3.24	0.04	10120	2.64	23.74	0.33	10120	2.43	25.26	0.32
10130	0.13	2.98	0.12	10130	2.58	10.71	3.55	10130	2.3	17.97	0.92	10130	0.39	3.24	0.04	10130	2.61	23.79	0.33	10130	2.42	25.3	0.32
10140	0.12	2.99	0.12	10140	2.59	10.73	3.51	10140	2.33	17.98	0.91	10140	0.38	3.24	0.04	10140	2.59	23.81	0.33	10140	2.41	25.33	0.32
10150	0.11	3	0.12	10150	2.61	10.75	3.46	10150	2.36	17.99	0.91	10150	0.38	3.23	0.04	10150	2.57	23.83	0.33	10150	2.41	25.35	0.32
10160	0.11	2.99	0.12	10160	2.63	10.78	3.41	10160	2.38	18.01	0.91	10160	0.36	3.25	0.04	10160	2.55	23.85	0.33	10160	2.4	25.36	0.32
10170	0.13	3	0.12	10170	2.64	10.79	3.35	10170	2.41	18.04	0.91	10170	0.35	3.25	0.04	10170	2.53	23.87	0.33	10170	2.37	25.36	0.31
10180	0.14	2.99	0.12	10180	2.62	10.8	3.28	10180	2.44	18.08	0.91	10180	0.32	3.25	0.04	10180	2.5	23.9	0.32	10180	2.34	25.39	0.3
10190	0.14	2.98	0.13	10190	2.59	10.84	3.21	10190	2.47	18.11	0.91	10190	0.3	3.25	0.04	10190	2.48	23.93	0.32	10190	2.3	25.41	0.3
10200	0.14	3.01	0.14	10200	2.56	10.88	2.97	10200	2.5	18.13	0.95	10200	0.28	3.25	0.13	10200	2.47	23.96	0.36	10200	2.26	25.44	0.32
10210	0.16	3.02	0.14	10210	2.55	10.9	2.97	10210	2.51	18.15	0.95	10210	0.26	3.26	0.13	10210	2.47	23.98	0.36	10210	2.22	25.46	0.34
10220	0.17	3.01	0.13	10220	2.54	10.92	2.97	10220	2.51	18.17	0.95	10220	0.24	3.26	0.13	10220	2.46	23.99	0.36	10220	2.18	25.48	0.36
10230	0.19	3.01	0.13	10230	2.52	10.93	2.97	10230	2.51	18.19	0.95	10230	0.23	3.26	0.12	10230	2.45	24	0.36	10230	2.14	25.51	0.37
10240	0.21	3.01	0.13	10240	2.49	10.95	2.97	10240	2.51	18.21	0.95	10240	0.23	3.26	0.12	10240	2.43	24.04	0.36	10240	2.11	25.53	0.38
10250	0.22	3.02	0.13	10250	2.46	10.99	2.97	10250	2.51	18.25	0.96	10250	0.23	3.26	0.12	10250	2.41	24.07	0.36	10250	2.08	25.53	0.39
10260	0.23	3.03	0.13	10260	2.44	11.01	2.97	10260	2.49	18.28	0.96	10260	0.24	3.27	0.12	10260	2.4	24.09	0.37	10260	2.07	25.55	0.4
10270	0.25	3.03	0.13	10270	2.41	11.03	2.97	10270	2.47	18.29	0.96	10270	0.24	3.28	0.12	10270	2.39	24.11	0.37	10270	2.06	25.57	0.41
10280	0.28	3.04	0.13	10280	2.38	11.05	2.85	10280	2.46	18.33	0.96	10280	0.25	3.28	0.12	10280	2.38	24.13	0.38	10280	2.04	25.61	0.42
10290	0.31	3.04	0.13	10290	2.34	11.06	2.71	10290	2.45	18.35	0.96	10290	0.26	3.28	0.12	10290	2.36	24.16	0.38	10290	2.04	25.64	0.43
10300	0.33	3.02	0.13	10300	2.31	11.09	2.56	10300	2.46	18.36	0.95	10300	0.26	3.28	0.13	10300	2.34	24.18	0.38	10300	2.04	25.66	0.43
10310	0.34	3.05	0.13	10310	2.29	11.11	2.42	10310	2.47	18.39	0.95	10310	0.27	3.29	0.13	10310	2.32	24.2	0.39	10310	2.06	25.68	0.43
10320	0.36	3.06	0.13	10320	2.27	11.13	2.29	10320	2.47	18.42	0.95	10320	0.28	3.29	0.13	10320	2.32	24.22	0.39	10320	2.08	25.68	0.44
10330	0.39	3.06	0.13	10330	2.25	11.15	2.19	10330	2.46	18.44	0.95	10330	0.28	3.29	0.13	10330	2.31	24.25	0.39	10330	2.1	25.69	0.44
10340	0.41	3.06	0.13	10340	2.21	11.16	2.11	10340	2.46	18.49	0.95	10340	0.29	3.29	0.13	10340	2.31	24.27	0.39	10340	2.11	25.74	0.44
10350	0.42	3.06	0.13	10350	2.16	11.17	2.05	10350	2.47	18.51	0.94	10350	0.29	3.29	0.13	10350	2.31	24.3	0.39	10350	2.12	25.77	0.44
10360	0.43	3.07	0.13	10360	2.1	11.19	2.02	10360	2.49	18.52	0.94	10360	0.29	3.29	0.13	10360	2.31	24.33	0.39	10360	2.13	25.79	0.44
10370	0.44	3.09	0.13	10370	2.03	11.2	1.99	10370	2.5	18.53	0.93	10370	0.28	3.3	0.13	10370	2.33	24.35	0.39	10370	2.16	25.81	0.44
10380	0.46	3.1	0.13	10380	1.97	11.21	1.96	10380	2.51	18.56	0.91	10380	0.28	3.31	0.13	10380	2.35	24.36	0.39	10380	2.17	25.82	0.44
10390	0.51	3.11	0.13	10390	1.9	11.22	1.92	10390	2.5	18.59	0.9	10390	0.28	3.31	0.13	10390	2.35	24.37	0.39	10390	2.19	25.85	0.44
10400	0.55	3.11	0.15	10400	1.82	11.22	1.59	10400	2.5	18.63	0.91	10400	0.27	3.3	0.13	10400	2.35	24.42	0.43	10400	2.2	25.87	0.54
10410	0.58	3.1	0.15	10410	1.7	11.21	1.59	10410	2.51	18.67	0.92	10410	0.27	3.31	0.13	10410	2.35	24.46	0.45	10410	2.21	25.89	0.54
10420	0.61	3.12	0.15	10420	1.57	11.24	1.59	10420	2.53	18.69	0.93	10420	0.26	3.32	0.13	10420	2.36	24.47	0.47	10420	2.22	25.92	0.54
10430	0.63	3.13	0.15	10430	1.44	11.24	1.59	10430	2.54	18.69	0.93	10430	0.26	3.32	0.13	10430	2.38	24.49	0.47	10430	2.22	25.94	0.55
10440	0.65	3.12	0.14	10440	1.31	11.24	1.59	10440	2.55	18.71	0.93	10440	0.27	3.33	0.13	10440	2.39	24.51	0.47	10440	2.22	25.97	0.55
10450	0.65	3.12	0.14	10450	1.18	11.24	1.59	10450	2.55	18.74	0.93	10450	0.28	3.32	0.13	10450	2.4	24.53	0.47	10450	2.23	26	0.55
10460	0.63	3.11	0.14	10460	1.04	11.24	1.59	10460	2.55	18.79	0.93	10460	0.28	3.32	0.13	10460	2.4	24.57	0.47	10460	2.24	26.01	0.55
10470	0.6	3.12	0.14	10470	0.91	11.24	1.59	10470	2.57	18.82	0.94	10470	0.29	3.34	0.13	10470	2.41	24.59	0.47	10470	2.26	26.03	0.56
10480	0.55	3.13	0.14	10480	0.79	11.25	1.57	10480	2.6	18.85	0.94	10480	0.3	3.34	0.14	10480	2.43	24.62	0.47	10480	2.27	26.05	0.56
10490	0.49	3.13	0.15	10490	0.68	11.26	1.56	10490	2.61	18.87	0.94	10490	0.32	3.35	0.15	10490	2.44	24.64	0.47	10490	2.28	26.07	0.56
10500	0.44	3.14	0.14	10500	0.6	11.26	1.54	10500	2.62	18.88	0.94	10500	0.34	3.34	0.15	10500	2.44	24.65	0.47	10500	2.29	26.11	0.56
10510	0.39	3.13	0.14	10510	0.53	11.26	1.51	10510	2.62	18.9	0.94	10510	0.35	3.34	0.15	10510	2.43	24.68	0.45	10510	2.3	26.14	0.56
10520	0.33	3.13	0.14	10520	0.46	11.26	1.51	10520	2.62	18.93	0.93	10520	0.36	3.36	0.15	10520	2.43	24.71	0.43	10520	2.31	26.16	0.56
10530	0.31	3.2	0.14	10530	0.41	11.26	1.51	10530	2.64	18.97	0.93	10530	0.37	3.36	0.15	10530	2.43	24.73	0.42	10530	2.33	26.17	0.56
10540	0.35	3.25	0.14	10540	0.37	11.27	1.48	10540	2.65	19.01	0.93	10540	0.39	3.37	0.15	10540	2.43	24.75	0.42	10540	2.34	26.17	0.56
10550	0.46	3.27	0.14	10550	0.35	11.28	1.48	10550	2.65	19.03	0.93	10550	0.4	3.36	0.15	10550	2.42	24.77	0.42	10550	2.34	26.22	0.56
10560	0.62	3.26	0.15	10560	0.34	11.28	1.46	10560	2.64	19.04	0.93	10560	0.41	3.35	0.15	10560	2.4	24.81	0.42	10560	2.34	26.25	0.53
10570	0.8	3.27	0.15	10570	0.33	11.27	1.45	10570	2.63	19.07	0.93	10570	0.41	3.38	0.15	10570	2.39	24.83	0.41	10570	2.35	26.28	0.53
10580	0.99	3.28	0.16	10580	0.32	11.27	1.44	10580	2.63	19.09	0.93	10580	0.42	3.4	0.15	10580	2.37	24.85	0.41	10580	2.35	26.3	0.51
10590	1.17	3.29	0.16	10590	0.3	11.28	1.44	10590	2.63	19.11	0.93	10590	0.44	3.41	0.15	10590	2.37	24.87	0.41	10590	2.36	26.32	0.51
10600	1.33	3.3	0.13	10600	0.28	11.28	1.46	10600	2.63	19.15	0.93	10600	0.46	3.41	0.13	10600	2.37	24.89	0.39	10600	2.36	26.35	0.55
10610	1.49	3.34	0.13	10610	0.27	11.28	1.46	10610	2.62	19.18	0.93	10610	0.48	3.39	0.13	10610	2.37	24.93	0.39	10610	2.37	26.37	0.58
10620	1.63	3.38	0.13	10620	0.25	11.28	1.46	10620	2.6	19.19	0.93	10620	0.51	3.42	0.13	10620	2.38	24.96	0.39	10620	2.38	26.38	0.59
10630	1.73	3.4	0.13	10630	0.23	11.28	1.46	10630	2.58	19.23	0.93	10630	0.53	3.43	0.13	10630	2.39	24.99	0.39	10630	2.39	26.41	0.59
10640	1.81	3.42	0.13	10640	0.2	11.26	1.46	10640	2.57	19.25	0.94	10640	0.55	3.42	0.13	10640	2.42	25.01	0.39	10640	2.4	26.44	0.59
10650	1.87	3.43	0.13	10650	0.17	11.29	1.47	10650	2.57	19.26	0.94	10650	0.56	3.42	0.13	10650	2.45	25.02	0.39	10650	2.4	26.47	0.59
10660	1.89	3.42	0.13	10660	0.14	11.29	1.47	10660	2.56	19.29	0.94	10660	0.57	3.41	0.13	10660	2.46	25.02	0.39	10660	2.41	26.5	0.59
10670	1.89	3.42	0.13	10670	0.13	11.29	1.47	10670	2.54	19.32	0.94	10670	0.57	3.43	0.13	10670	2.47	25.07	0.39	10670	2.42	26.52	0.59
10680	1.84	3.42	0.14	10680	0.12	11.29	1.47	10680	2.52	19.35	0.93	10680	0.56	3.45	0.13	10680	2.48	25.11	0.38	10680	2.43	26.54	0.59
10690	1.75	3.43	0.15	10690	0.11	11.28	1.46	10690	2.52	19.39	0.93	10690	0.54	3.45	0.13	10690	2.5	25.14	0.38	10690	2.44	26.56	0.59
10700	1.65	3.45	0.15	10700	0.1	11.28	1.46	10700	2.52	19.42	0.93	10700	0.52	3.45	0.13	10700	2.51	25.16	0.38	10700	2.44	26.58	0.59
10710	1.55	3.5	0.16	10710	0.09	11.29	1.46	10710	2.54	19.43	0.94	10710	0.51	3.45	0.13	10710	2.52	25.17	0.38	10710	2.45	26.62	0.59
10720	1.52	3.55	0.16	10720	0.1	11.3	1.46	10720	2.55	19.45	0.94	10720	0.5	3.47	0.13	10720	2.52	25.2	0.38	10720	2.45	26.65	0.59
10730	1.51	3.56	0.16	10730	0.11	11.29	1.45	10730	2.57	19.47	0.94	10730	0.5	3.48	0.13	10730	2.52	25.23	0.38	10730	2.45	26.67	0.59
10740	1.49	3.54	0.16	10740	0.12	11.29	1.45	10740	2.57	19.5	0.94	10740	0.49	3.48	0.13	10740	2.52	25.25	0.38	10740	2.46	26.68	0.59
10750	1.48	3.57	0.17	10750	0.12	11.29	1.45	10750	2.58	19.54	0.93	10750	0.5	3.48	0.13	10750	2.52	25.28	0.38	10750	2.45	26.69	0.58
10760	1.47	3.57	0.17	10760	0.11	11.29	1.44	10760	2.6	19.58	0.93	10760	0.51	3.47	0.13	10760	2.53	25.31	0.38	10760	2.44	26.73	0.58
10770	1.47	3.57	0.18	10770	0.11	11.3	1.41	10770	2.61	19.59	0.93	10770	0.53	3.49	0.13	10770	2.52	25.33	0.38	10770	2.43	26.76	0.57
10780	1.47	3.57	0.18	10780	0.11	11.3	1.38	10780	2.62	19.6	0.93	10780	0.55	3.5	0.13	10780	2.52	25.36	0.38	10780	2.42	26.79	0.57
10790	1.46	3.57	0.18	10790	0.11	11.3	1.36	10790	2.61	19.62	0.92	10790	0.57	3.51	0.13	10790	2.52	25.38	0.38	10790	2.42	26.82	0.56
10800	1.44	3.58	0.18	10800	0.11	11.29	1.35	10800	2.6	19.65	0.92	10800	0.58	3.52	0.16	10800	2.53	25.4	0.38	10800	2.41	26.84	0.61
10810	1.41	3.61	0.18	10810	0.1	11.29	1.37	10810	2.59	19.7	0.92	10810	0.6	3.52	0.16	10810	2.53	25.42	0.38	10810	2.41	26.86	0.62
10820	1.37	3.65	0.18	10820	0.08	11.3	1.43	10820	2.61	19.74	0.92	10820	0.62	3.53	0.15	10820	2.53	25.44	0.38	10820	2.42	26.89	0.62
10830	1.34	3.68	0.18	10830	0.07	11.3	1.53	10830	2.62	19.76	0.93	10830	0.63	3.54	0.14	10830	2.52	25.49	0.38	10830	2.44	26.9	0.62
10840	1.3	3.67	0.18	10840	0.07	11.3	1.66	10840	2.63	19.78	0.93	10840	0.64	3.54	0.14	10840	2.51	25.51	0.38	10840	2.45	26.93	0.62
10850	1.24	3.66	0.17	10850	0.08	11.3	1.84	10850	2.63	19.79	0.93	10850	0.65	3.54	0.13	10850	2.5	25.53	0.38	10850	2.47	26.96	0.62
10860	1.19	3.68	0.17	10860	0.07	11.29	2.04	10860	2.64	19.81	0.94	10860	0.65	3.54	0.13	10860	2.5	25.55	0.38	10860	2.49	26.99	0.62
10870	1.15	3.68	0.17	10870	0.06	11.28	2.27	10870	2.64	19.84	0.94	10870	0.65	3.55	0.12	10870	2.49	25.57	0.38	10870	2.51	27.02	0.62
10880	1.12	3.68	0.17	10880	0.05	11.3	2.51	10880	2.65	19.87	0.94	10880	0.64	3.56	0.13	10880	2.49	25.6	0.39	10880	2.52	27.04	0.62
10890	1.1	3.68	0.18	10890	0.04	11.3	2.76	10890	2.65	19.91	0.94	10890	0.62	3.56	0.13	10890	2.48	25.64	0.39	10890	2.54	27.06	0.62
10900	1.09	3.68	0.18	10900	0.04	11.3	3.01	10900	2.64	19.93	0.94	10900	0.6	3.57	0.13	10900	2.48	25.67	0.39	10900	2.54	27.07	0.62
10910	1.07	3.68	0.18	10910	0.05	11.3	3.24	10910	2.63	19.95	0.94	10910	0.59	3.57	0.13	10910	2.5	25.7	0.39	10910	2.53	27.09	0.62
10920	1	3.7	0.18	10920	0.04	11.3	3.46	10920	2.6	19.97	0.95	10920	0.57	3.59	0.13	10920	2.52	25.71	0.38	10920	2.52	27.14	0.62
10930	0.94	3.75	0.18	10930	0.02	11.28	3.46	10930	2.58	19.99	0.95	10930	0.56	3.6	0.13	10930	2.52	25.72	0.38	10930	2.5	27.17	0.62
10940	0.91	3.79	0.19	10940	0.01	11.3	3.46	10940	2.56	20.01	0.95	10940	0.55	3.6	0.13	10940	2.54	25.76	0.37	10940	2.48	27.19	0.62
10950	0.91	3.8	0.19	10950	0.01	11.31	3.46	10950	2.55	20.05	0.95	10950	0.55	3.6	0.13	10950	2.56	25.8	0.37	10950	2.47	27.21	0.61
10960	0.92	3.79	0.2	10960	0.02	11.3	3.46	10960	2.53	20.07	0.95	10960	0.55	3.6	0.14	10960	2.58	25.82	0.37	10960	2.46	27.22	0.6
10970	0.95	3.8	0.21	10970	0.02	11.3	3.46	10970	2.5	20.09	0.95	10970	0.56	3.6	0.15	10970	2.61	25.85	0.37	10970	2.44	27.25	0.6
10980	1	3.81	0.22	10980	0.02	11.3	3.46	10980	2.48	20.13	0.95	10980	0.56	3.61	0.15	10980	2.63	25.87	0.37	10980	2.43	27.28	0.59
10990	1.07	3.8	0.22	10990	0.02	11.3	3.46	10990	2.47	20.15	0.95	10990	0.56	3.61	0.15	10990	2.64	25.9	0.37	10990	2.42	27.31	0.59
11000	1.15	3.81	0.24	11000	0.01	11.3	3.81	11000	2.47	20.16	1.03	11000	0.55	3.61	0.17	11000	2.66	25.93	0.38	11000	2.43	27.33	0.62
11010	1.21	3.8	0.24	11010	0.02	11.31	3.81	11010	2.47	20.19	1.03	11010	0.53	3.61	0.17	11010	2.67	25.95	0.4	11010	2.43	27.35	0.62
11020	1.23	3.8	0.24	11020	0.04	11.3	3.83	11020	2.47	20.21	1.03	11020	0.49	3.61	0.17	11020	2.68	25.98	0.42	11020	2.43	27.38	0.62
11030	1.19	3.82	0.24	11030	0.05	11.3	3.84	11030	2.46	20.24	1.03	11030	0.45	3.62	0.17	11030	2.69	26.01	0.44	11030	2.44	27.41	0.62
11040	1.12	3.84	0.24	11040	0.05	11.3	3.84	11040	2.45	20.29	1.04	11040	0.39	3.62	0.17	11040	2.69	26.03	0.45	11040	2.45	27.42	0.63
11050	1.04	3.86	0.24	11050	0.04	11.3	3.84	11050	2.46	20.31	1.04	11050	0.35	3.62	0.17	11050	2.68	26.07	0.46	11050	2.46	27.45	0.63
11060	0.96	3.88	0.24	11060	0.03	11.3	3.84	11060	2.48	20.33	1.04	11060	0.3	3.62	0.16	11060	2.68	26.1	0.46	11060	2.47	27.48	0.63
11070	0.88	3.88	0.24	11070	0.04	11.31	3.84	11070	2.5	20.34	1.04	11070	0.26	3.62	0.16	11070	2.69	26.12	0.46	11070	2.48	27.51	0.63
11080	0.82	3.89	0.24	11080	0.05	11.31	3.84	11080	2.52	20.36	1.04	11080	0.23	3.64	0.16	11080	2.7	26.13	0.46	11080	2.49	27.55	0.63
11090	0.78	3.9	0.25	11090	0.05	11.3	3.84	11090	2.52	20.37	1.04	11090	0.22	3.64	0.16	11090	2.69	26.14	0.46	11090	2.51	27.57	0.63
11100	0.76	3.89	0.25	11100	0.03	11.29	3.85	11100	2.52	20.44	1.04	11100	0.22	3.64	0.16	11100	2.68	26.2	0.46	11100	2.52	27.59	0.63
11110	0.78	3.9	0.25	11110	0.02	11.31	3.85	11110	2.54	20.47	1.04	11110	0.23	3.64	0.16	11110	2.67	26.23	0.46	11110	2.55	27.6	0.64
11120	0.83	3.89	0.25	11120	0.01	11.31	3.87	11120	2.55	20.49	1.04	11120	0.24	3.64	0.16	11120	2.66	26.26	0.46	11120	2.56	27.63	0.64
11130	0.85	3.88	0.25	11130	0.02	11.3	3.87	11130	2.56	20.5	1.04	11130	0.26	3.65	0.16	11130	2.67	26.27	0.46	11130	2.57	27.66	0.64
11140	0.85	3.91	0.25	11140	0.02	11.31	3.85	11140	2.56	20.51	1.04	11140	0.28	3.66	0.17	11140	2.67	26.3	0.46	11140	2.58	27.7	0.64
11150	0.82	3.91	0.26	11150	0.02	11.3	3.85	11150	2.54	20.53	1.04	11150	0.3	3.66	0.17	11150	2.67	26.33	0.46	11150	2.59	27.73	0.64
11160	0.78	3.92	0.26	11160	0.01	11.29	3.83	11160	2.52	20.57	1.04	11160	0.31	3.65	0.17	11160	2.67	26.36	0.46	11160	2.6	27.74	0.64
11170	0.73	3.93	0.26	11170	0	11.31	3.82	11170	2.51	20.61	1.04	11170	0.32	3.64	0.17	11170	2.67	26.39	0.46	11170	2.6	27.75	0.64
11180	0.67	3.94	0.26	11180	0.01	11.32	3.81	11180	2.5	20.63	1.03	11180	0.32	3.67	0.17	11180	2.69	26.42	0.46	11180	2.6	27.79	0.64
11190	0.62	3.95	0.26	11190	0.02	11.31	3.8	11190	2.49	20.65	1.03	11190	0.34	3.68	0.17	11190	2.7	26.44	0.45	11190	2.6	27.83	0.64
11200	0.58	3.96	0.26	11200	0.04	11.31	3.92	11200	2.48	20.66	1.06	11200	0.35	3.69	0.16	11200	2.7	26.46	0.41	11200	2.61	27.85	0.64
11210	0.58	3.98	0.26	11210	0.04	11.31	3.95	11210	2.46	20.68	1.07	11210	0.37	3.68	0.16	11210	2.7	26.49	0.41	11210	2.61	27.88	0.64
11220	0.62	4.01	0.26	11220	0.05	11.31	3.96	11220	2.44	20.71	1.07	11220	0.39	3.68	0.15	11220	2.71	26.52	0.41	11220	2.62	27.9	0.64
11230	0.69	4	0.26	11230	0.06	11.32	3.96	11230	2.44	20.74	1.08	11230	0.41	3.71	0.15	11230	2.72	26.55	0.41	11230	2.63	27.94	0.64
11240	0.76	3.98	0.26	11240	0.08	11.32	3.96	11240	2.45	20.77	1.08	11240	0.44	3.73	0.14	11240	2.73	26.57	0.41	11240	2.64	27.96	0.65
11250	0.83	4.01	0.26	11250	0.1	11.32	3.96	11250	2.45	20.81	1.08	11250	0.5	3.75	0.14	11250	2.72	26.59	0.41	11250	2.65	27.98	0.65
11260	0.88	4.02	0.28	11260	0.11	11.32	3.96	11260	2.45	20.83	1.08	11260	0.59	3.78	0.14	11260	2.7	26.63	0.41	11260	2.67	28	0.65
11270	0.92	4.01	0.29	11270	0.11	11.31	3.96	11270	2.45	20.84	1.08	11270	0.72	3.81	0.14	11270	2.69	26.66	0.41	11270	2.68	28.02	0.65
11280	0.94	4.01	0.28	11280	0.11	11.32	3.96	11280	2.45	20.86	1.08	11280	0.89	3.87	0.13	11280	2.67	26.67	0.41	11280	2.68	28.06	0.65
11290	0.91	4.01	0.28	11290	0.1	11.32	3.96	11290	2.47	20.89	1.08	11290	1.09	3.89	0.13	11290	2.66	26.69	0.41	11290	2.67	28.09	0.66
11300	0.86	4.02	0.26	11300	0.1	11.32	3.94	11300	2.49	20.91	1.08	11300	1.31	3.9	0.12	11300	2.65	26.71	0.41	11300	2.65	28.11	0.66
11310	0.8	4.04	0.26	11310	0.1	11.32	3.93	11310	2.49	20.95	1.08	11310	1.53	3.9	0.12	11310	2.62	26.75	0.41	11310	2.64	28.13	0.65
11320	0.75	4.09	0.27	11320	0.09	11.32	3.9	11320	2.49	20.98	1.07	11320	1.73	3.9	0.11	11320	2.6	26.78	0.41	11320	2.61	28.14	0.65
11330	0.76	4.13	0.27	11330	0.07	11.3	3.86	11330	2.49	21	1.04	11330	1.9	3.94	0.11	11330	2.59	26.8	0.41	11330	2.58	28.17	0.65
11340	0.79	4.13	0.27	11340	0.04	11.32	3.8	11340	2.5	21.03	1.03	11340	2.05	3.98	0.11	11340	2.57	26.83	0.41	11340	2.55	28.21	0.65
11350	0.84	4.11	0.27	11350	0.03	11.32	3.72	11350	2.52	21.05	1.02	11350	2.17	4.02	0.12	11350	2.56	26.84	0.39	11350	2.51	28.23	0.65
11360	0.91	4.13	0.27	11360	0.02	11.32	3.64	11360	2.54	21.07	1.01	11360	2.28	4.07	0.13	11360	2.54	26.86	0.39	11360	2.49	28.27	0.65
11370	0.99	4.14	0.26	11370	0.02	11.32	3.58	11370	2.56	21.1	1	11370	2.4	4.11	0.14	11370	2.52	26.89	0.38	11370	2.48	28.29	0.65
11380	1.07	4.13	0.26	11380	0.01	11.31	3.54	11380	2.57	21.13	1	11380	2.5	4.15	0.14	11380	2.5	26.93	0.38	11380	2.47	28.31	0.65
11390	1.14	4.14	0.26	11390	-0.01	11.29	3.53	11390	2.57	21.16	0.99	11390	2.61	4.17	0.15	11390	2.5	26.95	0.38	11390	2.48	28.33	0.64
11400	1.18	4.14	0.28	11400	-0.03	11.32	3.55	11400	2.59	21.19	0.96	11400	2.71	4.2	0.1	11400	2.49	26.97	0.46	11400	2.48	28.36	0.64
11410	1.18	4.14	0.29	11410	-0.03	11.32	3.59	11410	2.6	21.22	0.96	11410	2.81	4.23	0.1	11410	2.48	26.98	0.47	11410	2.5	28.39	0.64
11420	1.13	4.15	0.29	11420	-0.03	11.32	3.63	11420	2.62	21.23	0.97	11420	2.93	4.27	0.1	11420	2.46	27.02	0.47	11420	2.53	28.41	0.64
11430	1.05	4.17	0.29	11430	-0.02	11.32	3.68	11430	2.63	21.24	0.97	11430	3.08	4.34	0.1	11430	2.45	27.04	0.47	11430	2.54	28.43	0.65
11440	0.97	4.18	0.29	11440	-0.02	11.31	3.72	11440	2.61	21.26	0.97	11440	3.25	4.41	0.1	11440	2.44	27.06	0.47	11440	2.55	28.48	0.65
11450	0.88	4.19	0.29	11450	-0.02	11.31	3.75	11450	2.6	21.31	0.97	11450	3.45	4.46	0.1	11450	2.43	27.08	0.48	11450	2.56	28.5	0.65
11460	0.79	4.19	0.29	11460	-0.02	11.32	3.75	11460	2.59	21.35	0.98	11460	3.67	4.52	0.1	11460	2.43	27.11	0.48	11460	2.58	28.52	0.65
11470	0.71	4.21	0.29	11470	-0.01	11.33	3.75	11470	2.58	21.37	0.98	11470	3.91	4.59	0.09	11470	2.42	27.14	0.48	11470	2.59	28.53	0.65
11480	0.66	4.22	0.29	11480	0.01	11.32	3.75	11480	2.58	21.4	0.98	11480	4.2	4.73	0.09	11480	2.42	27.17	0.48	11480	2.59	28.55	0.65
11490	0.64	4.21	0.3	11490	0.03	11.31	3.75	11490	2.57	21.4	0.98	11490	4.61	4.96	0.09	11490	2.42	27.18	0.48	11490	2.59	28.59	0.65
11500	0.66	4.21	0.3	11500	0.03	11.31	3.75	11500	2.56	21.41	0.99	11500	5.27	5.29	0.09	11500	2.42	27.21	0.48	11500	2.58	28.63	0.65
11510	0.69	4.21	0.3	11510	0.03	11.31	3.75	11510	2.54	21.45	0.99	11510	6.4	5.9	0.08	11510	2.43	27.23	0.48	11510	2.58	28.66	0.63
11520	0.72	4.22	0.3	11520	0.02	11.32	3.75	11520	2.54	21.49	0.99	11520	8.41	6.91	0.05	11520	2.42	27.25	0.48	11520	2.59	28.68	0.62
11530	0.73	4.23	0.3	11530	0.03	11.32	3.75	11530	2.54	21.52	0.99	11530	11.8	8.38	0.05	11530	2.42	27.29	0.48	11530	2.59	28.69	0.62
11540	0.75	4.28	0.3	11540	0.03	11.32	3.72	11540	2.55	21.56	0.99	11540	17.08	10.14	0.05	11540	2.42	27.32	0.48	11540	2.59	28.72	0.62
11550	0.8	4.33	0.3	11550	0.03	11.31	3.68	11550	2.54	21.56	0.98	11550	24.58	11.97	0.05	11550	2.43	27.34	0.48	11550	2.59	28.74	0.62
11560	0.87	4.34	0.3	11560	0.02	11.3	3.63	11560	2.53	21.57	0.98	11560	34.48	13.93	0.05	11560	2.44	27.35	0.48	11560	2.59	28.77	0.62
11570	0.95	4.33	0.3	11570	0.01	11.32	3.58	11570	2.52	21.6	0.98	11570	46.74	15.86	0.05	11570	2.43	27.36	0.48	11570	2.59	28.8	0.61
11580	1.03	4.35	0.3	11580	-0.01	11.32	3.53	11580	2.52	21.63	0.97	11580	61.12	17.86	0.05	11580	2.43	27.4	0.47	11580	2.58	28.83	0.61
11590	1.12	4.35	0.3	11590	0	11.32	3.49	11590	2.53	21.66	0.97	11590	77.17	19.78	0.05	11590	2.41	27.43	0.46	11590	2.58	28.85	0.61
11600	1.21	4.35	0.32	11600	0	11.32	3.32	11600	2.53	21.7	0.98	11600	94.22	21.64	-0.03	11600	2.4	27.45	0.43	11600	2.58	28.88	0.6
11610	1.29	4.35	0.32	11610	0	11.31	3.32	11610	2.53	21.72	0.98	11610	111.53	23.55	-0.07	11610	2.4	27.47	0.43	11610	2.58	28.9	0.6
11620	1.34	4.35	0.32	11620	-0.02	11.3	3.32	11620	2.51	21.72	0.98	11620	128.32	25.53	-0.08	11620	2.38	27.49	0.44	11620	2.58	28.93	0.6
11630	1.33	4.34	0.32	11630	-0.03	11.32	3.32	11630	2.5	21.76	0.98	11630	143.73	27.27	-0.08	11630	2.37	27.51	0.44	11630	2.6	28.96	0.6
11640	1.31	4.41	0.33	11640	-0.03	11.32	3.32	11640	2.51	21.78	0.98	11640	156.93	28.71	-0.08	11640	2.35	27.54	0.44	11640	2.61	29	0.6
11650	1.29	4.45	0.33	11650	-0.02	11.32	3.32	11650	2.51	21.8	0.98	11650	167.2	29.91	-0.09	11650	2.34	27.56	0.44	11650	2.63	29.04	0.6
11660	1.28	4.47	0.33	11660	-0.02	11.32	3.32	11660	2.51	21.84	0.98	11660	174.01	30.92	-0.1	11660	2.33	27.58	0.44	11660	2.66	29.07	0.6
11670	1.27	4.46	0.34	11670	-0.02	11.31	3.32	11670	2.5	21.87	0.98	11670	177.02	31.61	-0.1	11670	2.32	27.61	0.45	11670	2.7	29.09	0.6
11680	1.25	4.46	0.34	11680	-0.02	11.31	3.29	11680	2.48	21.88	0.98	11680	176.06	32.02	-0.1	11680	2.32	27.63	0.45	11680	2.75	29.1	0.6
11690	1.23	4.47	0.34	11690	-0.02	11.32	3.26	11690	2.47	21.92	0.98	11690	171.17	32.18	-0.1	11690	2.31	27.66	0.45	11690	2.78	29.11	0.6
11700	1.23	4.48	0.34	11700	-0.01	11.32	3.25	11700	2.47	21.93	0.98	11700	162.65	32.19	-0.09	11700	2.32	27.69	0.45	11700	2.81	29.17	0.6
11710	1.23	4.47	0.34	11710	0	11.32	3.23	11710	2.47	21.95	0.98	11710	151.03	32.19	-0.08	11710	2.33	27.7	0.45	11710	2.82	29.2	0.6
11720	1.24	4.48	0.34	11720	0.02	11.32	3.23	11720	2.47	21.97	0.98	11720	136.97	32.18	-0.08	11720	2.35	27.73	0.45	11720	2.83	29.23	0.6
11730	1.25	4.48	0.34	11730	0.02	11.31	3.23	11730	2.47	22.01	0.97	11730	121.15	32.18	-0.08	11730	2.36	27.74	0.45	11730	2.83	29.24	0.59
11740	1.25	4.51	0.34	11740	0.02	11.31	3.23	11740	2.46	22.02	0.97	11740	104.27	32.19	-0.07	11740	2.37	27.79	0.45	11740	2.8	29.25	0.59
11750	1.27	4.61	0.34	11750	0.01	11.32	3.22	11750	2.45	22.07	0.97	11750	87.08	32.2	-0.04	11750	2.38	27.82	0.45	11750	2.77	29.28	0.59
11760	1.32	4.65	0.34	11760	0.02	11.32	3.2	11760	2.47	22.1	0.97	11760	70.3	32.19	-0.02	11760	2.4	27.84	0.44	11760	2.72	29.3	0.59
11770	1.4	4.66	0.34	11770	0.03	11.32	3.18	11770	2.48	22.1	0.97	11770	54.62	32.19	0	11770	2.42	27.85	0.41	11770	2.67	29.33	0.59
11780	1.5	4.66	0.34	11780	0.03	11.32	3.15	11780	2.49	22.12	0.97	11780	40.61	32.19	0	11780	2.44	27.87	0.4	11780	2.62	29.35	0.58
11790	1.59	4.66	0.34	11790	0.02	11.31	3.13	11790	2.49	22.15	0.97	11790	28.69	32.19	0.01	11790	2.45	27.91	0.38	11790	2.56	29.37	0.58
11800	1.68	4.66	0.41	11800	0.01	11.32	3.04	11800	2.48	22.17	0.97	11800	19.14	32.2	0.05	11800	2.46	27.94	0.38	11800	2.5	29.41	0.62
11810	1.76	4.67	0.41	11810	0	11.32	3.04	11810	2.48	22.22	0.97	11810	11.96	32.19	0.05	11810	2.48	27.97	0.38	11810	2.45	29.43	0.63
11820	1.83	4.67	0.41	11820	0.01	11.32	3.04	11820	2.5	22.26	0.97	11820	6.87	32.19	0.05	11820	2.5	27.99	0.38	11820	2.41	29.43	0.64
11830	1.9	4.7	0.41	11830	0.01	11.32	3.04	11830	2.52	22.27	0.97	11830	3.51	32.19	0.05	11830	2.51	28.01	0.39	11830	2.38	29.46	0.65
11840	1.97	4.76	0.41	11840	0.01	11.32	3.04	11840	2.54	22.29	0.97	11840	1.52	32.2	0.05	11840	2.53	28.04	0.4	11840	2.35	29.48	0.65
11850	2.01	4.81	0.42	11850	0	11.3	3.04	11850	2.55	22.3	0.97	11850	0.54	32.2	0.05	11850	2.54	28.06	0.4	11850	2.33	29.52	0.66
11860	2.03	4.84	0.42	11860	-0.01	11.32	3.04	11860	2.56	22.33	0.97	11860	0.16	32.2	0.05	11860	2.56	28.1	0.4	11860	2.32	29.55	0.66
11870	2.04	4.84	0.42	11870	-0.01	11.32	3.04	11870	2.56	22.37	0.97	11870	0.06	32.19	0.05	11870	2.59	28.13	0.4	11870	2.3	29.57	0.67
11880	2.04	4.84	0.43	11880	-0.01	11.32	2.97	11880	2.59	22.41	0.96	11880	0.06	32.19	0.05	11880	2.61	28.15	0.4	11880	2.29	29.58	0.67
11890	2.02	4.84	0.43	11890	0	11.32	2.87	11890	2.61	22.43	0.95	11890	0.05	32.2	0.05	11890	2.62	28.16	0.4	11890	2.29	29.59	0.68
11900	1.99	4.84	0.43	11900	-0.01	11.31	2.76	11900	2.62	22.45	0.94	11900	0.05	32.2	0.05	11900	2.63	28.2	0.41	11900	2.29	29.6	0.69
11910	1.93	4.83	0.43	11910	-0.01	11.31	2.63	11910	2.63	22.47	0.94	11910	0.04	32.2	0.06	11910	2.63	28.23	0.41	11910	2.27	29.63	0.7
11920	1.89	4.9	0.44	11920	-0.02	11.32	2.5	11920	2.62	22.48	0.94	11920	0.04	32.19	0.07	11920	2.63	28.25	0.41	11920	2.25	29.66	0.71
11930	1.91	4.98	0.44	11930	-0.02	11.32	2.37	11930	2.61	22.51	0.94	11930	0.04	32.19	0.08	11930	2.63	28.27	0.41	11930	2.22	29.68	0.71
11940	1.99	5.01	0.44	11940	-0.01	11.32	2.24	11940	2.61	22.55	0.94	11940	0.03	32.2	0.1	11940	2.62	28.29	0.41	11940	2.19	29.69	0.71
11950	2.06	5.01	0.44	11950	0	11.32	2.1	11950	2.6	22.59	0.94	11950	0.03	32.2	0.11	11950	2.6	28.33	0.4	11950	2.14	29.68	0.71
11960	2.1	5.01	0.44	11960	0	11.31	1.97	11960	2.59	22.61	0.94	11960	0.02	32.2	0.11	11960	2.59	28.36	0.4	11960	2.07	29.7	0.71
11970	2.12	5.02	0.44	11970	-0.01	11.31	1.83	11970	2.58	22.63	0.94	11970	0.02	32.19	0.12	11970	2.57	28.37	0.4	11970	1.99	29.71	0.71
11980	2.11	5.03	0.44	11980	-0.01	11.32	1.72	11980	2.56	22.65	0.93	11980	0.01	32.19	0.13	11980	2.55	28.39	0.4	11980	1.9	29.73	0.71
11990	2.1	5.05	0.44	11990	-0.01	11.32	1.63	11990	2.56	22.67	0.93	11990	0.01	32.2	0.13	11990	2.52	28.4	0.4	11990	1.81	29.75	0.71
12000	2.1	5.1	0.45	12000	0	11.32	1.38	12000	2.57	22.7	0.93	12000	0	32.2	0.17	12000	2.49	28.43	0.39	12000	1.72	29.76	0.73
12010	2.13	5.15	0.45	12010	0.01	11.31	1.38	12010	2.57	22.72	0.93	12010	0	32.2	0.17	12010	2.46	28.47	0.39	12010	1.63	29.8	0.73
12020	2.18	5.18	0.45	12020	0	11.31	1.38	12020	2.57	22.76	0.94	12020	0	32.19	0.17	12020	2.44	28.5	0.39	12020	1.57	29.82	0.73
12030	2.27	5.21	0.46	12030	0	11.32	1.38	12030	2.57	22.79	0.94	12030	0	32.19	0.17	12030	2.43	28.53	0.4	12030	1.54	29.82	0.73
12040	2.37	5.23	0.47	12040	0	11.32	1.38	12040	2.57	22.81	0.94	12040	0	32.2	0.17	12040	2.42	28.54	0.4	12040	1.52	29.83	0.73
12050	2.44	5.23	0.47	12050	0	11.32	1.38	12050	2.57	22.83	0.94	12050	0	32.2	0.17	12050	2.41	28.54	0.4	12050	1.51	29.82	0.73
12060	2.49	5.26	0.47	12060	0.01	11.32	1.38	12060	2.58	22.86	0.95	12060	0	32.2	0.17	12060	2.41	28.58	0.41	12060	1.51	29.85	0.73
12070	2.53	5.31	0.47	12070	0.01	11.31	1.38	12070	2.6	22.88	0.95	12070	0	32.19	0.17	12070	2.4	28.61	0.41	12070	1.5	29.87	0.73
12080	2.59	5.37	0.47	12080	0	11.3	1.37	12080	2.6	22.91	0.95	12080	0	32.19	0.17	12080	2.4	28.63	0.41	12080	1.49	29.87	0.73
12090	2.67	5.42	0.47	12090	-0.01	11.32	1.37	12090	2.6	22.94	0.95	12090	0	32.2	0.17	12090	2.42	28.66	0.41	12090	1.46	29.87	0.73
12100	2.77	5.46	0.47	12100	-0.01	11.32	1.36	12100	2.59	22.97	0.95	12100	0	32.2	0.17	12100	2.42	28.68	0.41	12100	1.42	29.86	0.72
12110	2.92	5.47	0.47	12110	-0.01	11.32	1.36	12110	2.59	23	0.95	12110	-0.01	32.19	0.17	12110	2.44	28.72	0.41	12110	1.36	29.87	0.72
12120	3.06	5.48	0.47	12120	-0.01	11.32	1.36	12120	2.59	23.02	0.95	12120	-0.01	32.19	0.17	12120	2.45	28.74	0.41	12120	1.27	29.87	0.71
12130	3.15	5.48	0.47	12130	-0.01	11.31	1.36	12130	2.6	23.03	0.95	12130	-0.01	32.19	0.18	12130	2.47	28.76	0.41	12130	1.14	29.87	0.69
12140	3.2	5.53	0.47	12140	-0.02	11.3	1.36	12140	2.61	23.06	0.95	12140	0	32.2	0.18	12140	2.49	28.78	0.41	12140	1	29.87	0.66
12150	3.23	5.61	0.46	12150	-0.03	11.32	1.36	12150	2.6	23.08	0.95	12150	0	32.2	0.18	12150	2.51	28.81	0.41	12150	0.85	29.87	0.63
12160	3.29	5.7	0.46	12160	-0.03	11.32	1.36	12160	2.58	23.12	0.95	12160	0	32.2	0.18	12160	2.52	28.85	0.41	12160	0.7	29.87	0.61
12170	3.42	5.83	0.46	12170	-0.02	11.32	1.36	12170	2.58	23.16	0.95	12170	0.01	32.19	0.19	12170	2.53	28.88	0.41	12170	0.56	29.87	0.6
12180	3.7	6.04	0.46	12180	-0.01	11.32	1.35	12180	2.58	23.18	0.95	12180	0.01	32.19	0.19	12180	2.54	28.9	0.41	12180	0.43	29.87	0.59
12190	4.3	6.41	0.45	12190	-0.01	11.31	1.34	12190	2.58	23.19	0.95	12190	0.01	32.2	0.19	12190	2.57	28.92	0.41	12190	0.32	29.87	0.59
12200	5.49	7.11	0.26	12200	-0.01	11.31	1.3	12200	2.58	23.2	0.92	12200	0.02	32.2	0.18	12200	2.59	28.94	0.39	12200	0.24	29.87	0.6
12210	7.65	8.15	0.26	12210	-0.01	11.32	1.31	12210	2.57	23.23	0.93	12210	0.02	32.2	0.18	12210	2.6	28.96	0.39	12210	0.16	29.86	0.61
12220	11.25	9.57	0.26	12220	0	11.32	1.31	12220	2.56	23.26	0.93	12220	0.02	32.19	0.18	12220	2.61	29	0.4	12220	0.1	29.87	0.62
12230	16.46	10.79	0.21	12230	0.02	11.32	1.32	12230	2.55	23.3	0.94	12230	0.02	32.18	0.18	12230	2.61	29.03	0.4	12230	0.06	29.88	0.63
12240	23.08	11.52	0.09	12240	0.03	11.32	1.33	12240	2.55	23.33	0.94	12240	0.01	32.2	0.18	12240	2.61	29.06	0.4	12240	0.03	29.88	0.64
12250	30.49	11.64	0.04	12250	0.03	11.31	1.33	12250	2.55	23.35	0.96	12250	0.01	32.2	0.18	12250	2.62	29.08	0.41	12250	0.01	29.87	0.65
12260	37.98	11.65	0.04	12260	0.03	11.32	1.33	12260	2.54	23.37	0.96	12260	0.01	32.2	0.18	12260	2.62	29.09	0.42	12260	0.01	29.86	0.65
12270	44.89	11.65	0.04	12270	0.03	11.32	1.33	12270	2.52	23.38	0.98	12270	0	32.19	0.18	12270	2.6	29.13	0.42	12270	0.01	29.88	0.65
12280	50.56	11.65	0.04	12280	0.04	11.32	1.33	12280	2.51	23.4	0.98	12280	0	32.18	0.18	12280	2.59	29.15	0.43	12280	0.01	29.88	0.65
12290	54.39	11.64	0.03	12290	0.05	11.32	1.33	12290	2.5	23.44	0.99	12290	0	32.2	0.18	12290	2.59	29.18	0.43	12290	0.02	29.88	0.65
12300	55.93	11.64	0.01	12300	0.05	11.31	1.34	12300	2.5	23.48	1	12300	0	32.2	0.18	12300	2.59	29.21	0.43	12300	0.03	29.87	0.65
12310	54.96	11.64	0.01	12310	0.03	11.3	1.34	12310	2.5	23.5	1	12310	0	32.2	0.18	12310	2.58	29.23	0.44	12310	0.02	29.85	0.65
12320	51.53	11.65	0.01	12320	0.01	11.32	1.34	12320	2.5	23.52	1.01	12320	0	32.19	0.18	12320	2.58	29.27	0.44	12320	0.02	29.87	0.65
12330	46.06	11.65	0.01	12330	0	11.32	1.34	12330	2.49	23.53	1.01	12330	0	32.18	0.18	12330	2.57	29.29	0.44	12330	0.01	29.88	0.65
12340	39.12	11.65	0.01	12340	0	11.32	1.34	12340	2.48	23.55	1.01	12340	0	32.2	0.18	12340	2.57	29.31	0.44	12340	0.01	29.87	0.65
12350	31.39	11.65	0.03	12350	0	11.32	1.34	12350	2.47	23.57	1.01	12350	0	32.2	0.18	12350	2.58	29.33	0.44	12350	0.01	29.87	0.65
12360	23.54	11.64	0.04	12360	-0.01	11.31	1.33	12360	2.47	23.61	1.01	12360	0.01	32.2	0.19	12360	2.59	29.36	0.44	12360	0	29.86	0.65
12370	16.2	11.64	0.04	12370	-0.03	11.3	1.33	12370	2.46	23.64	1.01	12370	0.01	32.19	0.19	12370	2.6	29.39	0.44	12370	-0.01	29.87	0.64
12380	9.94	11.65	0.06	12380	-0.05	11.32	1.32	12380	2.45	23.67	1.01	12380	0.01	32.19	0.2	12380	2.6	29.43	0.44	12380	-0.02	29.88	0.62
12390	5.2	11.65	0.06	12390	-0.05	11.32	1.32	12390	2.43	23.68	1.01	12390	0	32.2	0.2	12390	2.61	29.45	0.44	12390	-0.02	29.87	0.61
12400	2.13	11.65	0.19	12400	-0.04	11.32	1.34	12400	2.42	23.7	1.01	12400	0	32.21	0.23	12400	2.61	29.47	0.44	12400	-0.02	29.87	0.61
12410	0.6	11.64	0.19	12410	-0.03	11.31	1.35	12410	2.4	23.72	1.01	12410	0.01	32.2	0.23	12410	2.62	29.48	0.44	12410	-0.02	29.87	0.61
12420	0.08	11.64	0.19	12420	-0.03	11.31	1.36	12420	2.4	23.74	1.01	12420	0.01	32.2	0.23	12420	2.61	29.49	0.44	12420	-0.01	29.87	0.61
12430	0.01	11.65	0.19	12430	-0.03	11.31	1.36	12430	2.39	23.77	1.02	12430	0.01	32.18	0.23	12430	2.6	29.54	0.44	12430	-0.01	29.88	0.62
12440	0.01	11.65	0.19	12440	-0.02	11.32	1.37	12440	2.37	23.8	1.03	12440	0	32.2	0.22	12440	2.59	29.58	0.44	12440	0	29.87	0.63
12450	0.01	11.65	0.19	12450	-0.01	11.32	1.38	12450	2.35	23.82	1.04	12450	0	32.21	0.21	12450	2.57	29.6	0.44	12450	0	29.87	0.66
12460	0.02	11.66	0.19	12460	0.01	11.32	1.4	12460	2.33	23.85	1.05	12460	0.01	32.2	0.2	12460	2.57	29.62	0.44	12460	0.01	29.86	0.66
12470	0.02	11.64	0.19	12470	0.02	11.31	1.41	12470	2.33	23.87	1.06	12470	0.01	32.2	0.2	12470	2.56	29.63	0.44	12470	0.02	29.87	0.67
12480	0.01	11.64	0.21	12480	0.02	11.31	1.43	12480	2.33	23.89	1.06	12480	0	32.18	0.2	12480	2.54	29.66	0.44	12480	0.02	29.87	0.67
12490	0.01	11.65	0.23	12490	0.02	11.32	1.44	12490	2.34	23.9	1.07	12490	0	32.2	0.2	12490	2.53	29.69	0.44	12490	0.01	29.87	0.68
12500	0.01	11.65	0.24	12500	0.01	11.32	1.44	12500	2.34	23.93	1.07	12500	0	32.21	0.2	12500	2.53	29.72	0.44	12500	0.01	29.87	0.69
12510	0.01	11.65	0.26	12510	0.02	11.32	1.45	12510	2.33	23.96	1.07	12510	0	32.2	0.2	12510	2.53	29.75	0.44	12510	0.01	29.87	0.7
12520	0.01	11.65	0.27	12520	0.02	11.32	1.46	12520	2.33	23.99	1.07	12520	0	32.19	0.2	12520	2.53	29.77	0.44	12520	0	29.87	0.7
12530	0.01	11.64	0.27	12530	0.02	11.31	1.46	12530	2.33	24.02	1.07	12530	0	32.18	0.2	12530	2.53	29.8	0.44	12530	0	29.88	0.7
12540	-0.01	11.63	0.27	12540	0.01	11.31	1.46	12540	2.35	24.04	1.07	12540	0	32.2	0.2	12540	2.53	29.82	0.44	12540	0	29.88	0.7
12550	-0.02	11.65	0.27	12550	0	11.32	1.46	12550	2.36	24.05	1.07	12550	0	32.21	0.2	12550	2.52	29.83	0.44	12550	0	29.88	0.7
12560	-0.02	11.65	0.27	12560	-0.01	11.32	1.46	12560	2.37	24.07	1.07	12560	0	32.2	0.2	12560	2.52	29.86	0.44	12560	0.01	29.88	0.68
12570	-0.02	11.65	0.27	12570	0	11.32	1.46	12570	2.37	24.09	1.07	12570	0	32.19	0.2	12570	2.52	29.88	0.44	12570	0.03	29.9	0.67
12580	-0.01	11.65	0.27	12580	0.01	11.32	1.46	12580	2.37	24.13	1.07	12580	0	32.18	0.2	12580	2.5	29.91	0.44	12580	0.08	29.93	0.67
12590	-0.01	11.64	0.27	12590	0	11.31	1.46	12590	2.37	24.16	1.07	12590	0	32.2	0.2	12590	2.48	29.95	0.44	12590	0.16	29.95	0.66
12600	-0.03	11.63	0.49	12600	-0.01	11.29	1.81	12600	2.38	24.19	1.1	12600	0	32.21	0.17	12600	2.47	29.97	0.48	12600	0.27	29.97	0.73
12610	-0.03	11.65	0.51	12610	-0.02	11.32	1.86	12610	2.39	24.21	1.1	12610	0	32.21	0.17	12610	2.45	29.99	0.49	12610	0.4	29.97	0.73
12620	-0.03	11.65	0.52	12620	-0.02	11.32	1.91	12620	2.4	24.22	1.1	12620	0	32.19	0.17	12620	2.45	30	0.5	12620	0.53	29.95	0.73
12630	-0.02	11.65	0.52	12630	-0.02	11.32	1.97	12630	2.4	24.24	1.1	12630	0	32.18	0.16	12630	2.43	30	0.5	12630	0.66	29.97	0.73
12640	-0.01	11.65	0.52	12640	-0.02	11.32	2.05	12640	2.41	24.27	1.1	12640	0	32.2	0.16	12640	2.41	30.05	0.51	12640	0.78	29.98	0.73
12650	0	11.64	0.53	12650	-0.02	11.31	2.15	12650	2.42	24.31	1.1	12650	0	32.21	0.16	12650	2.39	30.09	0.52	12650	0.87	29.98	0.73
12660	-0.01	11.64	0.53	12660	-0.03	11.31	2.26	12660	2.45	24.35	1.1	12660	0.01	32.21	0.16	12660	2.38	30.12	0.52	12660	0.94	29.97	0.73
12670	0	11.65	0.54	12670	-0.03	11.32	2.38	12670	2.47	24.36	1.1	12670	0.01	32.2	0.16	12670	2.38	30.13	0.52	12670	0.95	29.96	0.74
12680	0.01	11.66	0.55	12680	-0.02	11.33	2.5	12680	2.48	24.38	1.1	12680	0.01	32.18	0.16	12680	2.38	30.14	0.53	12680	0.93	29.98	0.74
12690	0.02	11.65	0.56	12690	0	11.32	2.63	12690	2.49	24.4	1.09	12690	0.02	32.2	0.16	12690	2.38	30.17	0.53	12690	0.86	29.98	0.74
12700	0.03	11.64	0.57	12700	0.02	11.31	2.76	12700	2.5	24.42	1.09	12700	0.02	32.21	0.16	12700	2.38	30.2	0.53	12700	0.77	29.98	0.74
12710	0.03	11.64	0.58	12710	0.03	11.31	2.91	12710	2.51	24.45	1.09	12710	0.02	32.21	0.16	12710	2.39	30.22	0.53	12710	0.65	29.98	0.74
12720	0.02	11.64	0.59	12720	0.03	11.32	3.09	12720	2.52	24.49	1.09	12720	0.02	32.2	0.16	12720	2.4	30.25	0.53	12720	0.52	29.97	0.74
12730	0.01	11.65	0.59	12730	0.03	11.32	3.09	12730	2.52	24.52	1.09	12730	0.02	32.18	0.16	12730	2.41	30.27	0.53	12730	0.4	29.98	0.73
12740	0.02	11.66	0.59	12740	0.04	11.32	3.09	12740	2.52	24.53	1.08	12740	0.02	32.2	0.16	12740	2.41	30.3	0.53	12740	0.29	29.99	0.73
12750	0.02	11.65	0.59	12750	0.05	11.32	3.09	12750	2.5	24.54	1.08	12750	0.01	32.2	0.16	12750	2.41	30.32	0.53	12750	0.2	29.99	0.72
12760	0.02	11.65	0.59	12760	0.05	11.31	3.09	12760	2.48	24.57	1.07	12760	0.01	32.21	0.16	12760	2.41	30.34	0.53	12760	0.15	29.99	0.72
12770	0.02	11.64	0.59	12770	0.03	11.3	3.09	12770	2.47	24.59	1.06	12770	0	32.2	0.16	12770	2.41	30.36	0.53	12770	0.14	30.01	0.72
12780	0	11.64	0.59	12780	0.02	11.32	3.09	12780	2.45	24.62	1.06	12780	0	32.19	0.16	12780	2.42	30.39	0.53	12780	0.18	30.05	0.72
12790	0	11.65	0.59	12790	0	11.32	3.09	12790	2.44	24.65	1.06	12790	0	32.2	0.16	12790	2.41	30.41	0.53	12790	0.26	30.07	0.72
12800	0.01	11.65	0.61	12800	0	11.32	4.53	12800	2.43	24.68	1.09	12800	0	32.21	0.17	12800	2.41	30.45	0.54	12800	0.37	30.09	0.76
12810	0.01	11.65	0.61	12810	0	11.32	4.73	12810	2.41	24.7	1.09	12810	0	32.21	0.17	12810	2.4	30.48	0.54	12810	0.51	30.11	0.76
12820	0.02	11.64	0.61	12820	-0.01	11.31	4.93	12820	2.4	24.73	1.09	12820	0	32.2	0.17	12820	2.41	30.5	0.54	12820	0.69	30.13	0.76
12830	0.01	11.64	0.61	12830	-0.02	11.3	5.14	12830	2.4	24.74	1.09	12830	0.01	32.19	0.17	12830	2.42	30.51	0.55	12830	0.89	30.15	0.76
12840	0.01	11.65	0.61	12840	-0.04	11.32	5.35	12840	2.42	24.77	1.09	12840	0.01	32.2	0.17	12840	2.43	30.52	0.55	12840	1.1	30.19	0.76
12850	0	11.65	0.61	12850	-0.04	11.32	5.55	12850	2.44	24.8	1.09	12850	0.02	32.21	0.17	12850	2.43	30.57	0.55	12850	1.32	30.21	0.76
12860	0.01	11.65	0.61	12860	-0.03	11.32	5.74	12860	2.45	24.82	1.1	12860	0.02	32.2	0.16	12860	2.44	30.6	0.55	12860	1.55	30.24	0.76
12870	0.02	11.65	0.61	12870	-0.02	11.32	5.92	12870	2.46	24.84	1.1	12870	0.02	32.2	0.16	12870	2.45	30.63	0.55	12870	1.76	30.25	0.76
12880	0.02	11.64	0.59	12880	-0.02	11.31	6.08	12880	2.46	24.88	1.1	12880	0.03	32.19	0.16	12880	2.47	30.65	0.56	12880	1.94	30.27	0.76
12890	0.01	11.64	0.58	12890	-0.02	11.31	6.22	12890	2.47	24.9	1.1	12890	0.03	32.2	0.16	12890	2.48	30.66	0.56	12890	2.08	30.3	0.76
12900	0	11.65	0.57	12900	-0.01	11.32	6.36	12900	2.49	24.92	1.1	12900	0.03	32.2	0.16	12900	2.48	30.69	0.56	12900	2.19	30.33	0.76
12910	0	11.65	0.57	12910	0.01	11.33	6.49	12910	2.5	24.94	1.1	12910	0.02	32.2	0.17	12910	2.49	30.72	0.56	12910	2.28	30.35	0.76
12920	0.01	11.65	0.56	12920	0.06	11.37	6.61	12920	2.5	24.96	1.11	12920	0.01	32.2	0.17	12920	2.5	30.75	0.56	12920	2.34	30.37	0.76
12930	0.02	11.66	0.56	12930	0.14	11.41	6.61	12930	2.49	24.98	1.11	12930	0.01	32.2	0.17	12930	2.52	30.77	0.56	12930	2.36	30.39	0.76
12940	0.02	11.64	0.56	12940	0.27	11.43	6.61	12940	2.47	25.02	1.11	12940	0.01	32.2	0.17	12940	2.53	30.8	0.55	12940	2.37	30.43	0.75
12950	0.01	11.63	0.56	12950	0.42	11.46	6.61	12950	2.46	25.05	1.11	12950	0	32.2	0.18	12950	2.53	30.83	0.55	12950	2.37	30.45	0.75
12960	0	11.65	0.56	12960	0.63	11.5	6.61	12960	2.46	25.08	1.11	12960	0	32.2	0.18	12960	2.53	30.85	0.55	12960	2.37	30.46	0.74
12970	-0.01	11.65	0.55	12970	0.89	11.52	6.61	12970	2.47	25.1	1.11	12970	-0.01	32.2	0.18	12970	2.54	30.87	0.55	12970	2.37	30.48	0.74
12980	0	11.65	0.55	12980	1.16	11.53	6.61	12980	2.48	25.11	1.11	12980	-0.01	32.2	0.18	12980	2.55	30.9	0.53	12980	2.35	30.49	0.73
12990	0	11.66	0.54	12990	1.43	11.54	6.61	12990	2.48	25.13	1.11	12990	-0.01	32.21	0.18	12990	2.56	30.92	0.51	12990	2.34	30.54	0.73
13000	0	11.64	0.53	13000	1.69	11.58	6.77	13000	2.49	25.18	1.07	13000	-0.01	32.2	0.19	13000	2.57	30.95	0.5	13000	2.33	30.57	0.78
13010	-0.01	11.63	0.53	13010	1.94	11.63	6.77	13010	2.5	25.21	1.07	13010	-0.01	32.2	0.19	13010	2.58	30.99	0.5	13010	2.33	30.59	0.78
13020	-0.02	11.65	0.53	13020	2.16	11.66	6.78	13020	2.53	25.24	1.07	13020	-0.01	32.19	0.19	13020	2.58	31.01	0.5	13020	2.33	30.6	0.79
13030	-0.02	11.65	0.53	13030	2.35	11.67	6.78	13030	2.55	25.26	1.07	13030	-0.01	32.19	0.19	13030	2.58	31.04	0.5	13030	2.32	30.61	0.79
13040	-0.01	11.65	0.53	13040	2.5	11.69	6.78	13040	2.57	25.27	1.07	13040	-0.01	32.2	0.18	13040	2.6	31.05	0.5	13040	2.31	30.64	0.8
13050	-0.01	11.65	0.53	13050	2.59	11.71	6.78	13050	2.57	25.29	1.07	13050	-0.01	32.2	0.18	13050	2.61	31.08	0.5	13050	2.31	30.68	0.8
13060	-0.01	11.64	0.53	13060	2.62	11.72	6.78	13060	2.57	25.33	1.07	13060	-0.02	32.2	0.18	13060	2.62	31.11	0.5	13060	2.3	30.7	0.8
13070	-0.02	11.63	0.53	13070	2.62	11.77	6.78	13070	2.58	25.36	1.07	13070	-0.02	32.2	0.18	13070	2.62	31.15	0.5	13070	2.31	30.73	0.8
13080	-0.04	11.65	0.53	13080	2.62	11.82	6.78	13080	2.59	25.4	1.07	13080	-0.01	32.2	0.18	13080	2.64	31.18	0.5	13080	2.32	30.74	0.8
[truncated: 6,311 more rows]

## Sheet: C1-T10
Parameter	Value	Screw Size		Parameter	Value	Screw Size		Parameter	Value	Screw Size		Parameter	Value	Screw Size		Parameter	Value	Screw Size		Parameter	Value	Screw Size
[truncated: 3,668 more rows]

[truncated: 45 more sheets: C1-T11, C1-T12, C1-L2, C1-L3, C1-L4, C1-L5, C2-T7, C2-T8, C2-T9, C2-T10, C2-T11, C2-T12, C2-L1, C2-L2, C2-L3, C2-L4, C3-T8, C3-T9, C3-T10, C3-T11 …]
